# Supplementary material for: Genome-wide association analysis and replication in 810,625 individuals with varicose veins
Source: Nat Commun. 2022 Jun 2;13:3065. doi: 10.1038/s41467-022-30765-y (PMC9163161; doi:10.1038/s41467-022-30765-y)
Supplement: Supplementary file 4 — Supplementary Data 1 [file 41467_2022_30765_MOESM4_ESM.xlsx]

## Sheet: Sheet1
SNP	CHR	BP	A1	A0	A1FREQ	INFO	BETA	SE	P
rs11121615	1	10825577	C	T	0.3084	0.983922	0.0148445	0.000553233	1.4e-158
rs36083532	1	10839085	C	T	0.309436	0.976715	0.0133545	0.000554923	5.8e-128
1:10831584_GA_G	1	10831584	GA	G	0.282089	0.982814	0.0134094	0.000567907	2.9e-123
rs10864470	1	10831408	C	T	0.287272	0.986914	0.0132065	0.000563765	2.4e-121
rs58064215	1	10833232	C	G	0.287592	1	0.0129445	0.000560339	4.5e-118
rs12031981	1	10834579	T	C	0.267738	0.986998	0.0129622	0.000575638	2.8e-112
1:10834614_GCC_GC	1	10834614	GCC	GC	0.268212	0.979854	0.0129204	0.000577547	7.5e-111
rs7512641	1	10822171	T	A	0.257316	0.975738	0.0129773	0.000587482	4e-108
rs7519604	1	10824835	T	C	0.24374	0.985784	0.0131041	0.000595178	2e-107
rs10864469	1	10825334	A	C	0.243998	0.984678	0.0131037	0.000595254	2.1e-107
rs205472	1	10832322	G	A	0.249033	0.987825	0.0127324	0.000588223	6.7e-104
rs205474	1	10832861	C	T	0.248639	0.989514	0.0127166	0.000588177	1.2e-103
rs6540948	1	10823786	T	A	0.239372	0.985248	0.0122214	0.000598463	1.1e-92
rs2235699	1	10820215	G	A	0.274219	0.959489	0.0118013	0.000580798	8.7e-92
1:10831714_TTCC_T	1	10831714	TTCC	T	0.215452	0.97415	0.0126179	0.000623567	4.8e-91
rs205476	1	10833717	G	A	0.219096	0.988926	0.0121794	0.000615406	3.6e-87
rs205477	1	10833820	C	T	0.219145	0.98886	0.0121695	0.000615417	4.9e-87
rs6668047	1	10828179	G	A	0.250607	0.978435	0.0115451	0.00059113	6e-85
rs172228	1	10831218	G	C	0.849833	1	-0.0134568	0.000709187	2.7e-80
rs2073017	1	10822808	T	C	0.210646	0.97897	0.0118434	0.000628788	3.9e-79
rs11121616	1	10830428	T	C	0.866821	0.981819	-0.0133869	0.000750624	3.8e-71
rs6660242	1	10845840	G	A	0.304608	0.985942	0.00965008	0.000555194	1.1e-67
rs6698228	1	10842566	G	A	0.324878	0.958551	0.00958056	0.00055337	3.7e-67
rs2002833	16	88842117	G	A	0.326559	0.988079	0.00931577	0.000544193	1.1e-65
rs57953994	16	88846803	G	A	0.697528	0.998275	-0.00946427	0.000553324	1.4e-65
rs71287183	16	88846807	G	GC	0.697513	0.998277	-0.00946293	0.000553298	1.4e-65
rs9933309	16	88844932	T	C	0.303984	0.997616	0.00933798	0.000552532	4.5e-64
rs2911460	16	88842700	A	G	0.316824	0.990033	0.00920349	0.000548047	2.7e-63
rs9932423	16	88846849	C	A	0.692919	0.998437	-0.00924382	0.000550964	3.6e-63
rs2911463	16	88835545	G	A	0.314461	0.970501	0.00926208	0.000553746	8.4e-63
rs2932690	16	88842953	G	A	0.322296	0.990532	0.00911573	0.000545449	1.1e-62
rs2861819	2	68489221	G	C	0.344947	0.996123	-0.00847443	0.000535558	2.1e-56
rs13019043	2	68492786	A	G	0.344789	0.995991	-0.00847388	0.000535641	2.3e-56
rs2926772	16	88851668	T	G	0.392639	0.982841	0.00828336	0.000524324	3.2e-56
rs6546368	2	68498832	T	C	0.343782	0.993773	-0.00847198	0.000536986	4.5e-56
rs10195757	2	68493582	T	C	0.344668	0.996273	-0.00845014	0.000535685	4.7e-56
rs12329083	2	68481719	A	T	0.343881	0.997889	-0.00845102	0.000535884	5e-56
rs6546366	2	68489667	A	C	0.343919	0.998118	-0.00844562	0.000535844	5.7e-56
rs6712038	2	68492887	G	A	0.343948	0.997876	-0.00844466	0.000535855	5.9e-56
rs7569914	2	68487109	A	G	0.344016	0.997847	-0.00844366	0.00053586	6.1e-56
rs12713637	2	68490970	T	A	0.343941	0.998127	-0.00844232	0.000535832	6.3e-56
rs6759433	2	68495463	G	A	0.343868	0.997289	-0.00844589	0.000536104	6.4e-56
rs7579440	2	68498508	T	C	0.344066	0.993871	-0.00843885	0.000536841	1.1e-55
rs1947025	2	68478919	A	G	0.344133	0.998197	-0.00840428	0.000535739	1.8e-55
rs475596	16	88846951	G	C	0.382335	0.996656	0.00820695	0.000523206	1.9e-55
rs4671877	2	68399190	C	T	0.345831	0.999326	-0.00834829	0.000534656	5.8e-55
rs7594568	2	68476861	G	A	0.34379	0.99912	-0.00835705	0.000535613	7e-55
rs6546364	2	68475068	C	A	0.343765	0.999124	-0.00835523	0.000535639	7.4e-55
rs4671887	2	68475595	C	A	0.343772	0.999148	-0.00835417	0.000535628	7.6e-55
rs4671888	2	68477248	T	C	0.343717	0.998759	-0.0083541	0.000535681	7.8e-55
rs6546362	2	68463321	C	T	0.343642	0.999479	-0.0083527	0.000535597	7.9e-55
rs1375371	2	68463612	G	A	0.343646	0.999483	-0.00835075	0.000535592	8.3e-55
rs930653	2	68464271	A	T	0.344339	0.998172	-0.00834427	0.000535481	9.5e-55
rs10191352	2	68418868	A	T	0.343303	0.999389	-0.00834681	0.00053565	9.6e-55
rs10208241	2	68446936	C	T	0.345225	0.999724	-0.00833455	0.000534912	9.8e-55
rs6546358	2	68411414	G	A	0.343313	0.999539	-0.00834496	0.000535578	9.8e-55
rs1115793	2	68411962	G	A	0.343308	0.999508	-0.00834328	0.000535589	1e-54
rs11693063	2	68410372	C	A	0.34376	0.999653	-0.00833988	0.00053534	1e-54
rs2122126	2	68417717	A	C	0.343287	0.99942	-0.0083438	0.000535643	1e-54
rs6757991	2	68410660	T	G	0.343761	0.999636	-0.00833891	0.000535338	1e-54
rs12468533	2	68457573	C	T	0.343866	1	-0.00833928	0.000535514	1.1e-54
rs6757863	2	68419487	G	A	0.343361	0.999251	-0.00834219	0.000535673	1.1e-54
rs9677635	2	68421049	G	A	0.343349	0.999257	-0.00834124	0.000535679	1.1e-54
rs12052801	2	68423218	G	A	0.343294	0.999072	-0.00834098	0.000535718	1.2e-54
rs12713635	2	68423530	G	A	0.343331	0.999241	-0.00834066	0.000535692	1.2e-54
rs4671878	2	68422771	G	A	0.343336	0.999278	-0.00834088	0.000535682	1.2e-54
rs6546363	2	68467910	A	C	0.343696	0.999015	-0.00833934	0.000535698	1.2e-54
rs6711175	2	68457280	G	A	0.343732	0.999889	-0.00833565	0.000535471	1.2e-54
rs6761378	2	68420070	G	T	0.343359	0.99923	-0.00834012	0.000535679	1.2e-54
rs4347819	2	68479671	A	G	0.344024	0.997341	-0.00834036	0.000535985	1.3e-54
rs6719706	2	68429632	C	T	0.343192	0.999655	-0.00833763	0.000535651	1.3e-54
rs7599591	2	68412906	C	A	0.343414	0.999219	-0.0083348	0.000535625	1.3e-54
2:68436059_AT_A	2	68436059	AT	A	0.343199	0.999331	-0.00833271	0.000535677	1.5e-54
rs6721447	2	68472242	A	C	0.343761	0.998993	-0.00832884	0.000535621	1.6e-54
rs7573449	2	68435932	G	A	0.343137	0.999769	-0.00832962	0.000535644	1.6e-54
rs7576010	2	68473457	A	G	0.343829	0.999223	-0.00832827	0.000535575	1.6e-54
rs13004649	2	68425417	G	A	0.343495	0.99846	-0.00832912	0.000535843	1.7e-54
rs6736178	2	68433831	G	A	0.343076	0.99993	-0.00832418	0.000535634	1.8e-54
2:68415004_CA_C	2	68415004	CA	C	0.342814	0.988139	-0.0083698	0.000538592	1.9e-54
rs12105301	2	68448365	A	G	0.344498	0.999619	-0.00831482	0.000535121	1.9e-54
rs12713636	2	68435431	C	G	0.343066	0.999984	-0.00832312	0.000535625	1.9e-54
2:68417385_CT_C	2	68417385	CT	C	0.343316	0.998899	-0.00832307	0.000535778	2e-54
rs4671884	2	68448235	A	G	0.344597	0.999111	-0.00831183	0.000535166	2.1e-54
2:68402153_TA_T	2	68402153	TA	T	0.342812	0.998569	-0.00832451	0.000536052	2.2e-54
rs140773	2	68413437	G	GTTAA	0.343047	0.998102	-0.00832581	0.000536118	2.2e-54
2:68401420_GTTTT_G	2	68401420	GTTTT	G	0.343059	0.998804	-0.00831928	0.000535853	2.3e-54
rs12476697	2	68457854	A	G	0.343026	0.999703	-0.00831707	0.000535688	2.3e-54
rs3961804	2	68400098	G	A	0.34362	0.999686	-0.00831287	0.000535399	2.3e-54
rs7574378	2	68430925	C	T	0.343062	0.999782	-0.00831707	0.000535679	2.3e-54
rs7577586	2	68431259	G	A	0.343059	0.999792	-0.00831679	0.000535677	2.3e-54
rs10190515	2	68400956	G	A	0.343611	0.999697	-0.00831104	0.000535402	2.4e-54
rs6738957	2	68439960	C	T	0.343055	0.999765	-0.00831621	0.000535699	2.4e-54
rs1060842	2	68402012	G	T	0.34361	0.999706	-0.00830956	0.000535406	2.5e-54
rs12691190	2	68401557	A	G	0.343609	0.999712	-0.00831057	0.000535401	2.5e-54
rs2861814	2	68438614	C	T	0.343038	0.999848	-0.00831382	0.000535668	2.5e-54
rs2861815	2	68438829	G	A	0.343043	0.999829	-0.00831455	0.000535675	2.5e-54
rs6730444	2	68458420	T	G	0.343023	0.999705	-0.00831398	0.000535698	2.5e-54
rs2861816	2	68439237	A	G	0.343041	0.999802	-0.00831351	0.000535687	2.6e-54
rs4296409	2	68439168	C	A	0.342988	0.999528	-0.00831389	0.000535739	2.6e-54
rs6758449	2	68437108	A	G	0.343018	0.999828	-0.00831067	0.000535681	2.8e-54
rs7572554	2	68435280	C	T	0.343134	1	-0.00830424	0.000535647	3.3e-54
rs6546360	2	68436291	A	C	0.344494	0.997242	-0.00830497	0.000535745	3.4e-54
rs10191980	2	68443651	A	G	0.342991	0.999753	-0.00830441	0.000535757	3.5e-54
rs10192179	2	68443835	A	T	0.342992	0.999739	-0.00830417	0.000535759	3.5e-54
rs6756198	2	68394184	C	T	0.342695	0.999267	-0.0083055	0.000535869	3.5e-54
rs12713633	2	68396196	A	G	0.342698	0.999222	-0.00829999	0.000535853	4.1e-54
rs6716271	2	68398919	G	C	0.343034	0.999619	-0.00829789	0.000535721	4.1e-54
rs7340307	2	68393144	T	A	0.342008	0.999108	-0.00829861	0.000536114	4.8e-54
rs1037242	2	68404828	G	A	0.342945	0.999428	-0.00829239	0.000535753	4.9e-54
16:88849252_AGCAG_A	16	88849252	AGCAG	A	0.369437	0.989801	0.00817935	0.000528763	5.6e-54
rs10173501	2	68395631	G	A	0.342075	0.999234	-0.0082904	0.00053606	5.9e-54
rs4671876	2	68395913	A	G	0.342071	0.999223	-0.00828839	0.000536065	6.3e-54
rs2902065	2	68482327	A	G	0.331743	0.995313	-0.00836341	0.000541129	6.9e-54
rs146038343	2	68393526	A	AAAG	0.341529	0.997181	-0.00829325	0.000536855	7.8e-54
rs10173197	2	68402835	A	G	0.343638	0.997903	-0.00827752	0.000535917	8.1e-54
rs10197082	2	68402830	G	C	0.343638	0.997903	-0.00827752	0.000535917	8.1e-54
rs6742014	2	68385955	C	T	0.359397	0.998688	-0.00818075	0.000530064	9.7e-54
rs6546357	2	68379038	G	A	0.358715	0.999413	-0.00818212	0.00053022	1e-53
2:68402786_TTTGCAGTTTC_T	2	68402786	TTTGCAGTTTC	T	0.344224	0.996064	-0.00826981	0.000536176	1.1e-53
rs10180892	2	68443602	T	A	0.343544	0.997939	-0.00826893	0.000536063	1.1e-53
rs10182832	2	68394984	T	C	0.341463	0.999158	-0.0082728	0.00053639	1.1e-53
rs11402583	2	68389276	G	GA	0.359995	0.995595	-0.00817532	0.000530037	1.1e-53
rs4671205	2	68379388	G	A	0.358658	0.999223	-0.00818001	0.00053026	1.1e-53
rs151121530	2	68445859	A	AGTT	0.341072	0.974569	-0.0083796	0.00054338	1.2e-53
rs59786977	2	68459272	T	C	0.344232	0.99075	-0.00828109	0.000537525	1.5e-53
rs2278788	2	68376556	T	C	0.35792	0.999202	-0.00816046	0.000530607	2.2e-53
rs5018482	2	68377612	A	C	0.357931	0.999322	-0.00815642	0.000530586	2.5e-53
rs2608604	16	88849421	A	G	0.38436	0.994526	0.0080395	0.000523199	2.8e-53
rs6546356	2	68369938	C	T	0.357427	0.998478	-0.00815158	0.000530905	3.3e-53
rs70949683	2	68431485	G	GAT	0.371771	0.95129	-0.00826564	0.000538305	3.3e-53
rs6540949	1	10823873	T	C	0.175852	0.99452	0.0102314	0.000668206	6.4e-53
rs2044693	2	68385097	A	G	0.356215	1	-0.00812196	0.000530991	8.1e-53
2:68429538_TTTG_T	2	68429538	TTTG	T	0.363684	0.970255	-0.00819927	0.000536586	1e-52
rs6753107	2	68360500	A	G	0.355406	0.996416	-0.00812755	0.000531981	1.1e-52
rs6700327	1	10815673	T	G	0.149964	0.902936	0.0113576	0.000745384	2e-52
rs370561121	2	68445861	T	TTG	0.351327	0.986023	-0.00816869	0.000536228	2.1e-52
rs6500505	16	88838409	A	G	0.286049	0.911745	0.00894015	0.000587346	2.6e-52
rs4671874	2	68355640	G	C	0.356965	0.991936	-0.00809401	0.00053255	3.6e-52
rs5831918	2	68356389	G	GA	0.375039	0.968653	-0.00810057	0.000532993	3.6e-52
rs6757906	2	68354727	C	A	0.356705	0.993342	-0.00805979	0.000532425	9.1e-52
rs6540950	1	10824329	T	C	0.175267	1	0.0101084	0.000667892	9.5e-52
rs8052370	16	88837298	C	T	0.390847	0.975632	0.0079589	0.00052587	9.6e-52
rs8052231	16	88837243	C	T	0.396285	0.975212	0.00791583	0.000524814	2.1e-51
rs10191973	2	68443610	A	T	0.361154	0.972574	-0.00804802	0.000536484	7.2e-51
rs10445033	16	88840462	G	A	0.391886	0.982088	0.0078617	0.000524205	7.6e-51
rs7586731	2	68363899	C	T	0.36506	0.99244	-0.00785556	0.000529865	1e-49
rs7560014	2	68363903	A	G	0.364975	0.992508	-0.00785402	0.000529884	1.1e-49
rs4401037	16	88786967	C	T	0.109844	0.996751	0.012025	0.000814346	2.4e-49
rs4671204	2	68354964	C	T	0.366817	0.99136	-0.00780886	0.000529647	3.4e-49
rs4424896	16	88793103	C	G	0.119768	0.98615	0.0116233	0.000788828	3.8e-49
rs4516218	16	88793090	A	G	0.120116	0.985364	0.0116015	0.000788157	4.8e-49
rs17035680	1	10825686	T	C	0.931429	0.961933	-0.0149784	0.00102011	8.3e-49
rs4238687	16	88788903	T	G	0.120171	0.99752	0.0114874	0.000783048	1e-48
rs8043924	16	88787704	G	C	0.121292	1	0.011424	0.000779194	1.1e-48
rs8059794	16	88787388	C	T	0.120758	0.998305	0.0114374	0.000781139	1.5e-48
rs9972645	16	88796658	A	G	0.0878267	0.987664	0.0132055	0.000902479	1.7e-48
rs111350029	16	88796770	G	GGGAGGC	0.138267	0.909716	0.0112667	0.000770231	1.9e-48
rs9935872	16	88788477	A	G	0.12024	0.997947	0.0114357	0.000782737	2.4e-48
rs4671892	2	68503920	A	G	0.323656	0.97519	-0.00801309	0.000550051	4.5e-48
rs4433802	16	88784964	A	G	0.108022	0.995628	0.0119205	0.000820689	8.4e-48
rs8053135	16	88810129	A	G	0.121207	0.993396	0.0113457	0.000781743	1e-47
rs11076702	16	88774569	A	C	0.10741	0.995651	0.0119393	0.000823085	1.1e-47
rs205488	1	10827135	T	C	0.155017	0.987485	0.0102077	0.000704641	1.5e-47
rs8056374	16	88790147	G	T	0.119815	0.99539	0.0113608	0.00078458	1.6e-47
rs4238685	16	88775220	T	C	0.107275	0.996329	0.0118924	0.000823277	2.7e-47
rs4782429	16	88792097	A	G	0.117915	0.999494	0.0113914	0.00078911	3.1e-47
rs370395823	2	68400215	CTTTT	C	0.372575	0.955082	-0.00774574	0.000537192	3.9e-47
rs4782430	16	88792047	A	G	0.117957	1	0.0113668	0.00078884	4.5e-47
rs2306046	16	88781419	A	G	0.105967	0.998763	0.011911	0.000826897	4.8e-47
rs4598894	16	88776141	G	A	0.107854	0.996709	0.0118257	0.000821108	5e-47
rs3826076	16	88780518	A	G	0.10623	0.998423	0.0118939	0.000826134	5.4e-47
rs7205626	16	88780472	T	C	0.106093	0.998526	0.0118978	0.000826576	5.6e-47
rs8050715	16	88780923	C	G	0.106332	0.99789	0.0118618	0.000826046	9.3e-47
rs11076701	16	88774525	A	G	0.10786	0.994932	0.0117892	0.000821486	1e-46
rs4390574	16	88776297	T	C	0.108588	1	0.0117368	0.000817954	1.1e-46
rs8060966	16	88777329	A	G	0.112747	0.987007	0.0115993	0.00080862	1.2e-46
rs74757912	16	88779952	C	CCT	0.104647	0.989349	0.0119694	0.00083553	1.5e-46
rs8043637	16	88781125	T	C	0.108429	0.994655	0.0117407	0.000820121	1.7e-46
rs2926776	16	88858602	A	G	0.424669	0.959295	0.00748002	0.000523379	2.5e-46
rs2290902	16	88782676	A	G	0.106601	0.99586	0.0117978	0.000825864	2.7e-46
rs2968478	16	88858646	T	G	0.418656	0.959401	0.00747354	0.00052441	4.4e-46
rs8044367	16	88783374	A	G	0.105654	0.999751	0.0117623	0.000827727	7.9e-46
rs6500491	16	88783521	T	C	0.105655	1	0.0117265	0.000827714	1.5e-45
rs551118	16	88856084	C	G	0.421591	0.963249	0.00737561	0.000523076	3.8e-45
rs8053350	16	88794403	G	A	0.443308	0.985491	0.0072434	0.000514813	5.8e-45
rs2340973	16	88773396	G	A	0.106631	0.992794	0.0116139	0.000826323	7.2e-45
rs7201439	16	88808862	C	T	0.129328	0.998132	0.0106297	0.000758651	1.3e-44
rs837763	16	88853729	C	T	0.445483	1	0.00715599	0.000511128	1.5e-44
rs8048714	16	88809773	G	C	0.129298	0.995405	0.0106292	0.000759463	1.7e-44
rs6500489	16	88772046	T	C	0.0963643	0.992344	0.01201	0.000864772	7.5e-44
rs6500495	16	88808743	A	G	0.129093	1	0.0105289	0.000759383	1e-43
rs35684152	2	68408726	C	CT	0.42781	0.909202	-0.00730733	0.00053729	4e-42
rs776911	1	10847158	C	A	0.234503	0.994329	0.00816871	0.000600633	4e-42
rs549485592	2	68496811	ATTTTT	A	0.409514	0.9835	-0.00706367	0.000520086	5.1e-42
rs861400	16	88862343	C	G	0.428436	0.95674	0.00710625	0.000523522	5.7e-42
rs4238686	16	88788934	A	G	0.472281	0.995578	0.00691941	0.000510298	7e-42
rs6658023	1	10847340	T	C	0.234127	0.991203	0.00811633	0.000601635	1.8e-41
rs1737617	1	10850798	G	A	0.2199	1	0.00824096	0.000613058	3.4e-41
rs12991777	2	68351332	T	C	0.357505	0.992883	-0.00713578	0.000531696	4.6e-41
rs199605695	16	88778427	GC	G	0.386251	0.991531	0.00702471	0.000523627	4.9e-41
rs2861798	2	68349183	T	G	0.356658	0.996456	-0.00709948	0.000531183	9.6e-41
rs28558138	4	26818080	G	C	0.579224	0.978579	0.00690125	0.00051846	2e-40
rs4520817	16	88785126	A	G	0.434845	0.996616	0.00682539	0.000513349	2.4e-40
rs4620939	16	88785072	G	C	0.435097	0.996586	0.00681611	0.000513312	3.1e-40
rs6734622	2	68350891	A	G	0.354839	0.996572	-0.00704752	0.000531789	4.4e-40
rs12928751	16	88864102	T	C	0.427928	0.954596	0.00695089	0.000524735	4.7e-40
rs75394641	2	68443611	A	T	0.427508	0.923887	-0.00707267	0.000534825	6.4e-40
rs1868402	2	68409037	G	A	0.288745	1	-0.00740758	0.000561057	8.4e-40
rs7184427	16	88804734	A	G	0.153725	0.982802	0.00938423	0.000711097	9.1e-40
rs837756	16	88862568	G	C	0.422947	0.945581	0.0069423	0.000527639	1.5e-39
rs8057031	16	88783449	C	G	0.444481	1	0.00671902	0.000511017	1.7e-39
rs1292700	1	10850045	T	G	0.224662	0.99816	0.00799171	0.000608576	2.2e-39
rs7599687	2	68348011	C	T	0.365563	0.993654	-0.00693444	0.000528951	2.9e-39
rs6703971	1	10849425	G	C	0.225484	0.992911	0.00796607	0.000609149	4.4e-39
rs7191439	16	88780685	C	T	0.119697	0.944457	0.0105582	0.000807469	4.5e-39
rs3749748	5	127350549	C	T	0.752017	0.991701	-0.007707	0.00059014	5.6e-39
rs2250127	5	127388844	G	A	0.752181	0.99174	-0.00770451	0.000590173	6e-39
rs17764730	5	127357526	C	T	0.752102	0.99116	-0.00770593	0.00059037	6.1e-39
rs34576922	5	127364103	C	G	0.751938	0.991975	-0.00769515	0.00058998	7e-39
rs1108141	16	88841065	T	G	0.756024	0.981868	0.00777268	0.00059609	7.3e-39
rs151144464	16	88768561	C	CCCTCCTGCTGCTATCTACAACCG	0.0920876	0.939251	0.011769	0.000904209	9.9e-39
rs6860245	5	127367998	G	C	0.751607	0.992509	-0.00767106	0.000589541	1e-38
rs7404939	16	88807896	G	A	0.880632	1	-0.0102027	0.000784567	1.2e-38
rs6888037	5	127406259	G	T	0.248027	0.990872	0.0076697	0.000590287	1.3e-38
rs10445034	16	88840564	C	T	0.762091	0.981082	0.00775335	0.00060165	5.3e-38
rs11076699	16	88756812	G	T	0.0865147	0.977868	0.0117368	0.000911724	6.4e-38
rs4597303	16	88763561	T	C	0.0842035	0.978665	0.0118559	0.000924561	1.2e-37
rs7193436	16	88748736	T	C	0.0894616	0.991827	0.0114217	0.000894092	2.3e-37
rs11076698	16	88752693	T	G	0.0901881	0.983259	0.011405	0.000893036	2.4e-37
rs745326	16	88755245	C	G	0.0872157	0.980201	0.0115874	0.00090755	2.5e-37
rs6500488	16	88753865	A	G	0.0910146	0.982643	0.0113558	0.00088963	2.6e-37
rs12709104	16	88757940	G	A	0.0997763	0.978067	0.0109046	0.00085506	3e-37
rs59404182	16	88852866	A	G	0.800471	0.969274	0.00819886	0.000644244	4.2e-37
rs776910	1	10846540	A	G	0.171278	1	0.00857356	0.000674126	4.7e-37
rs8060579	16	88751667	G	C	0.0900234	0.988678	0.011353	0.000892792	4.8e-37
rs3812049	5	127418850	C	G	0.259088	0.988596	0.00739109	0.000582519	6.9e-37
2:68409789_TAA_T	2	68409789	TAA	T	0.426883	0.950925	-0.00668099	0.000527225	8.5e-37
rs55801616	16	88739617	G	GT	0.101203	0.958232	0.0108267	0.000856278	1.2e-36
rs6595799	5	127408683	C	T	0.267415	0.977011	0.0073254	0.00057955	1.3e-36
rs4782432	16	88783738	A	G	0.119527	0.988059	0.00995285	0.000788982	1.8e-36
rs1993878	5	127476971	C	A	0.245746	0.995748	0.00740151	0.00059089	5.4e-36
rs10649697	5	127432908	T	TAGA	0.244582	0.99506	0.00741477	0.000592059	5.5e-36
rs1560637	5	127448066	A	C	0.244974	0.997783	0.00739461	0.000590897	6.2e-36
rs1112956	5	127433798	A	G	0.244962	0.997593	0.00739295	0.000590997	6.6e-36
rs6889311	5	127431285	A	G	0.244982	0.99755	0.00738949	0.000590989	7.1e-36
rs2409110	5	127433047	A	T	0.244982	0.997599	0.00738902	0.000590974	7.2e-36
rs62048221	16	88846552	C	T	0.770414	1	0.00754777	0.000603813	7.4e-36
rs9327468	5	127441861	C	A	0.24503	0.997749	0.00738541	0.000590882	7.6e-36
rs2617617	5	127455008	C	T	0.245044	0.998292	0.00738128	0.000590707	7.9e-36
rs7734927	5	127453735	T	A	0.245108	0.997849	0.00737977	0.00059079	8.3e-36
16:88745989_GA_G	16	88745989	GA	G	0.0908159	0.988553	0.0110837	0.000888939	1.1e-35
rs4238679	16	88742688	G	C	0.0896744	0.992999	0.0111144	0.000891405	1.1e-35
rs8060640	16	88744430	G	C	0.0898662	0.997947	0.0110918	0.000889553	1.1e-35
rs8048897	16	88744470	T	G	0.0898244	1	0.0110753	0.000889533	1.4e-35
rs2568928	5	127487603	A	G	0.244617	0.995576	0.00736588	0.000591905	1.5e-35
rs3101725	5	127524018	T	C	0.240728	0.995246	0.00735314	0.000595238	4.7e-35
rs113478686	16	88850897	C	CT	0.771522	0.986521	0.00749807	0.000608249	6.5e-35
rs6546355	2	68353300	A	G	0.282659	1	-0.0069327	0.000563772	9.4e-35
rs73251033	16	88844636	G	A	0.771774	0.998114	0.00743592	0.00060526	1.1e-34
rs790154	5	127501235	A	G	0.240577	0.995054	0.00728691	0.000595413	1.9e-34
rs790155	5	127498380	C	T	0.240659	0.995203	0.00728334	0.00059531	2e-34
rs11439479	5	127508074	G	GT	0.240524	0.993679	0.00728304	0.000595834	2.3e-34
rs11646394	16	88812279	C	A	0.869831	0.995402	0.00925463	0.000757031	2.3e-34
5:127345966_CAT_C	5	127345966	CAT	C	0.634296	0.980033	-0.00649038	0.000532174	3.3e-34
rs145915116	1	10845283	C	CCTTT	0.179863	0.976202	0.00811127	0.00066846	7e-34
rs1003136	5	127347815	G	A	0.63509	0.994954	-0.00638001	0.000528563	1.5e-33
rs76327864	16	88849754	G	A	0.876525	0.985276	0.00935681	0.000776716	2e-33
rs2968482	16	88844433	T	C	0.703191	1	0.0066788	0.000555981	3e-33
rs776909	1	10845821	A	C	0.177021	0.992196	0.00801794	0.000667431	3e-33
rs568933104	16	88853526	G	GA	0.809766	0.92503	0.00805288	0.000670391	3.1e-33
rs776908	1	10845785	A	G	0.177313	0.992694	0.0079888	0.000666897	4.6e-33
rs4782409	16	88803500	G	C	0.869573	0.992553	0.00907117	0.00075739	4.7e-33
2:68347611_CT_C	2	68347611	CT	C	0.39686	0.924126	-0.00645897	0.000539505	5e-33
rs34145453	5	127347013	A	G	0.63315	1	-0.00631147	0.000527313	5.2e-33
rs776907	1	10845538	T	A	0.177797	0.990013	0.00796415	0.000666639	6.8e-33
rs17764688	5	127346879	T	C	0.634389	0.996334	-0.00630671	0.0005281	7.1e-33
rs12077574	1	10829971	G	A	0.936905	0.970365	-0.0125724	0.00105354	7.9e-33
rs28540272	5	127348899	A	G	0.631166	0.994941	-0.0062868	0.000527493	9.5e-33
rs2926770	16	88844527	A	G	0.701218	0.999389	0.00660585	0.000555037	1.2e-32
rs35897671	5	127349745	C	T	0.654408	0.993894	-0.00636486	0.000534935	1.2e-32
rs67237947	16	88854779	C	T	0.771694	0.967242	0.00729604	0.000613285	1.2e-32
rs2272443	16	88854008	C	T	0.77273	0.979608	0.00726616	0.000611117	1.3e-32
rs11135046	5	158230013	G	T	0.456851	0.995031	0.00606624	0.000510843	1.6e-32
rs4782322	16	88797669	T	G	0.850405	0.992691	0.00848028	0.000714818	1.8e-32
rs59096032	1	10838556	C	A	0.945948	1	-0.0132865	0.00112145	2.2e-32
rs2340983	16	88797628	A	G	0.752651	0.987541	0.00701667	0.00059249	2.3e-32
rs3787184	20	50157837	A	G	0.825168	0.978059	0.00797997	0.000675143	3.1e-32
rs72813547	16	88855969	C	G	0.829101	0.95113	-0.00815366	0.000690048	3.2e-32
rs73251038	16	88845931	C	T	0.756668	0.998059	0.00699146	0.000591837	3.3e-32
rs112825927	16	88795979	C	A	0.758679	0.966815	0.00712686	0.000603484	3.5e-32
1:10845114_GTC_G	1	10845114	GTC	G	0.158569	0.928423	0.00849794	0.000719923	3.7e-32
rs113010486	16	88798398	A	G	0.854496	0.99316	0.00852111	0.0007229	4.5e-32
rs11643304	16	88803934	A	C	0.848732	1	0.00835054	0.000709221	5.3e-32
rs72643233	1	10851035	A	G	0.876193	0.992468	-0.00909663	0.000772556	5.3e-32
rs4782413	16	88801770	G	A	0.870426	0.997292	0.00891827	0.000757893	5.8e-32
rs12332693	5	158227898	G	A	0.451417	0.993416	0.00601838	0.000511728	6.2e-32
rs11649478	16	88800176	G	T	0.870331	0.994379	0.00892026	0.000758849	6.7e-32
rs77376965	16	88800477	G	A	0.85508	0.997233	0.00849148	0.000722693	7.1e-32
rs251393	5	127533085	T	C	0.219618	0.990782	0.00723775	0.000616081	7.2e-32
rs34908386	16	88800913	C	T	0.855239	0.998158	0.00848122	0.000722638	8.3e-32
rs60389973	1	10851032	T	A	0.871306	0.972052	-0.00901136	0.000767825	8.3e-32
rs4782412	16	88802058	A	G	0.85482	0.998599	0.00846724	0.000721608	8.5e-32
rs113385327	16	88785242	A	C	0.846254	0.996421	0.00827751	0.000705504	8.7e-32
rs1368298	5	158204425	A	G	0.549485	0.994108	-0.00600105	0.000511475	8.7e-32
rs79366242	16	88802167	C	G	0.854835	0.998571	0.00846511	0.000721632	8.9e-32
rs11860864	16	88802830	A	G	0.85508	0.997734	0.00847345	0.000722414	9e-32
rs2340981	16	88797471	T	C	0.74966	0.986872	0.00692207	0.000590328	9.4e-32
rs79311053	16	88785206	C	T	0.846274	0.996506	0.00827313	0.000705536	9.4e-32
rs36100417	16	88802511	G	T	0.854926	0.999424	0.00846006	0.00072153	9.5e-32
rs11646193	16	88797307	G	A	0.749934	0.987657	0.00691642	0.000590303	1e-31
rs9922996	16	88800670	G	C	0.855139	0.998638	0.00846639	0.000722448	1e-31
rs56158123	16	88797110	C	G	0.750113	0.987173	0.00691848	0.000590542	1.1e-31
rs78905828	16	88802573	G	A	0.855063	1	0.00845222	0.000721822	1.1e-31
rs12102880	16	88796897	G	T	0.749963	0.987602	0.00691173	0.000590341	1.2e-31
rs57258486	16	88847738	G	A	0.765091	0.998485	0.00700721	0.000599377	1.4e-31
rs9930994	16	88800693	C	T	0.855107	0.998411	0.0084459	0.0007225	1.4e-31
rs35265318	16	88800785	C	T	0.855226	0.999293	0.00844399	0.000722428	1.5e-31
rs4782321	16	88780175	G	A	0.848619	0.998293	0.00828887	0.00070933	1.5e-31
rs12625547	20	50154647	T	G	0.825262	0.984166	0.007863	0.00067303	1.6e-31
rs61203850	16	88847516	G	A	0.765266	0.998915	0.00700143	0.000599295	1.6e-31
rs61459102	16	88847547	C	A	0.76529	0.99934	0.0070007	0.000599268	1.6e-31
16:88785286_TTATTTTTTTG_T	16	88785286	TTATTTTTTTG	T	0.846486	0.995689	0.00824565	0.000706246	1.7e-31
rs76661599	16	88788544	G	A	0.845604	1	0.0082126	0.000703345	1.7e-31
rs35353288	16	88800814	G	A	0.855298	1	0.00842998	0.000722445	1.8e-31
rs31864	5	158220193	A	G	0.549264	0.994958	-0.00595717	0.000511321	2.3e-31
rs57374020	16	88847523	T	C	0.764435	1	0.00697364	0.000598956	2.5e-31
rs56825100	16	88847343	C	T	0.765155	0.998846	0.00697248	0.000599159	2.7e-31
rs4782320	16	88779865	G	A	0.848035	0.998557	0.00823571	0.000708109	2.9e-31
rs776912	1	10847784	T	A	0.165171	0.961578	0.00807104	0.000693927	2.9e-31
rs78759106	16	88788535	T	C	0.845866	0.999399	0.0081854	0.000703861	2.9e-31
rs11549835	16	88781073	G	A	0.847366	0.998696	0.00818499	0.000706849	5.2e-31
rs1432679	5	158244083	C	T	0.446975	0.994895	0.00592228	0.000511701	5.6e-31
rs758789738	16	88780680	CTGTGCGCGGG	C	0.850321	0.992227	0.00826692	0.000714754	6.1e-31
rs1061238	16	88781850	C	T	0.847688	0.998167	0.00818184	0.000707567	6.3e-31
rs6716006	2	68516891	A	G	0.303485	0.99794	-0.00639013	0.000552785	6.6e-31
rs4671894	2	68517936	A	G	0.303494	0.997997	-0.00638547	0.000552754	7.2e-31
rs79582484	16	88846218	G	A	0.7418	0.997131	0.00670315	0.000580242	7.2e-31
rs11121627	1	10856692	C	T	0.410625	0.906576	0.00626181	0.000542109	7.3e-31
rs112759862	16	88814210	G	A	0.825355	0.992615	0.00772076	0.000671403	1.3e-30
rs11645303	16	88814504	G	A	0.825458	0.990974	0.0077302	0.000672085	1.3e-30
rs61742623	16	88802748	C	T	0.858894	1	0.00838732	0.000729821	1.4e-30
rs8062812	16	88814456	C	T	0.820862	0.988105	0.00763646	0.000665358	1.7e-30
rs1061247	16	88781791	A	C	0.844994	0.997569	0.00803946	0.00070258	2.6e-30
rs7405401	16	88814931	C	T	0.82061	0.978788	0.00764511	0.000668386	2.7e-30
rs747494137	16	88864154	CAA	C	0.769122	0.918087	0.00717017	0.000627059	2.8e-30
rs113907912	16	88793872	T	C	0.846409	0.976196	0.00812229	0.000713158	4.7e-30
rs3923192	4	26819467	A	G	0.52195	0.976115	0.00583826	0.000512889	5.1e-30
rs78579285	16	88813060	C	T	0.816113	1	0.00745132	0.000655608	6.2e-30
rs7405367	16	88814773	C	T	0.826987	0.964394	0.00775191	0.000683088	7.6e-30
rs74033390	16	88812708	A	G	0.811608	0.996378	0.00737009	0.000649965	8.4e-30
rs7405368	16	88814776	C	T	0.827139	0.963592	0.00774581	0.000683598	9.2e-30
rs74033387	16	88811725	C	T	0.810668	0.994454	0.00735607	0.000649418	9.6e-30
rs4782399	16	88812682	C	G	0.811644	0.995958	0.00736202	0.000650153	1e-29
rs6500485	16	88723042	G	A	0.864716	0.995394	-0.0084069	0.000744371	1.4e-29
rs12092612	1	10850960	G	C	0.869778	0.984727	-0.00857627	0.000759815	1.5e-29
rs6500486	16	88723629	C	T	0.865168	0.992048	-0.00840988	0.000746655	2e-29
rs6546370	2	68524491	A	G	0.309821	0.98844	-0.00621476	0.000552007	2.1e-29
rs7710925	5	158245634	A	C	0.404596	0.995734	0.00583105	0.000518038	2.2e-29
rs11121624	1	10850371	G	A	0.873146	1	-0.00856466	0.000762235	2.7e-29
rs11121621	1	10848060	A	T	0.866449	0.991775	-0.00839398	0.00074842	3.4e-29
rs11121623	1	10850287	G	C	0.873136	0.998348	-0.00853975	0.000762378	4e-29
rs11644443	16	88808872	G	A	0.831857	0.995942	0.00762261	0.000680525	4e-29
rs8046018	16	88719980	G	T	0.866373	1	-0.00834629	0.000746972	5.5e-29
rs4782309	16	88721538	C	T	0.865592	0.997029	-0.00833237	0.000745921	5.7e-29
rs765137655	16	88774220	G	GT	0.161773	0.917423	0.0080367	0.000719988	6.2e-29
rs750739	16	88807608	A	G	0.831127	0.993098	0.00756627	0.000679942	9.2e-29
rs1152728	1	10859513	A	G	0.285925	0.9111	0.00646808	0.000585378	2.2e-28
rs2713575	3	128294355	G	A	0.495729	0.980011	0.0056096	0.000512674	7.3e-28
rs10056564	5	158261256	C	T	0.400152	0.995052	0.00565409	0.000519021	1.2e-27
rs10061900	5	158253542	T	C	0.395035	0.997769	0.00564443	0.000519628	1.7e-27
rs1368297	5	158255046	T	A	0.39588	0.998858	0.00561929	0.000519314	2.7e-27
rs57392066	5	158258461	C	T	0.396044	0.997802	0.00562245	0.000519455	2.7e-27
rs11954193	5	158256118	A	G	0.39581	1	0.00561739	0.000519314	2.9e-27
rs11135047	5	158255975	C	T	0.395827	0.999753	0.00561399	0.000519239	3e-27
rs35737230	5	158257643	C	CA	0.39586	0.997377	0.00561826	0.000519663	3e-27
rs17715000	5	158259583	T	C	0.395874	0.997329	0.00561494	0.000519606	3.2e-27
rs35168311	5	158257533	T	C	0.396073	0.997853	0.00561081	0.000519438	3.4e-27
rs11949842	5	158254804	C	A	0.39574	0.998759	0.00560734	0.000519392	3.6e-27
rs10067225	5	158257355	A	T	0.395752	0.999031	0.0056048	0.000519387	3.8e-27
rs10070743	5	158258048	T	C	0.395758	0.99865	0.00560527	0.000519468	3.8e-27
rs17714952	5	158257153	G	A	0.395852	0.998448	0.00560479	0.000519357	3.8e-27
rs10068867	5	158257560	A	G	0.395867	0.998494	0.00560391	0.000519488	3.9e-27
rs10072741	5	158259024	T	C	0.395766	0.998013	0.00560505	0.000519579	3.9e-27
rs2028667	2	68509748	A	G	0.353389	0.997034	-0.00574074	0.000532134	3.9e-27
rs55779000	5	158256616	A	G	0.395743	0.999534	0.0056023	0.000519294	3.9e-27
rs10067607	5	158261475	T	C	0.395783	0.99698	0.00560428	0.000519797	4.2e-27
rs11373072	2	68510380	C	CT	0.354061	0.992979	-0.00571329	0.000532936	8.2e-27
rs4704968	5	158264020	A	G	0.395169	0.99426	0.00557041	0.000520459	9.9e-27
rs74408986	4	26788418	G	GATGGATGT	0.595924	0.980626	0.00549896	0.00052126	5.1e-26
rs251216	5	127543280	A	G	0.251206	0.992704	0.00618413	0.000587186	6.2e-26
rs251390	5	127538346	G	A	0.251616	0.990887	0.00618574	0.000587396	6.2e-26
rs28667801	4	26785356	A	T	0.593136	0.984384	0.00546703	0.000519654	6.9e-26
rs251389	5	127541877	A	C	0.25128	0.991771	0.00617725	0.000587321	7.2e-26
rs251391	5	127538116	C	T	0.253567	0.986917	0.00615961	0.000586625	8.6e-26
rs1132579	16	88762943	A	T	0.333257	0.967315	0.00568806	0.000546792	2.4e-25
rs55924432	4	26812737	C	T	0.596967	0.986322	0.00537611	0.000519504	4.2e-25
rs4428270	4	26793681	A	C	0.59801	0.993096	0.00534946	0.000518475	5.9e-25
rs6021277	20	50156873	C	T	0.540287	0.990123	-0.00526602	0.00051167	7.7e-25
rs9880192	3	128297569	G	C	0.5855	0.984251	0.00532966	0.000518806	9.3e-25
rs35516283	4	26806736	C	T	0.59822	1	0.00529619	0.000517156	1.3e-24
rs251214	5	127544738	C	T	0.258186	0.993394	0.0059409	0.000581666	1.7e-24
rs113901144	4	26788418	G	T	0.613981	0.932903	0.00548685	0.000538706	2.3e-24
rs10032845	4	26801574	T	A	0.599938	0.991565	0.00528642	0.000519306	2.4e-24
rs1427933	5	158184710	C	G	0.625638	0.99191	-0.00535308	0.00052572	2.4e-24
rs796901745	4	26801573	T	TA	0.599867	0.991853	0.00528563	0.000519261	2.5e-24
rs35107212	4	26799390	A	G	0.598098	0.993713	0.00527304	0.000518304	2.6e-24
rs3787185	20	50156198	T	A	0.5402	0.9921	-0.00519545	0.000511121	2.8e-24
rs2546146	5	127546539	A	G	0.25799	0.992314	0.00590474	0.000581927	3.4e-24
rs4782422	16	88754670	G	A	0.876245	0.957551	0.00798749	0.000787849	3.7e-24
rs251387	5	127547180	T	C	0.257911	0.995164	0.00588675	0.000581222	4.1e-24
rs761124	1	10856053	G	T	0.203024	1	0.00638595	0.000630543	4.2e-24
rs17715065	5	158261163	C	T	0.494957	0.995141	0.00514808	0.00050885	4.6e-24
rs2734045	3	128292060	G	A	0.519082	0.987907	-0.00516883	0.00051135	5.1e-24
rs251212	5	127545910	G	A	0.257283	0.994241	0.00587223	0.000582426	6.6e-24
rs7662342	4	26805393	G	A	0.600833	0.995404	0.00522856	0.000518572	6.6e-24
rs185177	5	127547810	A	G	0.257155	0.997693	0.00585764	0.000581566	7.3e-24
rs13148360	4	26797659	G	A	0.600703	0.993824	0.0052242	0.000518847	7.6e-24
rs251213	5	127545605	C	T	0.257207	0.996226	0.00585903	0.000581878	7.6e-24
rs251386	5	127547298	A	G	0.257172	0.997306	0.00585416	0.000581629	7.9e-24
rs181850	5	127547487	T	C	0.257208	0.99741	0.00585286	0.0005816	8e-24
rs60610938	5	127547447	T	TA	0.255339	0.988121	0.0058932	0.000585592	8e-24
rs2617621	5	127546266	A	C	0.257229	0.996508	0.0058527	0.000581798	8.3e-24
rs1152727	1	10857567	A	C	0.202173	0.981663	0.00639339	0.000636121	9.1e-24
rs7687234	4	26808829	C	T	0.600887	0.995896	0.00520135	0.000518495	1.1e-23
rs36693	5	127548700	T	C	0.25735	0.998654	0.00582471	0.000581182	1.2e-23
rs1152726	1	10857455	T	C	0.203382	0.983348	0.00635462	0.000634633	1.3e-23
rs41307747	1	10836393	C	A	0.932229	0.951466	-0.0103185	0.00103012	1.3e-23
rs42916	5	127560659	C	A	0.259936	0.991529	0.00579759	0.000580845	1.8e-23
rs36694	5	127548955	C	A	0.257854	1	0.00578624	0.000580502	2.1e-23
rs62273233	3	128298682	A	G	0.615306	0.909048	0.00544945	0.00054671	2.1e-23
rs112828439	16	88864229	A	AG	0.77463	0.915998	0.0063062	0.000632818	2.2e-23
rs2713587	3	128290848	A	G	0.51902	1	-0.00506826	0.000509161	2.4e-23
rs36700	5	127551273	A	G	0.257529	0.999162	0.00578199	0.000580788	2.4e-23
rs36712	5	127561133	G	C	0.259303	0.991001	0.00577758	0.000581433	2.9e-23
rs36698	5	127549749	T	A	0.257709	0.999155	0.00576358	0.000580645	3.2e-23
rs40527	5	127550252	T	G	0.257717	0.999228	0.0057608	0.000580614	3.3e-23
rs6762732	3	128292858	T	C	0.513302	0.981515	-0.00508791	0.000512668	3.3e-23
rs36697	5	127549613	A	G	0.257786	0.999142	0.00575163	0.000580586	3.9e-23
rs152906	5	127551840	T	C	0.25773	0.999416	0.00573654	0.00058057	5e-23
rs36711	5	127559833	C	T	0.261207	0.994457	0.00571144	0.000579274	6.2e-23
rs7692829	4	26822377	G	A	0.592643	0.987133	0.00511603	0.000518907	6.3e-23
rs6021275	20	50155124	A	G	0.53618	1	-0.00501728	0.000509075	6.5e-23
rs36714	5	127562531	A	G	0.259068	0.989171	0.00573105	0.000581852	6.9e-23
rs638538	17	68216128	A	C	0.269176	0.979464	0.00569022	0.000577691	6.9e-23
rs36715	5	127562880	G	A	0.259077	0.989037	0.00572492	0.000581918	7.7e-23
rs10864471	1	10849645	A	G	0.935218	0.969209	-0.0102756	0.00104572	8.7e-23
rs550269	16	88881635	T	C	0.149791	0.950913	0.00715428	0.000728162	8.8e-23
rs12929576	16	88749261	T	C	0.353382	0.988983	0.00523271	0.000533748	1.1e-22
rs36706	5	127556698	C	A	0.258698	0.998309	0.00567841	0.000580136	1.3e-22
rs36710	5	127559444	A	G	0.26044	0.994662	0.00566803	0.000579532	1.4e-22
rs36702	5	127552723	T	A	0.258817	0.999681	0.0056658	0.000579692	1.5e-22
rs6500500	16	88829231	A	G	0.362672	0.969152	0.00522735	0.000535063	1.5e-22
rs36705	5	127554486	A	G	0.258944	0.99922	0.00565893	0.000579719	1.6e-22
rs236533	17	68219033	A	G	0.253771	0.981786	0.00574333	0.000588466	1.7e-22
rs2546147	5	127552590	G	A	0.260487	1	0.00564365	0.000578391	1.7e-22
rs36701	5	127552529	C	T	0.235757	0.994439	0.00585223	0.000599816	1.7e-22
rs4467549	4	26819519	G	A	0.596983	0.985092	0.00508014	0.000520437	1.7e-22
rs236530	17	68217471	C	T	0.253879	0.979548	0.00574208	0.000588815	1.8e-22
rs55662993	16	88881483	C	CT	0.150651	0.936394	0.00713512	0.00073178	1.8e-22
rs31863	5	158220492	A	G	0.688376	0.99365	-0.00535352	0.00054947	2e-22
rs2617613	5	127552589	G	A	0.260288	0.999811	0.00562709	0.000578665	2.4e-22
rs35469600	5	158250945	T	TA	0.316782	0.991804	0.00532221	0.000547442	2.4e-22
rs236526	17	68214336	A	T	0.253747	0.976778	0.0057326	0.000589783	2.5e-22
rs236569	17	68222505	C	G	0.294393	0.983668	0.00544667	0.000561171	2.8e-22
rs236527	17	68215574	G	C	0.295048	0.977207	0.00545453	0.000562346	3e-22
rs3795239	3	128296223	T	C	0.559724	0.980417	0.00499949	0.000515981	3.3e-22
rs11549837	16	88779739	A	G	0.665243	1	0.00520875	0.000538766	4.1e-22
rs236548	17	68231252	G	A	0.253068	0.991994	0.00565767	0.000586323	4.9e-22
rs36713	5	127561432	A	G	0.234044	0.991755	0.00580794	0.000601956	5e-22
rs7600326	2	68518280	C	T	0.382113	1	-0.00504313	0.000523072	5.3e-22
rs9895127	17	70029808	T	C	0.426615	0.986951	0.00497625	0.000517156	6.4e-22
rs77276646	16	88977193	G	A	0.821158	0.961019	0.00648186	0.000674905	7.7e-22
rs17035196	2	68518614	G	A	0.382955	0.999603	-0.00501218	0.000522957	9.3e-22
rs710139	1	10844558	T	C	0.1319	0.98224	0.00723427	0.000755778	1e-21
rs710138	1	10844444	A	G	0.131885	0.981694	0.00723224	0.000756034	1.1e-21
rs2342302	17	70036546	G	A	0.397613	0.995202	0.00497148	0.000520448	1.3e-21
rs236597	17	68235925	C	T	0.25626	0.983341	0.00560003	0.000586424	1.3e-21
rs759493	17	70036558	C	T	0.397686	0.994842	0.00496951	0.000520529	1.3e-21
rs8048125	16	88751207	T	C	0.315529	0.989711	0.00523906	0.000549182	1.4e-21
rs3744316	17	70030138	C	T	0.42431	0.991909	0.00491609	0.000516107	1.6e-21
rs2241173	17	70028445	A	G	0.42369	0.993096	0.00490441	0.000515855	2e-21
rs8079939	17	70032967	G	T	0.425611	0.991726	0.00490104	0.000515962	2.1e-21
5:127407030_GA_G	5	127407030	GA	G	0.470711	0.980379	0.00487346	0.000513556	2.3e-21
rs33959428	5	158252500	G	GA	0.326066	0.957016	0.00524175	0.000552505	2.4e-21
rs2734047	3	128292844	A	G	0.36932	0.980982	-0.00503031	0.000530738	2.6e-21
rs790152	5	127467242	A	G	0.455594	0.980977	0.00487794	0.000514714	2.6e-21
rs8081315	17	70032555	T	A	0.425247	0.991898	0.00488663	0.000515971	2.8e-21
rs5821892	17	70036479	C	CG	0.412146	0.99502	0.00489578	0.000517373	3e-21
rs2712421	3	128287743	G	T	0.348183	0.998112	-0.00503754	0.000533134	3.4e-21
rs1234527	5	127384861	T	C	0.521662	0.99522	-0.00481286	0.000509422	3.5e-21
rs7590842	2	68531813	T	C	0.296301	0.967954	-0.00533399	0.000564565	3.5e-21
rs7219056	17	70031856	C	T	0.426765	0.991664	0.00487045	0.00051575	3.6e-21
rs7218051	17	70031984	G	A	0.426842	0.991528	0.00486636	0.000515771	3.9e-21
rs9302943	17	70034189	A	T	0.427289	0.991112	0.00486444	0.000515933	4.2e-21
rs7215105	17	70034963	G	A	0.428044	0.990844	0.00486123	0.000515809	4.3e-21
rs2058745	17	70035440	C	T	0.427815	0.989954	0.00486285	0.000516067	4.4e-21
rs9898839	17	70034387	C	G	0.427215	0.991028	0.00486214	0.00051597	4.4e-21
rs8081868	17	70033466	C	G	0.426098	0.991321	0.00485919	0.000515923	4.6e-21
rs7216609	17	70035155	C	T	0.428028	0.990654	0.00485408	0.00051585	5e-21
rs2058747	17	70035396	G	A	0.428045	0.990256	0.00485409	0.000515946	5.1e-21
rs7217200	17	70035176	A	G	0.428003	0.990609	0.00485222	0.000515869	5.2e-21
rs11436410	5	127545896	T	TA	0.298798	0.960141	0.00532061	0.000566335	5.7e-21
rs11871949	17	70029448	C	T	0.426888	0.992546	0.00482515	0.000515589	8.1e-21
rs112028717	16	88827338	G	A	0.85435	0.969752	0.00682443	0.000730275	9.2e-21
rs205475	1	10833105	G	A	0.9321	0.975919	-0.00948829	0.00101581	9.6e-21
rs9807105	17	70028838	T	C	0.426236	0.993414	0.00481366	0.000515485	9.8e-21
rs11077593	17	70037826	A	T	0.406213	0.999707	0.0048302	0.000517357	1e-20
rs11650401	17	70037444	G	A	0.406293	0.999279	0.00483083	0.000517412	1e-20
rs10063647	5	127371588	A	G	0.522067	0.994744	-0.00474976	0.000509395	1.1e-20
rs12603032	17	70037793	T	G	0.406341	1	0.00482615	0.000517291	1.1e-20
rs6887276	5	127378294	C	G	0.522064	0.99475	-0.00474926	0.00050939	1.1e-20
rs759495	17	70027021	T	C	0.426286	0.993211	0.00480361	0.000515472	1.2e-20
rs2058740	17	70040660	G	A	0.405955	0.994212	0.00482545	0.000518406	1.3e-20
17:70038424_TCTAAAACA_T	17	70038424	TCTAAAACA	T	0.406462	0.996541	0.00481567	0.000518181	1.5e-20
4:26814452_GTA_G	4	26814452	GTA	G	0.602513	0.981813	-0.00484729	0.000521963	1.6e-20
rs71575713	5	127434169	G	GT	0.458386	0.996934	0.0047298	0.000510285	1.9e-20
rs750704108	4	26813117	AAGAGT	A	0.602025	0.983121	-0.0048316	0.000521482	1.9e-20
rs8050636	16	88898786	C	T	0.829557	0.963947	0.00635341	0.000686375	2.1e-20
rs764729854	4	26821886	AC	A	0.609949	0.99854	0.00481199	0.000520769	2.5e-20
rs12644549	4	26821836	G	A	0.609912	1	0.00480653	0.000520547	2.6e-20
rs236564	17	68237256	G	T	0.25283	0.990949	0.00540798	0.000586559	3e-20
rs205484	1	10815421	T	C	0.934378	1	-0.00943141	0.00102363	3.2e-20
rs790153	5	127458770	A	G	0.458649	0.999197	0.00467851	0.000509569	4.3e-20
rs141440289	16	88811741	T	TTTG	0.203343	0.983894	0.00583328	0.000635774	4.5e-20
rs806100	5	127468177	T	C	0.45893	1	0.00467489	0.00050953	4.5e-20
rs2001524	5	127443291	A	G	0.458593	0.998676	0.00467713	0.000509854	4.6e-20
rs8048658	16	88751528	T	G	0.298349	0.984248	0.00512946	0.000559155	4.6e-20
rs72106337	16	88756312	G	GT	0.392504	0.938344	0.00491512	0.000536395	5e-20
rs10067555	5	127427533	T	C	0.45881	0.998288	0.00466953	0.000509871	5.3e-20
rs809841	5	127460082	A	G	0.459253	0.999394	0.00466311	0.000509545	5.6e-20
rs7773004	6	26267755	A	G	0.506279	0.997958	0.00465655	0.000509197	6e-20
rs10039525	5	127453720	C	T	0.459078	0.999084	0.00465268	0.000509701	7e-20
rs6746740	2	68529682	A	G	0.392658	0.97571	-0.00480187	0.000526121	7e-20
rs6917995	6	26327814	T	C	0.514003	0.996612	0.00464775	0.000509457	7.3e-20
rs544034	16	88909376	C	T	0.802487	0.965353	0.00591159	0.000648048	7.4e-20
rs1105315	5	127444321	A	G	0.459262	0.998457	0.00464835	0.000509787	7.6e-20
rs236567	17	68242546	A	G	0.251928	0.993894	0.00534776	0.000586458	7.6e-20
rs772274916	2	68432374	CT	C	0.677877	0.935294	-0.0050952	0.000560142	9.3e-20
rs11121617	1	10842021	A	G	0.738198	1	0.00524776	0.000577331	9.9e-20
1:10854531_GT_G	1	10854531	GT	G	0.934501	0.97741	-0.00943571	0.00103862	1e-19
rs9939260	16	88811479	G	C	0.202886	0.983931	0.00577603	0.000636415	1.1e-19
rs1017828	16	88720611	G	A	0.368818	0.990908	0.00476151	0.000527592	1.8e-19
rs1480333	16	88720678	G	A	0.368981	0.99051	0.00476185	0.000527645	1.8e-19
rs13306296	16	88717957	G	A	0.631599	0.980734	0.00478707	0.000531193	2e-19
rs6933139	6	26327394	A	T	0.539996	0.996834	0.00460093	0.000510866	2.1e-19
rs11426156	3	128318179	T	TA	0.398516	0.967473	-0.0047442	0.00052743	2.4e-19
rs1155207	6	26328365	A	G	0.514024	0.991529	0.00459273	0.000510716	2.4e-19
rs12073890	1	10822357	G	A	0.968468	0.930705	-0.0134297	0.00149346	2.4e-19
rs60694428	1	10822546	G	A	0.968557	0.932995	-0.013441	0.00149473	2.4e-19
rs11121614	1	10823855	G	T	0.968487	0.936506	-0.0133886	0.00148917	2.5e-19
rs7208629	17	70045912	C	T	0.388016	0.987416	0.00471365	0.000524482	2.5e-19
rs7213382	17	70045921	T	C	0.388062	0.987501	0.00471397	0.000524426	2.5e-19
rs77510037	1	10825410	C	T	0.968572	0.942601	-0.0133609	0.00148734	2.6e-19
rs11121613	1	10823774	G	A	0.968498	0.93591	-0.0133714	0.00148989	2.8e-19
rs17035686	1	10825699	C	T	0.968445	0.940102	-0.013318	0.00148489	3e-19
rs6932584	6	26327081	A	C	0.539483	0.995719	0.00458513	0.000511193	3e-19
rs6456713	6	26325843	A	G	0.540134	0.999465	0.00457564	0.000510384	3.1e-19
rs1053860	6	26325228	C	T	0.540125	0.999461	0.00457444	0.000510392	3.2e-19
rs111504162	16	88864897	G	A	0.863439	0.950551	0.00678466	0.000756957	3.2e-19
rs11805825	1	10823388	C	G	0.968424	0.933513	-0.0133581	0.00149063	3.2e-19
rs6932727	6	26327087	C	A	0.539525	0.99539	0.00458143	0.000511299	3.2e-19
rs3778279	6	26325463	T	C	0.540101	0.999366	0.00457293	0.000510416	3.3e-19
rs72862933	1	10826595	G	T	0.968573	0.945428	-0.0133036	0.00148484	3.3e-19
rs2340963	16	88811153	G	C	0.203692	0.989767	0.0056658	0.000633334	3.7e-19
rs9811252	3	128293392	C	T	0.606064	0.949493	0.00476749	0.000532984	3.7e-19
rs9864772	3	128316939	A	G	0.400882	0.99812	-0.0046422	0.000518927	3.7e-19
rs115444620	1	10858342	C	G	0.986417	0.923709	-0.0202673	0.00226859	4.1e-19
rs9393700	6	26309380	G	A	0.54042	0.999745	0.0045585	0.000510314	4.2e-19
rs2058744	17	70040308	G	A	0.400535	0.990686	0.00464261	0.000520192	4.5e-19
rs994379	6	26305407	G	C	0.540284	1	0.00455188	0.00051025	4.6e-19
rs1061539	6	29937555	T	C	0.172796	0.999757	0.00599021	0.000671956	4.9e-19
rs6729652	2	68537909	C	A	0.292868	0.941047	-0.00512121	0.00057453	4.9e-19
6:26326360_CA_C	6	26326360	CA	C	0.539769	0.997181	0.00453816	0.000510979	6.6e-19
rs78465403	16	88833116	A	G	0.858039	0.965659	0.00656641	0.00073953	6.7e-19
rs9788834	16	88812328	G	C	0.200843	0.990858	0.00565228	0.000636558	6.7e-19
rs7614922	3	128238222	G	C	0.8584	0.998313	-0.00646877	0.000728676	6.8e-19
rs139309953	6	29944101	C	CTAA	0.165334	0.99733	0.00607504	0.000684773	7.2e-19
rs2010054	3	128305302	A	G	0.406863	0.994354	-0.00458867	0.000518712	9e-19
rs12926212	16	88719877	C	G	0.387775	0.990502	0.00462013	0.000522725	9.7e-19
rs62273237	3	128310107	T	C	0.407012	0.99529	-0.00457157	0.000518522	1.2e-18
rs12935454	16	88721012	G	A	0.388084	0.991364	0.00459839	0.000522436	1.3e-18
rs2058743	17	70040327	G	C	0.426132	0.997229	0.00451941	0.0005142	1.5e-18
rs11893966	2	68535366	C	A	0.299934	0.927131	-0.00503212	0.000574837	2.1e-18
rs790156	5	127491565	G	A	0.45459	0.995973	0.00446992	0.000510805	2.1e-18
rs11168251	12	48209663	G	A	0.760174	0.996408	-0.00521447	0.000596265	2.2e-18
rs11168250	12	48209165	G	T	0.76033	1	-0.00520415	0.000595629	2.4e-18
5:127523801_CA_C	5	127523801	CA	C	0.454617	0.994776	0.0044618	0.000511056	2.5e-18
rs112123861	3	128314351	TA	T	0.408024	0.967693	-0.00458546	0.000525006	2.5e-18
13:106264763_CCATT_C	13	106264763	CCATT	C	0.638581	0.998397	-0.00461728	0.000529672	2.9e-18
12:48207460_CGAG_C	12	48207460	CGAG	C	0.760347	0.995026	-0.00519872	0.000596735	3e-18
rs12600750	17	70048222	G	A	0.393572	0.989268	0.00455034	0.000522619	3.1e-18
rs710135	1	10841333	T	C	0.0927663	0.949977	0.00777555	0.000893161	3.2e-18
rs11168252	12	48210318	T	A	0.76003	0.992354	-0.00519411	0.000597269	3.4e-18
rs62145947	2	68386410	G	A	0.615421	0.975678	-0.00459821	0.000528909	3.5e-18
rs78478260	16	88816894	G	A	0.822705	0.981872	0.00583284	0.000670802	3.5e-18
rs1549062	13	106264061	G	A	0.639266	0.998647	-0.00460387	0.000529784	3.6e-18
rs1549063	13	106264083	A	T	0.639254	0.998722	-0.0046041	0.000529756	3.6e-18
rs56389811	12	48205358	C	T	0.760403	0.99577	-0.00517969	0.000596367	3.8e-18
rs4772696	13	106264567	A	G	0.639253	0.999174	-0.00459665	0.000529639	4e-18
rs4772697	13	106264893	A	G	0.639185	1	-0.00459259	0.000529465	4.2e-18
rs11168244	12	48202941	C	T	0.760348	0.995206	-0.00516885	0.000596439	4.5e-18
rs4857858	3	128314931	C	T	0.294832	0.995834	-0.0048298	0.000557635	4.7e-18
rs4857857	3	128313880	G	A	0.70439	0.996436	0.00482425	0.000557287	4.9e-18
rs11577258	1	10855315	C	T	0.945064	0.991966	-0.00965083	0.00111723	5.7e-18
rs4857911	3	128314776	T	C	0.294816	0.995763	-0.00481431	0.00055769	6e-18
rs9261246	6	30018520	A	G	0.695918	0.943188	0.00489778	0.00056742	6e-18
rs12924566	16	88735044	T	C	0.17375	0.982356	0.00582819	0.000675946	6.6e-18
rs7186902	16	88735038	A	C	0.173333	0.982605	0.00582921	0.000676507	6.9e-18
rs2245626	3	128287687	A	G	0.327899	1	-0.00465985	0.000540942	7e-18
rs564921777	5	158271196	C	CTTT	0.560347	0.965122	0.00447127	0.000519615	7.6e-18
rs11168245	12	48204499	C	G	0.760172	0.995598	-0.00512622	0.000596193	8.1e-18
rs251217	5	127512064	A	G	0.458168	0.991873	0.00439548	0.000511427	8.4e-18
rs2713599	3	128295777	A	C	0.437082	0.9815	0.00443635	0.000516303	8.5e-18
rs6013210	20	50165634	C	G	0.881784	0.972385	0.00684597	0.000796824	8.6e-18
rs11852492	15	96167544	T	C	0.839119	0.998687	0.00593721	0.00069136	8.9e-18
rs11855715	15	96167504	G	C	0.839122	0.998711	0.00593678	0.000691355	8.9e-18
rs11855698	15	96167713	A	G	0.839123	0.998704	0.00593625	0.000691357	9e-18
rs2524005	6	29899677	G	A	0.751879	0.921475	0.00523903	0.000610266	9.1e-18
rs73107993	12	48195873	C	T	0.750553	0.997695	-0.00504366	0.000587698	9.3e-18
rs62145926	2	68355211	T	C	0.615741	0.988722	-0.00450738	0.000525259	9.4e-18
rs66725810	5	158374290	C	G	0.490283	0.9964	0.00436244	0.000508567	9.7e-18
rs34720717	15	96167935	G	GA	0.839044	0.997477	0.00592852	0.000691718	1e-17
rs6416802	16	88725283	C	A	0.82802	0.994889	-0.00578276	0.000674749	1e-17
rs55726902	12	48196982	G	A	0.75689	0.99755	-0.0050743	0.000592916	1.1e-17
15:96167440_TG_T	15	96167440	TG	T	0.839288	0.997273	0.00592192	0.000692122	1.2e-17
rs11857807	15	96170093	G	A	0.839172	0.998381	0.00591477	0.000691549	1.2e-17
rs259943	6	30015330	T	C	0.702719	1	0.00477123	0.000557581	1.2e-17
rs368865392	2	68459344	T	TA	0.578597	0.970453	-0.00446498	0.000522261	1.2e-17
rs553664615	2	68459343	G	A	0.578597	0.970453	-0.00446498	0.000522261	1.2e-17
rs61169028	2	68459341	T	TGTA	0.578597	0.970453	-0.00446498	0.000522261	1.2e-17
rs11857783	15	96170238	C	G	0.839245	0.998194	0.00590766	0.000691746	1.3e-17
rs11857837	15	96170245	G	A	0.839207	0.998094	0.00591202	0.000691709	1.3e-17
rs985878	17	70050609	A	G	0.356378	0.998483	0.00453672	0.000531015	1.3e-17
rs73107980	12	48187601	C	T	0.758291	0.98439	-0.00510356	0.000597761	1.4e-17
5:158370339_TACACACACAC_T	5	158370339	TACACACACAC	T	0.491251	0.993866	0.00434203	0.000509067	1.5e-17
rs11577305	1	10855638	C	G	0.943912	1	-0.00941903	0.00110441	1.5e-17
rs2713571	3	128300998	C	T	0.701615	0.990531	0.00474996	0.000557245	1.5e-17
rs60113154	17	68217289	T	C	0.22322	0.943272	0.00535132	0.000627433	1.5e-17
rs751182592	17	68217287	TA	T	0.223221	0.943261	0.00535123	0.000627435	1.5e-17
rs62385384	5	158366759	G	A	0.490304	0.996805	0.00433307	0.000508452	1.6e-17
3:128320586_CT_C	3	128320586	CT	C	0.395254	0.949391	-0.00453152	0.000532413	1.7e-17
rs150547406	16	88911971	A	G	0.95869	0.950673	-0.0111032	0.00130455	1.7e-17
rs4793271	17	70050274	C	T	0.356605	1	0.00451731	0.000530642	1.7e-17
rs62020471	15	96161851	A	C	0.838581	0.999694	0.00587587	0.000690189	1.7e-17
rs73249874	4	26812210	C	T	0.651852	0.991316	-0.00454729	0.000534195	1.7e-17
rs116971855	16	88792251	T	G	0.972939	0.973554	-0.0134734	0.00158409	1.8e-17
rs6822044	4	26787745	C	G	0.652844	0.991015	-0.00455028	0.000535081	1.8e-17
rs73249875	4	26813156	G	A	0.651872	0.989873	-0.00454597	0.000534407	1.8e-17
rs9260767	6	29936704	C	T	0.685364	0.944289	0.00478834	0.000562865	1.8e-17
rs12593084	15	96161743	G	A	0.83855	0.999781	0.00586739	0.000690117	1.9e-17
rs6062619	20	62683002	A	G	0.731477	0.951999	0.00497993	0.000586033	1.9e-17
rs6556373	5	158359476	C	A	0.490737	0.997278	0.00432067	0.00050842	1.9e-17
rs7165521	15	96163140	G	C	0.838559	0.999196	0.00586516	0.000690267	1.9e-17
rs7166748	15	96163230	T	C	0.83855	0.999232	0.00586834	0.000690246	1.9e-17
rs7170179	15	96163512	A	C	0.838548	0.999116	0.00586883	0.000690256	1.9e-17
rs7173429	15	96165625	T	G	0.838616	0.998841	0.00586349	0.000690462	2e-17
rs7180862	15	96167216	T	G	0.838617	0.998714	0.00586557	0.000690506	2e-17
rs165255	6	29989695	G	C	0.703072	0.999976	0.00471813	0.000556362	2.2e-17
rs2712414	3	128305217	C	G	0.300362	0.994236	-0.00471157	0.000555331	2.2e-17
rs259940	6	30011934	A	G	0.703124	1	0.00471825	0.000556528	2.3e-17
rs4782394	16	88726726	T	G	0.827205	0.994849	-0.0057115	0.000673572	2.3e-17
rs62048193	16	88808291	T	C	0.313715	0.977482	0.0046953	0.000553965	2.3e-17
rs12491576	3	128308113	A	G	0.705852	0.993002	0.00473535	0.000558779	2.4e-17
rs12595580	15	96161716	T	C	0.838474	1	0.00584729	0.000690102	2.4e-17
rs259921	6	29995460	G	A	0.703086	0.999915	0.00471284	0.000556387	2.4e-17
rs59761494	4	26813959	C	T	0.651969	0.989228	-0.00452905	0.000534581	2.4e-17
rs2010527	3	128303083	G	C	0.300168	0.993517	-0.00470617	0.00055563	2.5e-17
rs356968	6	29975047	G	T	0.702232	1	0.00470721	0.000556003	2.5e-17
rs259934	6	30006876	C	T	0.702146	0.999964	0.00470511	0.000555875	2.6e-17
rs6892285	5	158351656	C	T	0.490699	0.997519	0.00430328	0.000508364	2.6e-17
rs7166949	15	96165292	A	G	0.838659	0.998924	0.00584547	0.000690517	2.6e-17
rs4857910	3	128306323	C	T	0.699602	0.994404	0.00469812	0.000555291	2.7e-17
rs1150741	6	30029651	C	G	0.702163	0.99998	0.00469866	0.000555857	2.8e-17
rs259929	6	30002052	T	C	0.703104	0.999926	0.00470467	0.0005564	2.8e-17
rs259931	6	30004371	T	A	0.702152	0.999919	0.00470062	0.000555886	2.8e-17
rs55790747	15	96169774	G	C	0.838711	0.998565	0.0058387	0.00069068	2.8e-17
rs6731373	2	68503044	G	A	0.639552	1	-0.00447258	0.000529135	2.8e-17
rs73249870	4	26809019	C	T	0.651274	0.996175	-0.00450439	0.000532822	2.8e-17
rs760662286	4	26796884	CCTT	C	0.651382	0.997248	-0.00450694	0.000532949	2.8e-17
rs356969	6	29977145	G	C	0.70209	0.999893	0.00469738	0.000555855	2.9e-17
rs68041310	4	26815441	G	T	0.652198	0.989484	-0.00451865	0.000534691	2.9e-17
rs7205116	16	88729008	G	A	0.829498	0.998853	-0.00571134	0.000675882	2.9e-17
rs17035713	1	10840905	A	G	0.944323	0.944198	-0.00957653	0.0011336	3e-17
rs236524	17	68213499	G	A	0.318872	0.968255	0.00467458	0.000553303	3e-17
rs2712393	3	128312647	T	C	0.300547	0.995344	-0.00468846	0.000554984	3e-17
rs2735064	6	29956405	G	A	0.702363	0.999655	0.0046975	0.000556058	3e-17
rs356954	6	29983538	T	C	0.702074	0.999954	0.00469466	0.000555828	3e-17
rs6775731	3	128306894	T	C	0.3004	0.994374	-0.0046902	0.000555267	3e-17
rs356967	6	29973910	G	A	0.702141	1	0.00469241	0.0005559	3.1e-17
rs1150742	6	30028831	T	C	0.702053	1	0.00469014	0.000555797	3.2e-17
rs2544026	12	48186563	T	A	0.744496	0.985486	-0.00494626	0.000586158	3.2e-17
6:30014257_AT_A	6	30014257	AT	A	0.703044	0.996968	0.00469984	0.000557208	3.3e-17
rs7428052	3	128311404	T	C	0.300561	0.995023	-0.00468115	0.000555031	3.3e-17
rs73249865	4	26791831	T	C	0.648845	0.997287	-0.00448192	0.000532049	3.6e-17
rs1245371	6	30038352	A	G	0.702622	1	0.00468125	0.000556079	3.8e-17
rs1549061	13	106263705	T	C	0.64802	0.997656	-0.00448262	0.000532914	4e-17
rs199557298	2	68459337	C	CA	0.593101	0.922662	-0.00452812	0.00053823	4e-17
rs2735066	6	29951729	A	G	0.703358	0.99997	0.00468229	0.000556569	4e-17
rs7202216	16	88729867	G	C	0.827916	0.995801	-0.00567537	0.000674537	4e-17
rs2844802	6	29948812	A	T	0.702414	0.999262	0.00467599	0.000556216	4.2e-17
rs401618	6	29950210	A	G	0.702306	1	0.00467703	0.000556283	4.2e-17
rs1422797	5	158320876	T	A	0.617815	0.992046	0.00440777	0.000524412	4.3e-17
rs1422798	5	158320877	C	G	0.617848	0.992007	0.00440719	0.000524429	4.3e-17
rs378555	6	29896967	C	T	0.746123	0.92896	0.0050819	0.000604699	4.3e-17
rs9260910	6	29948069	G	A	0.702449	0.999056	0.00467457	0.000556278	4.3e-17
rs2246555	6	29949064	A	T	0.703363	0.999221	0.00467691	0.000556747	4.4e-17
rs7193657	16	88729670	G	T	0.828651	1	-0.00566309	0.000674222	4.5e-17
rs7188384	16	88729821	G	A	0.829426	0.998648	-0.00567263	0.000675642	4.6e-17
rs74597321	16	88792529	G	A	0.97287	0.973582	-0.0132834	0.0015822	4.6e-17
rs9280820	6	29928159	C	CT	0.126923	0.998483	0.00641438	0.000763832	4.6e-17
rs79618052	4	26802027	T	C	0.647931	0.997539	-0.00446267	0.000531636	4.7e-17
5:158279177_CA_C	5	158279177	CA	C	0.605182	0.993961	0.00437132	0.000520935	4.8e-17
rs255694	5	127606403	G	C	0.846751	0.967847	-0.00600122	0.00071525	4.8e-17
rs73249868	4	26800969	A	C	0.647639	0.996974	-0.00445996	0.000531569	4.9e-17
rs9260743	6	29933550	T	C	0.127689	0.99344	0.00640884	0.000763942	4.9e-17
rs9260742	6	29933549	T	G	0.12765	0.992427	0.00640976	0.000764362	5e-17
rs2735067	6	29951106	A	G	0.702426	1	0.00466259	0.000556066	5.1e-17
rs56084825	15	96173910	T	C	0.834929	0.994792	0.00574875	0.000685648	5.1e-17
rs77282198	16	88916906	C	T	0.958815	0.950907	-0.0109521	0.00130654	5.2e-17
rs5025708	6	29955199	G	T	0.124693	1	0.00643994	0.000768504	5.3e-17
rs62020506	15	96171209	T	C	0.834836	0.99608	0.00574168	0.000685199	5.3e-17
rs76176673	6	29941363	G	A	0.688718	0.986587	0.00463085	0.000552676	5.3e-17
rs55965437	6	31797769	A	AAAGTT	0.647769	0.997371	0.00446556	0.000533142	5.5e-17
3:128320756_AT_A	3	128320756	AT	A	0.311425	0.917958	-0.0047888	0.000572008	5.7e-17
rs1025006	5	158321405	G	A	0.615225	0.996893	0.00437218	0.000522444	5.8e-17
rs149221267	11	10170047	A	AT	0.629821	0.989588	-0.00442862	0.000529132	5.8e-17
rs10866709	5	158300126	C	T	0.611666	0.998933	0.00435975	0.000521133	6e-17
rs166327	6	30002881	T	C	0.570014	0.999929	0.00429311	0.000513459	6.2e-17
rs1025005	5	158321403	C	A	0.615432	0.996609	0.00436589	0.000522556	6.6e-17
rs368910700	5	158321402	G	GTAAA	0.615432	0.996609	0.00436589	0.000522556	6.6e-17
rs386694125	5	158321407	T	TAAA	0.615432	0.996609	0.00436589	0.000522556	6.6e-17
rs9260706	6	29929336	A	G	0.126903	0.9992	0.00637668	0.00076354	6.7e-17
6:29998106_GT_G	6	29998106	GT	G	0.570597	0.998391	0.00428992	0.000513899	7e-17
rs3829729	3	128296506	C	T	0.42999	0.979962	0.00431959	0.000517565	7.1e-17
rs73249871	4	26809115	A	G	0.647969	0.994459	-0.00443598	0.00053188	7.4e-17
rs236565	17	68237589	T	C	0.221774	0.971476	0.00516788	0.000619773	7.5e-17
5:158319915_AT_A	5	158319915	AT	A	0.615388	0.996966	0.00435387	0.000522509	7.9e-17
rs6931952	6	29928574	T	G	0.126885	0.998899	0.00636194	0.00076368	8e-17
rs4546365	5	158267958	C	T	0.60873	0.992722	0.00434863	0.000522097	8.1e-17
rs4472395	6	29932169	A	T	0.128757	0.999358	0.00631988	0.000758927	8.3e-17
2:68531758_CT_C	2	68531758	CT	C	0.324226	0.924371	-0.0046911	0.000563439	8.4e-17
rs17543640	5	158305076	T	A	0.611492	0.99857	0.00433814	0.000521171	8.5e-17
rs4572866	4	26795603	T	C	0.648226	1	-0.00442325	0.000531378	8.5e-17
rs9260761	6	29935469	T	C	0.128671	1	0.00631736	0.000758921	8.5e-17
4:26801566_C_CT	4	26801566	C	CT	0.648962	0.996934	-0.00442886	0.000532128	8.6e-17
rs62385385	5	158367249	T	A	0.615736	0.996828	0.00434847	0.000522586	8.7e-17
rs2763979	6	31794592	C	T	0.647197	1	0.00441258	0.000530329	8.8e-17
rs9260737	6	29932923	G	A	0.128779	0.999442	0.00631072	0.000758823	9.1e-17
rs889761	16	88842215	G	C	0.793604	0.969081	-0.0052901	0.000636382	9.3e-17
rs17543752	5	158332380	T	C	0.615443	0.99709	0.00434147	0.000522408	9.5e-17
rs9260674	6	29925636	G	T	0.126748	0.996077	0.00635349	0.000764441	9.5e-17
rs9260808	6	29941597	A	G	0.127465	0.99877	0.00633272	0.00076212	9.6e-17
rs9261402	6	30069137	C	T	0.128976	0.997708	0.00629729	0.000757844	9.6e-17
rs4594837	5	158267974	A	C	0.608657	0.992483	0.00433663	0.000522091	9.9e-17
rs61045787	5	158290225	C	T	0.60737	0.999265	0.00432155	0.000520257	9.9e-17
rs7724989	5	158318147	T	G	0.61507	0.997637	0.00433749	0.000522179	9.9e-17
6:30063019_TA_T	6	30063019	TA	T	0.124917	0.986815	0.0064134	0.000772271	1e-16
rs1422799	5	158321121	C	G	0.6152	0.997655	0.00433389	0.000522216	1e-16
rs2245950	6	29943866	G	A	0.640806	0.999308	0.00439926	0.000529822	1e-16
rs2428523	6	29898468	C	T	0.748798	0.935856	0.0050175	0.000604534	1e-16
rs7736883	5	158343969	A	G	0.615359	0.996478	0.00433807	0.000522489	1e-16
rs3893465	6	29935049	T	G	0.128786	0.999979	0.00629248	0.000758652	1.1e-16
rs7111987	11	10353717	G	A	0.644333	0.996276	-0.00441163	0.000531836	1.1e-16
rs11641365	16	88773893	C	T	0.221126	0.996626	0.00507806	0.0006134	1.2e-16
rs55752505	2	68388132	T	G	0.627692	0.998166	-0.00435914	0.000526032	1.2e-16
rs58845160	2	68386261	A	G	0.627714	0.998256	-0.00435669	0.000526037	1.2e-16
rs60244151	6	29934130	G	GT	0.128768	0.999903	0.00628683	0.000758731	1.2e-16
rs62385377	5	158319479	G	A	0.615264	0.997701	0.00432787	0.000522211	1.2e-16
rs74773993	1	10834421	G	C	0.968614	0.967433	-0.0121874	0.00147079	1.2e-16
rs9260676	6	29926139	A	C	0.128743	0.99759	0.00628628	0.000759119	1.2e-16
rs9260685	6	29926668	C	G	0.128746	0.998141	0.00629026	0.000759085	1.2e-16
rs9260702	6	29928309	A	C	0.128783	0.999103	0.00628755	0.000758797	1.2e-16
rs9260746	6	29934131	A	T	0.128767	0.999907	0.00628566	0.000758732	1.2e-16
rs9260786	6	29939112	C	G	0.128985	0.998921	0.00628183	0.000758268	1.2e-16
rs2072495	5	158296996	C	T	0.607458	1	0.00430506	0.000520178	1.3e-16
rs3134880	6	30014291	G	T	0.126784	0.999515	0.00631234	0.000763143	1.3e-16
rs6911940	6	29937790	A	G	0.12878	0.999857	0.00627644	0.000758705	1.3e-16
rs73249866	4	26796406	A	G	0.648189	0.999199	-0.00439492	0.00053133	1.3e-16
rs891905	5	158267423	T	C	0.607468	0.994788	0.00431152	0.00052123	1.3e-16
rs9260997	6	29963316	T	C	0.129968	0.998963	0.00625493	0.000755939	1.3e-16
rs1061536	6	29937826	T	C	0.128806	0.999929	0.0062724	0.000758613	1.4e-16
rs12924342	16	88808311	T	C	0.303603	0.985923	0.00459669	0.000556417	1.4e-16
rs386698689	6	30014294	T	TCCTAGGTTTGTCA	0.126819	0.999212	0.0063076	0.000763145	1.4e-16
rs4377696	5	158267870	G	A	0.608106	0.992081	0.00431785	0.000522195	1.4e-16
rs6500501	16	88829416	A	G	0.309729	0.964288	0.00461309	0.000557969	1.4e-16
rs7927363	11	10367273	A	G	0.525619	0.992234	-0.0042204	0.000510679	1.4e-16
rs11640071	16	88775614	G	C	0.222176	0.996791	0.00505371	0.000612373	1.5e-16
rs2394251	6	29943688	G	C	0.261003	1	0.00477995	0.000579018	1.5e-16
rs3893259	6	29934454	A	G	0.128778	1	0.00626339	0.000758669	1.5e-16
rs440170	6	134904442	C	T	0.361771	0.994703	-0.00436971	0.000529409	1.5e-16
rs2015148	11	10361509	A	G	0.525826	0.998151	-0.00420075	0.000509228	1.6e-16
rs236561	17	68256221	A	C	0.249337	0.916922	0.00504643	0.000611566	1.6e-16
rs79934624	16	88783414	G	A	0.929558	0.971832	0.00830365	0.00100687	1.6e-16
rs9260857	6	29944706	A	G	0.127404	0.998126	0.00628689	0.000762341	1.6e-16
rs17715535	5	158269734	G	A	0.607642	0.996325	0.00429208	0.000520916	1.7e-16
rs2844535	6	31350303	T	G	0.727843	0.999268	0.00470902	0.000571244	1.7e-16
rs376316	6	29878190	T	C	0.764148	0.928052	0.00509581	0.000618423	1.7e-16
rs62145933	2	68368180	G	A	0.627634	0.996935	-0.00433824	0.000526334	1.7e-16
rs7737500	5	158317804	G	C	0.614752	0.997552	0.00430135	0.00052209	1.7e-16
6:30004554_AT_A	6	30004554	AT	A	0.130314	0.997794	0.00622218	0.000755576	1.8e-16
rs10052777	5	158269081	T	C	0.6075	0.995511	0.00428886	0.000520986	1.8e-16
rs10817762	9	118161597	A	C	0.524336	0.993902	0.00419893	0.000510083	1.8e-16
rs11168246	12	48204627	C	A	0.790293	0.908401	-0.00539417	0.000654889	1.8e-16
rs236525	17	68213825	C	T	0.219093	0.951714	0.0051754	0.000628307	1.8e-16
rs2861818	2	68482348	T	C	0.612153	0.996455	-0.004301	0.000522469	1.8e-16
rs4959036	6	29936135	G	T	0.12891	1	0.00624462	0.000758436	1.8e-16
rs62385360	5	158269591	C	T	0.607659	0.996263	0.00428948	0.000520939	1.8e-16
rs6875710	5	158268426	C	T	0.607515	0.995299	0.0042912	0.00052104	1.8e-16
rs7593613	2	68483396	A	T	0.612129	0.996494	-0.00430189	0.000522456	1.8e-16
rs17589929	2	68379147	A	G	0.627682	0.99778	-0.00432968	0.000526115	1.9e-16
rs5831923	2	68494210	C	CA	0.610456	0.987249	-0.0043155	0.000524637	1.9e-16
rs9261061	6	29968101	T	A	0.130045	0.999252	0.00621801	0.000755586	1.9e-16
rs112689589	12	48190269	C	T	0.768812	0.988269	-0.0049829	0.000606038	2e-16
rs17524216	2	68377325	A	G	0.627604	0.997676	-0.00432726	0.000526128	2e-16
rs7186496	16	88734834	A	G	0.79751	0.956394	-0.00530891	0.000645807	2e-16
rs9261269	6	30030114	A	G	0.130022	1	0.00621169	0.000755416	2e-16
rs3869069	6	30005942	C	T	0.130032	0.999955	0.00620576	0.000755415	2.1e-16
6:29933333_TTTG_T	6	29933333	TTTG	T	0.644676	0.995543	0.00437037	0.000532448	2.2e-16
rs3132128	6	30016190	C	T	0.130026	0.999926	0.00620382	0.000755435	2.2e-16
rs9261212	6	30008996	C	T	0.130004	0.999837	0.00620202	0.000755528	2.2e-16
rs2571376	6	29941184	C	T	0.683382	0.99958	0.00448193	0.000546365	2.3e-16
rs2735078	6	29941400	A	G	0.683337	0.999722	0.0044823	0.000546309	2.3e-16
rs3094145	6	29996255	C	T	0.130068	0.999459	0.00620109	0.000755509	2.3e-16
rs3121593	6	30002793	G	C	0.130105	1	0.00619722	0.00075534	2.3e-16
rs3132130	6	30027452	C	G	0.130006	0.999979	0.00619673	0.000755444	2.3e-16
rs3132683	6	29994524	A	G	0.130016	0.999867	0.0061999	0.000755469	2.3e-16
rs4145474	9	118166976	G	A	0.486023	0.993495	-0.00418194	0.000509694	2.3e-16
rs7763159	6	30067681	A	G	0.127917	1	0.00624213	0.000760586	2.3e-16
rs9261136	6	29981427	C	T	0.13001	0.999888	0.00620012	0.000755465	2.3e-16
rs9261211	6	30008820	T	G	0.130019	0.999924	0.00619996	0.000755469	2.3e-16
rs17643057	5	158274491	A	G	0.607335	0.997973	0.0042686	0.000520493	2.4e-16
rs2084600	11	10352295	A	G	0.527394	0.996376	-0.00417974	0.000509613	2.4e-16
rs2245958	6	29943947	G	A	0.642991	0.995147	0.00434465	0.000529962	2.4e-16
rs413985	6	29894600	G	T	0.785938	0.927575	0.00524433	0.000639692	2.4e-16
rs6928431	6	30024384	A	T	0.13001	0.999979	0.00619481	0.000755447	2.4e-16
rs891904	5	158267473	G	A	0.607244	0.99453	0.00427243	0.000521133	2.4e-16
rs2120335	2	68495002	G	A	0.611882	0.997818	-0.00428149	0.000522366	2.5e-16
rs2523958	6	29940202	G	A	0.684437	0.996273	0.00448934	0.000547835	2.5e-16
rs2957683	11	10352175	C	G	0.527357	0.996416	-0.00417564	0.000509627	2.5e-16
rs3121595	6	30033472	C	T	0.129971	0.999656	0.00619145	0.000755658	2.5e-16
rs382498	6	134907441	T	C	0.360758	0.994859	-0.00434062	0.000529762	2.5e-16
rs62145930	2	68358341	T	C	0.626519	0.993073	-0.00431789	0.000526993	2.5e-16
rs6539	6	30037990	C	T	0.130028	0.999817	0.00619259	0.000755419	2.5e-16
rs6758142	2	68354898	C	T	0.626721	0.98927	-0.00432807	0.000528095	2.5e-16
rs7707918	5	158270225	A	C	0.6073	0.995868	0.00426916	0.000520832	2.5e-16
rs9925171	16	88809480	A	G	0.300305	0.99393	0.00455393	0.000555771	2.5e-16
rs3121596	6	29994021	A	T	0.131225	0.993105	0.00618795	0.000755445	2.6e-16
rs6546367	2	68495243	G	A	0.611825	0.997912	-0.00427858	0.000522313	2.6e-16
rs7926490	11	10358459	C	T	0.525992	0.999288	-0.00416975	0.000508972	2.6e-16
rs2923095	11	10361731	G	C	0.474682	0.99435	0.00417132	0.000509449	2.7e-16
rs9256989	6	29955788	A	T	0.127279	0.999138	0.00624137	0.000762396	2.7e-16
6:29939221_CA_C	6	29939221	CA	C	0.688915	0.990452	0.0045122	0.000551594	2.8e-16
rs13379908	15	96176302	T	C	0.832449	0.986037	0.00559859	0.000684246	2.8e-16
rs228443	6	134900227	C	T	0.360587	0.991902	-0.00434229	0.000530611	2.8e-16
rs2923089	11	10357572	C	T	0.526287	1	-0.00416332	0.000508802	2.8e-16
rs9260973	6	29961580	A	G	0.127476	1	0.00623468	0.000761993	2.8e-16
rs9925084	16	88809434	A	G	0.300213	0.993934	0.00454759	0.000555813	2.8e-16
6:134902917_AC_A	6	134902917	AC	A	0.361093	0.991397	-0.00433975	0.000530655	2.9e-16
rs1655927	6	29899493	T	C	0.786172	0.927673	0.00523133	0.000639857	2.9e-16
rs17589735	2	68375207	G	C	0.626988	0.997527	-0.00430154	0.000526043	2.9e-16
rs1975598	2	68369405	T	C	0.626964	0.997223	-0.00430256	0.00052612	2.9e-16
rs2278789	2	68376376	T	C	0.626992	0.997623	-0.00430217	0.000526023	2.9e-16
rs389600	6	29896999	C	T	0.786355	0.92626	0.0052382	0.000640607	2.9e-16
rs4519508	2	68479576	G	A	0.612462	0.996553	-0.00427281	0.00052248	2.9e-16
rs9261142	6	29983715	C	A	0.127239	0.999755	0.00623354	0.000762409	2.9e-16
rs2256922	6	29940814	C	T	0.683545	0.999282	0.00446584	0.000546473	3e-16
rs228438	6	134898492	G	T	0.361403	0.991673	-0.00433539	0.000530308	3e-16
rs426483	6	29942590	C	T	0.683333	0.999808	0.00446565	0.000546328	3e-16
rs61147745	11	10366511	A	G	0.521375	0.995338	-0.00416679	0.000509765	3e-16
rs6719833	2	68480768	T	A	0.608269	0.978797	-0.00429473	0.000525347	3e-16
rs228439	6	134898523	C	T	0.361477	0.99156	-0.00433321	0.000530304	3.1e-16
rs3131865	6	29672165	G	C	0.709551	1	0.00457604	0.000560013	3.1e-16
rs9261143	6	29984123	T	C	0.127864	0.996751	0.00622274	0.000762032	3.2e-16
rs17035004	2	68358653	T	C	0.626168	0.994187	-0.00429819	0.000526613	3.3e-16
rs62145932	2	68368107	G	C	0.627093	0.996945	-0.00429444	0.000526218	3.3e-16
rs6825268	4	26783453	A	G	0.516109	0.980022	0.00417849	0.000512197	3.4e-16
rs7194105	16	88772491	A	G	0.221542	0.989034	0.00501799	0.000615004	3.4e-16
rs2517669	6	29938716	T	C	0.686194	0.999955	0.00446615	0.000547737	3.5e-16
rs2523962	6	29939544	G	A	0.686184	0.999917	0.00446578	0.000547736	3.5e-16
rs2844805	6	29940679	G	A	0.680429	1	0.00444522	0.000545017	3.5e-16
rs3134881	6	30046364	C	G	0.129655	0.996995	0.00617473	0.000757098	3.5e-16
rs510862	16	88872511	T	C	0.222772	0.946598	0.00510491	0.000625987	3.5e-16
rs9927855	16	88809686	T	C	0.300333	0.994046	0.00453086	0.000555698	3.5e-16
rs2245959	6	29943970	G	A	0.643318	0.994502	0.00432059	0.000530048	3.6e-16
rs2252965	6	29932037	A	T	0.686221	0.999739	0.00446652	0.000547842	3.6e-16
rs2403310	11	10363271	G	C	0.526077	0.996237	-0.00415483	0.000509659	3.6e-16
rs2523963	6	29939483	A	T	0.686184	0.999924	0.00446544	0.000547735	3.6e-16
rs2523970	6	29938472	G	T	0.686184	0.999834	0.00446425	0.000547734	3.6e-16
rs2571377	6	29938571	G	T	0.686158	0.999768	0.00446497	0.000547766	3.6e-16
rs3132689	6	29882530	T	G	0.785308	0.924399	0.00521682	0.000640033	3.6e-16
rs11126180	2	68363911	G	A	0.626873	0.993341	-0.00429476	0.000527132	3.7e-16
rs11648608	16	88809023	C	G	0.300506	0.995048	0.00452609	0.00055549	3.7e-16
rs2517672	6	29937262	A	G	0.686217	0.999909	0.00446253	0.000547743	3.7e-16
rs2523959	6	29939978	C	A	0.68618	0.999868	0.00446262	0.000547741	3.7e-16
rs2523960	6	29939952	T	C	0.68618	0.999868	0.0044626	0.000547741	3.7e-16
rs2523965	6	29939248	A	C	0.686183	0.999956	0.00446216	0.000547733	3.7e-16
rs2957685	11	10354200	T	G	0.527424	0.997671	-0.00415058	0.000509368	3.7e-16
rs4910109	11	10259378	G	A	0.506885	1	-0.00413971	0.000508249	3.8e-16
rs1960063	6	29942674	G	A	0.702309	0.999498	0.004526	0.000556063	4e-16
rs7190662	16	88726280	C	A	0.836819	0.990149	-0.00561936	0.00069036	4e-16
rs7941312	11	10354910	G	A	0.527581	0.998411	-0.00414388	0.000509208	4e-16
rs80325942	12	48213991	C	T	0.714506	0.986234	-0.00460874	0.000566293	4e-16
rs11642589	16	88815428	A	G	0.471212	0.907065	0.00434064	0.000533518	4.1e-16
rs7308356	12	50539611	A	G	0.370336	0.996933	-0.00428117	0.000526276	4.1e-16
rs7941414	11	10367561	C	G	0.521568	0.992852	-0.00415333	0.000510512	4.1e-16
6:134905496_ACT_A	6	134905496	ACT	A	0.36158	0.992132	-0.00431186	0.000530272	4.2e-16
rs1450271	11	10356115	C	T	0.527707	0.998442	-0.0041417	0.000509246	4.2e-16
rs148637595	12	48213386	C	G	0.711877	0.971521	-0.0046279	0.00056896	4.2e-16
rs58916116	2	68462678	C	T	0.612812	0.997333	-0.00424817	0.000522414	4.2e-16
rs10770102	11	10238431	T	A	0.493173	0.998533	0.00413445	0.000508632	4.3e-16
rs12099292	11	10364445	T	G	0.52602	0.996251	-0.00414365	0.000509634	4.3e-16
rs11042679	11	10252442	T	C	0.506995	0.999164	-0.00413303	0.000508484	4.4e-16
rs12824125	12	50558974	A	G	0.629186	0.996867	0.00427538	0.000526144	4.4e-16
rs151335191	11	10250699	A	T	0.506992	0.999126	-0.00413272	0.00050849	4.4e-16
rs1632964	6	29682239	C	T	0.738765	1	0.00466856	0.000574542	4.4e-16
rs4550215	11	10251800	A	T	0.506995	0.99916	-0.00413294	0.000508485	4.4e-16
rs28525359	16	88809368	G	T	0.300435	0.994484	0.00451399	0.000555648	4.5e-16
rs28577575	16	88809243	A	G	0.30054	0.994608	0.00451286	0.000555537	4.5e-16
rs2957688	11	10364963	G	A	0.526125	0.996249	-0.00414007	0.000509626	4.5e-16
rs875023	12	48194435	C	T	0.768299	0.995934	-0.00490217	0.000603344	4.5e-16
rs9258078	6	29667471	C	T	0.734602	0.9582	0.00477851	0.000588142	4.5e-16
rs2957684	11	10354149	C	T	0.527547	0.997651	-0.00413694	0.000509357	4.6e-16
rs34573394	12	50556475	C	A	0.629123	0.996824	0.00427349	0.000526176	4.6e-16
rs35998534	12	50556782	A	G	0.629155	0.996799	0.00427333	0.000526157	4.6e-16
rs7487637	12	48214825	G	A	0.714747	0.987783	-0.00459755	0.000566007	4.6e-16
6:29669334_TA_T	6	29669334	TA	T	0.724109	0.999967	0.00461769	0.000568677	4.7e-16
rs114926615	6	29669336	A	T	0.724109	0.999967	0.00461769	0.000568677	4.7e-16
rs11042675	11	10248692	A	G	0.50703	0.998991	-0.00412701	0.00050853	4.8e-16
rs11042676	11	10248716	G	A	0.50703	0.998991	-0.00412701	0.00050853	4.8e-16
rs112735877	11	10248962	G	A	0.50703	0.998993	-0.00412702	0.000508529	4.8e-16
rs228435	6	134896528	C	T	0.357688	0.986623	-0.00432556	0.000532898	4.8e-16
rs4534577	11	10249904	T	C	0.50704	0.999012	-0.00412689	0.000508519	4.8e-16
rs12815871	12	50550948	G	A	0.628995	0.997583	0.00426682	0.000525875	4.9e-16
rs228446	6	134901441	T	C	0.358914	0.993778	-0.00430541	0.000530661	4.9e-16
rs35305434	12	50533764	T	TCC	0.371503	0.998614	-0.00426328	0.000525462	4.9e-16
rs1549059	13	106249309	T	C	0.35693	0.992663	0.00431609	0.000532069	5e-16
rs3131866	6	29671740	G	A	0.723197	0.999846	0.00460948	0.00056821	5e-16
rs11640422	16	88809105	A	T	0.300485	0.994794	0.00450558	0.000555565	5.1e-16
rs11827024	11	10265073	A	C	0.506962	0.999429	-0.0041229	0.000508411	5.1e-16
rs2197170	11	10247799	A	G	0.50695	0.999506	-0.00412224	0.000508406	5.1e-16
rs3116803	6	29667872	A	G	0.72306	1	0.0046089	0.000568379	5.1e-16
rs35549836	12	50553202	C	T	0.628941	0.997401	0.00426425	0.000525909	5.1e-16
rs7116590	11	10259832	G	T	0.506843	0.99939	-0.00412256	0.000508422	5.1e-16
rs7117478	11	10259834	C	A	0.506843	0.99939	-0.00412256	0.000508422	5.1e-16
rs9258076	6	29667458	T	C	0.731621	0.967716	0.00473182	0.000583583	5.1e-16
rs11042685	11	10262551	T	C	0.506906	0.999385	-0.00412185	0.000508407	5.2e-16
rs142445677	11	10250410	C	T	0.505915	0.998974	-0.00412237	0.000508527	5.2e-16
rs146360353	6	29981277	T	TGCCTTCATGGTCTGTGGGC	0.13662	0.965099	0.00609631	0.000751962	5.2e-16
rs1549060	13	106249489	C	T	0.35701	0.992774	0.00431252	0.000531994	5.2e-16
rs2218305	11	10247896	G	C	0.505828	0.999464	-0.0041218	0.000508418	5.2e-16
rs2523964	6	29939294	C	T	0.686314	1	0.00444299	0.000548011	5.2e-16
rs4258371	11	10245691	C	T	0.506978	0.99945	-0.00412195	0.000508426	5.2e-16
rs716804	11	10247295	C	T	0.505825	0.999461	-0.0041212	0.000508419	5.2e-16
6:29667828_TC_T	6	29667828	TC	T	0.722909	0.998887	0.00460553	0.000568207	5.3e-16
rs55796222	11	10261318	T	C	0.678057	0.977511	-0.00445359	0.000549536	5.3e-16
rs9258062	6	29666476	G	A	0.729713	0.976863	0.00469077	0.000578725	5.3e-16
rs9258083	6	29667543	G	A	0.728145	0.982224	0.00467047	0.000576368	5.3e-16
rs1373197	2	68454403	A	T	0.61293	0.997061	-0.0042335	0.000522495	5.4e-16
rs1549058	13	106249259	T	C	0.356975	0.992763	0.00431005	0.000532006	5.4e-16
rs3129055	6	29670261	A	G	0.72316	1	0.0046028	0.000568126	5.4e-16
rs3129061	6	29670000	C	T	0.723134	0.999901	0.00460367	0.000568146	5.4e-16
rs3129072	6	29667014	C	G	0.723198	0.999781	0.00460432	0.000568209	5.4e-16
rs3848233	16	88992338	G	A	0.631442	1	0.00425931	0.000525693	5.4e-16
rs4910104	11	10246243	T	C	0.506961	0.999469	-0.00411895	0.000508413	5.4e-16
rs10770100	11	10238423	G	A	0.493022	0.998917	0.00411945	0.00050855	5.5e-16
rs3129042	6	29670913	C	G	0.723182	0.999819	0.00460048	0.000568185	5.6e-16
rs3131868	6	29671266	A	G	0.723206	0.999503	0.00460153	0.000568282	5.6e-16
rs7294548	12	50543201	A	G	0.371167	0.99807	-0.00425759	0.000525709	5.6e-16
rs7487602	12	48214833	C	A	0.715176	0.988077	-0.0045852	0.000566258	5.6e-16
rs9258079	6	29667503	T	A	0.724793	0.993775	0.00462374	0.000571058	5.6e-16
rs1372809	11	10244105	C	G	0.508047	0.997776	-0.00411938	0.000508888	5.7e-16
rs2523971	6	29938258	C	A	0.703286	1	0.004506	0.000556631	5.7e-16
rs3094732	6	29670020	A	G	0.723441	0.998632	0.00460468	0.000568781	5.7e-16
rs3129070	6	29668076	C	T	0.723155	0.999986	0.0045988	0.000568123	5.7e-16
rs3131870	6	29670192	G	T	0.723152	0.999985	0.00459905	0.000568116	5.7e-16
rs3131871	6	29670030	T	C	0.723595	0.998092	0.00460589	0.000568947	5.7e-16
rs62145958	2	68426902	A	C	0.610813	0.996983	-0.00422586	0.000522017	5.7e-16
rs2158290	6	29669577	C	T	0.723153	0.999989	0.00459844	0.000568113	5.8e-16
rs3116802	6	29667890	A	G	0.723179	0.999869	0.00459864	0.000568175	5.8e-16
rs3129047	6	29670573	C	T	0.723195	0.999774	0.00459891	0.000568208	5.8e-16
rs3129056	6	29670250	A	G	0.723162	0.999968	0.00459793	0.000568127	5.8e-16
rs3129065	6	29668660	G	A	0.723158	0.999991	0.00459758	0.000568118	5.8e-16
rs3129066	6	29668537	A	G	0.72316	1	0.00459758	0.000568123	5.8e-16
rs3129067	6	29668413	C	T	0.723157	0.999996	0.00459796	0.000568118	5.8e-16
rs3131872	6	29669425	A	G	0.723154	0.99999	0.00459834	0.000568113	5.8e-16
rs3131873	6	29668841	T	A	0.723158	0.999992	0.00459749	0.000568118	5.8e-16
rs3131874	6	29668362	A	C	0.723158	0.999992	0.00459791	0.000568119	5.8e-16
rs59883268	2	68426527	T	G	0.610827	0.996973	-0.004225	0.000522014	5.8e-16
rs60620861	2	68426291	T	C	0.61083	0.997009	-0.00422515	0.000522012	5.8e-16
rs62143861	2	68451447	G	A	0.612786	0.99739	-0.0042273	0.000522373	5.8e-16
rs796980236	6	29671501	A	AAG	0.723115	0.999808	0.00459787	0.000568122	5.8e-16
rs8854	16	88718865	C	T	0.892567	0.985503	-0.00668079	0.000825437	5.8e-16
rs9258074	6	29667205	T	C	0.723198	0.999785	0.00459906	0.00056821	5.8e-16
rs9258104	6	29669137	G	A	0.723157	0.999994	0.00459776	0.000568118	5.8e-16
rs2523933	6	29932292	G	T	0.687017	1	0.00444315	0.000549099	5.9e-16
rs3116804	6	29666903	A	T	0.723164	0.999946	0.00459752	0.00056814	5.9e-16
rs7301649	12	50540870	T	C	0.371181	0.998272	-0.00425361	0.000525649	5.9e-16
rs7302981	12	50537815	A	G	0.370948	1	-0.00424981	0.000525284	5.9e-16
rs9258048	6	29664762	G	A	0.72314	0.999961	0.00459645	0.000568115	5.9e-16
rs6580729	12	50547038	G	A	0.6289	0.997572	0.0042543	0.000525864	6e-16
rs6742684	2	68470814	C	T	0.612896	0.996886	-0.00422721	0.000522536	6e-16
rs754917459	12	50554087	C	CA	0.657367	0.931824	0.00448304	0.000554242	6e-16
rs11042682	11	10252939	T	C	0.506978	0.999441	-0.00411188	0.000508418	6.1e-16
rs4553358	11	10252824	C	T	0.506976	0.999421	-0.00411171	0.000508413	6.1e-16
5:127524426_TA_T	5	127524426	TA	T	0.47339	0.942213	0.00422915	0.000523102	6.2e-16
rs2029091	2	68477948	T	C	0.612796	0.997162	-0.00422444	0.000522449	6.2e-16
rs55801147	2	68447920	T	A	0.612779	0.997276	-0.00422309	0.000522378	6.2e-16
rs9258107	6	29669234	C	T	0.723302	0.999219	0.00459503	0.000568346	6.2e-16
rs9258108	6	29669244	C	T	0.723302	0.999219	0.00459506	0.000568346	6.2e-16
rs12830386	12	50553440	G	A	0.629344	0.996012	0.00425567	0.000526417	6.3e-16
rs3094729	6	29671346	T	A	0.723804	0.994328	0.00460916	0.000570235	6.3e-16
rs3129037	6	29671328	C	A	0.723947	0.996671	0.004605	0.000569662	6.3e-16
rs11648555	16	88808918	C	A	0.300538	0.995939	0.0044865	0.000555225	6.5e-16
rs1632926	6	29961274	A	G	0.797797	0.995766	0.00511665	0.000633328	6.5e-16
rs17590779	2	68432070	G	C	0.610696	0.996959	-0.00421791	0.000522023	6.5e-16
rs2120332	2	68462592	T	C	0.612617	0.997219	-0.00422064	0.000522406	6.5e-16
rs1611545	6	29860427	C	T	0.784246	0.922526	0.00516612	0.000639525	6.6e-16
rs228440	6	134899380	A	G	0.358476	0.992681	-0.00429039	0.000531112	6.6e-16
rs3129086	6	29664590	C	T	0.723164	0.999607	0.00459016	0.000568228	6.6e-16
rs3131884	6	29665088	A	T	0.723278	0.999493	0.00459078	0.00056833	6.6e-16
2:68458591_GAAT_G	2	68458591	GAAT	G	0.612824	0.996337	-0.00422085	0.000522671	6.7e-16
rs12279265	11	10253183	T	C	0.50585	0.999442	-0.0041062	0.00050842	6.7e-16
rs12600041	16	88777528	A	G	0.237165	0.994516	0.00483407	0.000598612	6.7e-16
rs2107203	6	29669830	G	A	0.721356	1	0.00459056	0.000568368	6.7e-16
rs3128993	6	29876869	A	G	0.775296	0.925149	0.00508655	0.000629876	6.7e-16
rs3129048	6	29670556	G	A	0.723363	0.999615	0.00458937	0.000568338	6.7e-16
rs11831413	12	50550383	A	T	0.628801	0.996889	0.00424664	0.000526015	6.8e-16
rs34547361	6	29671575	C	CAT	0.723698	0.997672	0.00459396	0.000569014	6.8e-16
rs771938593	2	68463216	TTTC	T	0.612642	0.995915	-0.00421989	0.000522779	6.9e-16
2:68458455_GTCTT_G	2	68458455	GTCTT	G	0.612876	0.996428	-0.00421675	0.000522653	7.1e-16
rs228444	6	134901137	G	A	0.358464	0.993629	-0.00428346	0.000530887	7.1e-16
rs9258088	6	29667684	A	C	0.724483	0.994175	0.0046039	0.00057064	7.1e-16
rs2735086	6	29926192	G	T	0.686414	0.99728	0.00442002	0.000547986	7.3e-16
rs356959	6	29966787	G	A	0.797783	0.995991	0.00510912	0.000633518	7.3e-16
rs687	2	68415767	G	A	0.610645	0.997156	-0.00420881	0.000521872	7.3e-16
rs1264807	6	29958807	A	C	0.797775	0.996041	0.00510687	0.000633255	7.4e-16
rs5831921	2	68478782	G	GT	0.612343	0.995072	-0.00421597	0.00052282	7.4e-16
rs1264712	6	30052942	G	A	0.797375	0.99822	0.00510281	0.00063312	7.6e-16
rs12053466	2	68423492	A	T	0.610777	0.997044	-0.00420647	0.000521987	7.7e-16
12:50523601_CACAA_C	12	50523601	CACAA	C	0.370453	0.998541	-0.00423636	0.000525884	7.9e-16
2:68496996_AT_A	2	68496996	AT	A	0.611702	0.98999	-0.00422178	0.000524053	7.9e-16
rs61247217	2	68425454	T	C	0.616141	0.986511	-0.00423879	0.000526196	7.9e-16
rs12281432	11	10257201	G	A	0.498296	0.999785	-0.0040941	0.000508303	8e-16
rs1822469	2	68454685	C	T	0.612711	0.997086	-0.00420774	0.000522449	8e-16
rs9258086	6	29667661	A	C	0.724727	0.993118	0.0045998	0.000571118	8e-16
rs9258087	6	29667669	A	G	0.72474	0.993057	0.00460021	0.00057115	8e-16
rs1150732	6	30049966	G	C	0.797576	0.998503	0.00510003	0.000633351	8.1e-16
rs11607447	11	10257035	C	T	0.498289	0.999731	-0.00409337	0.00050831	8.1e-16
rs259926	6	29991867	C	T	0.797609	0.999726	0.0050963	0.000632896	8.1e-16
rs3094734	6	29666881	T	G	0.725039	0.992814	0.00460076	0.000571359	8.1e-16
rs62143871	2	68500578	C	A	0.613392	0.988803	-0.00422477	0.000524634	8.1e-16
12:50522465_TAA_T	12	50522465	TAA	T	0.370445	0.998418	-0.00423449	0.000525906	8.2e-16
rs1611607	6	29855062	A	G	0.784454	0.922008	0.00515248	0.000639916	8.2e-16
rs356971	6	29979797	T	G	0.797325	1	0.00509384	0.000632654	8.2e-16
rs6067816	20	50157197	G	T	0.500058	0.948712	-0.00419042	0.000520517	8.2e-16
rs7759499	6	134909129	A	G	0.32683	0.993308	-0.00436895	0.00054284	8.4e-16
rs13402188	2	68428283	G	C	0.609782	0.997686	-0.00419748	0.000521652	8.5e-16
rs251388	5	127541903	C	T	0.486002	0.988682	0.00410677	0.000510395	8.5e-16
rs836179	12	50503082	A	G	0.632013	0.996745	0.00424075	0.000526978	8.5e-16
rs13395335	2	68426624	G	A	0.609883	0.997444	-0.00419755	0.000521737	8.6e-16
rs36114863	11	10258160	C	CT	0.498946	0.998652	-0.00409184	0.000508576	8.6e-16
rs4883481	12	50574311	T	C	0.37117	0.997716	-0.00422961	0.000525721	8.6e-16
rs748282430	16	88992656	AGT	A	0.631775	0.997701	0.0042333	0.000526284	8.7e-16
rs2248289	6	30072721	T	C	0.743169	0.998706	0.00468246	0.000582185	8.8e-16
rs7532	12	50523964	T	C	0.370279	0.998767	-0.0042281	0.000525797	8.9e-16
rs10068495	5	158232847	A	G	0.233865	0.993354	0.0048402	0.000602032	9e-16
rs1264714	6	30042209	G	T	0.79748	0.998737	0.00508882	0.00063306	9.1e-16
rs6546365	2	68475286	C	T	0.61259	0.997237	-0.00419887	0.000522391	9.1e-16
rs6733029	2	68434157	T	C	0.610106	0.996726	-0.00419429	0.000521784	9.1e-16
rs7279	12	50523947	A	G	0.370272	0.99878	-0.00422684	0.000525794	9.1e-16
rs7560138	2	68474766	A	G	0.612582	0.997204	-0.00419768	0.000522396	9.3e-16
rs2844796	6	30072511	G	A	0.742933	1	0.00467529	0.00058191	9.4e-16
rs12426261	12	50573037	A	G	0.371198	0.998048	-0.00422201	0.000525613	9.5e-16
2:68425372_CAT_C	2	68425372	CAT	C	0.611389	0.990652	-0.00420781	0.000523871	9.6e-16
rs11169300	12	50572827	T	C	0.371214	0.998033	-0.00422179	0.000525613	9.6e-16
rs4612801	11	10254557	T	C	0.499351	0.999396	-0.00408338	0.000508391	9.6e-16
rs6749303	2	68417219	G	A	0.610659	0.997057	-0.00419195	0.000521905	9.6e-16
rs3794624	16	88717074	G	A	0.638143	0.992203	0.00425922	0.000530394	9.7e-16
rs836180	12	50503269	C	T	0.632263	0.997009	0.00423169	0.000526947	9.7e-16
rs10747570	12	50509937	A	G	0.37044	0.9988	-0.00421783	0.000525765	1e-15
rs11371546	12	50520623	A	AG	0.36843	0.993522	-0.0042353	0.000527945	1e-15
rs2083714	11	10254004	A	G	0.499366	0.999405	-0.00407784	0.000508378	1e-15
rs2178173	12	50517929	A	G	0.370331	0.999058	-0.00421964	0.000525707	1e-15
rs251215	5	127543622	C	A	0.485531	0.990579	0.00409397	0.000510098	1e-15
rs3116801	6	29668984	C	G	0.730245	0.970712	0.00466161	0.000580854	1e-15
rs4430500	11	10254371	C	T	0.498205	0.999484	-0.00407869	0.000508387	1e-15
rs7136570	12	50529936	A	G	0.37205	1	-0.00421372	0.000524919	1e-15
rs72832019	2	68425566	C	T	0.730237	0.992064	-0.00460868	0.000574384	1e-15
rs7297421	12	50518926	C	T	0.370322	0.999058	-0.00421971	0.00052571	1e-15
rs7937758	11	10236478	G	A	0.496676	0.997852	0.00408353	0.000508714	1e-15
rs7967705	12	50511408	T	C	0.370378	0.99914	-0.00421672	0.000525684	1e-15
rs7967844	12	50520496	G	C	0.370304	0.999011	-0.00422009	0.000525727	1e-15
rs9258068	6	29666710	C	A	0.740074	0.996469	0.00466151	0.000580793	1e-15
rs9258103	6	29668958	C	T	0.730246	0.970711	0.00466164	0.000580854	1e-15
11:10357787_TA_T	11	10357787	TA	T	0.528044	0.994664	-0.00408863	0.000509864	1.1e-15
rs13030605	2	68499651	A	G	0.729363	0.995185	-0.00458962	0.000572791	1.1e-15
rs141250560	6	29672265	G	GA	0.740769	0.999584	0.00465177	0.00058047	1.1e-15
rs1580005	11	10370634	T	C	0.522378	0.990579	-0.00409678	0.00051112	1.1e-15
rs259919	6	30025503	G	A	0.646273	1	0.00425981	0.000531675	1.1e-15
rs3094731	6	29671135	T	G	0.740967	0.999523	0.00465046	0.000580597	1.1e-15
rs3129012	6	29988642	G	A	0.797585	1	0.00507332	0.000632839	1.1e-15
rs4909923	11	10255966	G	A	0.498255	0.999626	-0.00407723	0.000508336	1.1e-15
rs747023593	2	68459391	GTGTGTGTATA	G	0.623805	0.972418	-0.00426063	0.000531266	1.1e-15
rs9258064	6	29666538	C	T	0.726785	0.985968	0.00460145	0.000574376	1.1e-15
rs9258077	6	29667459	G	A	0.749226	0.966527	0.00478381	0.000597121	1.1e-15
12:50509876_GTT_G	12	50509876	GTT	G	0.367977	0.9951	-0.00422128	0.000527468	1.2e-15
rs11169294	12	50561998	A	G	0.628442	0.997389	0.00420713	0.000525707	1.2e-15
rs13031571	2	68499827	G	A	0.729359	0.995096	-0.00458691	0.000572797	1.2e-15
rs1862043	12	50576316	G	C	0.371045	0.996679	-0.00420866	0.000525988	1.2e-15
rs3116800	6	29668994	C	T	0.736443	0.947879	0.00474388	0.000592309	1.2e-15
rs3131867	6	29671448	A	T	0.740945	0.999762	0.00465027	0.000580593	1.2e-15
rs4883482	12	50576917	A	G	0.370917	0.996149	-0.00421212	0.000526179	1.2e-15
rs55964643	6	26340872	G	A	0.496278	0.935551	-0.00417318	0.000521495	1.2e-15
rs7602638	2	68436304	A	C	0.611758	0.99446	-0.00418579	0.000522924	1.2e-15
rs7972842	12	50516323	G	T	0.370405	0.999061	-0.00420697	0.000525679	1.2e-15
rs9261259	6	30023079	T	C	0.798041	0.999461	0.00506895	0.000633232	1.2e-15
rs10649792	12	50528077	C	CCTT	0.371726	0.997895	-0.00420343	0.000525552	1.3e-15
rs1264709	6	30056476	A	T	0.797665	1	0.00506705	0.000633629	1.3e-15
rs1580006	11	10370675	A	T	0.52294	0.985458	-0.00409618	0.000512398	1.3e-15
rs3094730	6	29671152	A	G	0.740927	0.999657	0.00463919	0.000580556	1.3e-15
rs3129046	6	29670652	G	A	0.740872	0.999947	0.00463805	0.000580419	1.3e-15
rs78014167	16	88821938	G	A	0.938562	1	0.00845158	0.00105712	1.3e-15
rs7941308	11	10358665	A	C	0.553459	0.966623	-0.00415686	0.000519793	1.3e-15
rs796091357	2	68486977	CAT	C	0.61077	0.996065	-0.00417754	0.000522592	1.3e-15
12:50559224_GA_G	12	50559224	GA	G	0.626711	0.99345	0.00419998	0.000526067	1.4e-15
rs1610588	6	29676716	C	T	0.740858	0.999774	0.00463542	0.000580399	1.4e-15
rs1610589	6	29677387	G	A	0.740887	0.999929	0.00463434	0.000580373	1.4e-15
rs1610744	6	29678045	T	C	0.7409	0.999804	0.00463736	0.000580493	1.4e-15
rs3131864	6	29673206	G	A	0.741144	0.998747	0.00463991	0.000581016	1.4e-15
rs7944299	11	10358655	T	A	0.553561	0.966973	-0.00414922	0.000519765	1.4e-15
rs1610742	6	29677952	T	C	0.740853	1	0.0046327	0.000580462	1.5e-15
rs1632962	6	29683808	G	A	0.740214	1	0.00461544	0.000578364	1.5e-15
rs2278790	2	68445569	G	A	0.61063	0.997158	-0.00416306	0.000521961	1.5e-15
rs28694054	2	68405545	A	G	0.610394	0.997775	-0.00416241	0.000521753	1.5e-15
rs34518698	6	29678091	C	CT	0.741141	0.99911	0.00463285	0.000580886	1.5e-15
rs35891518	16	88995501	T	TG	0.63426	0.995042	0.0042037	0.000527594	1.6e-15
rs734259	6	29681293	C	T	0.741037	0.999759	0.00462618	0.000580622	1.6e-15
rs9967884	2	30488183	A	G	0.7708	0.995157	0.00481858	0.000604634	1.6e-15
11:10352100_CT_C	11	10352100	CT	C	0.707652	0.98012	-0.00447807	0.000562719	1.7e-15
rs10817784	9	118290107	A	G	0.261506	0.983872	-0.00463431	0.000582247	1.7e-15
rs1736929	6	29683974	T	C	0.740937	0.999536	0.00461983	0.000580442	1.7e-15
rs2517914	6	29682605	C	G	0.740948	0.999971	0.00462281	0.000580402	1.7e-15
rs71441328	12	50558782	C	CT	0.639266	0.978048	0.00425253	0.000534306	1.7e-15
rs7469817	9	118296829	G	C	0.256099	0.995711	-0.00464107	0.000583133	1.7e-15
rs916570	6	30066031	A	G	0.712158	1	0.00447205	0.000561532	1.7e-15
6:29924136_AG_A	6	29924136	AG	A	0.806874	0.968985	0.00516122	0.000648716	1.8e-15
rs2240071	6	30070932	C	G	0.746777	1	0.00465193	0.000584649	1.8e-15
rs111272402	13	106248879	T	TC	0.385547	0.990137	0.00416915	0.000524508	1.9e-15
rs1642683	13	106248880	A	T	0.385547	0.990137	0.00416915	0.000524508	1.9e-15
rs36007904	9	118290962	A	AAC	0.279026	0.961624	-0.00458842	0.000577131	1.9e-15
rs7301740	12	50519991	C	G	0.370479	0.998873	-0.00417714	0.000525677	1.9e-15
rs916553	9	118160709	A	C	0.389255	0.999015	0.00414023	0.00052155	2e-15
rs2122127	2	68445354	A	G	0.610434	0.99719	-0.00414284	0.000521928	2.1e-15
rs228434	6	134896214	G	A	0.362789	0.982397	-0.00422357	0.000532336	2.1e-15
rs9519725	13	106252332	G	A	0.401423	0.992101	0.00412725	0.000520305	2.1e-15
rs11042731	11	10340423	C	T	0.711444	0.995418	-0.00445281	0.000561742	2.2e-15
rs1632905	6	29895626	T	A	0.782056	0.932113	0.00504732	0.000636626	2.2e-15
rs2403309	11	10358139	A	T	0.530076	0.993144	-0.00405016	0.000510804	2.2e-15
rs2923091	11	10358145	A	G	0.530076	0.993144	-0.00405016	0.000510804	2.2e-15
rs1110446	6	30070937	C	T	0.746811	1	0.00463146	0.000584667	2.3e-15
rs2517911	6	29684634	T	C	0.731438	0.999234	0.00454724	0.000574029	2.3e-15
rs2523994	6	30070346	A	C	0.7356	0.99981	0.00456979	0.000576693	2.3e-15
rs2923092	11	10358166	G	A	0.53005	0.993119	-0.00404698	0.000510805	2.3e-15
rs574054143	6	30070536	A	AGGT	0.735586	0.999619	0.00456957	0.000576693	2.3e-15
rs5875231	6	30070538	G	GT	0.735584	0.9996	0.0045702	0.0005767	2.3e-15
rs9811380	3	128321226	A	G	0.706338	0.980791	0.00445447	0.000562133	2.3e-15
6:29695698_CT_C	6	29695698	CT	C	0.731359	0.999787	0.00454378	0.000573944	2.4e-15
rs13030798	2	68425478	T	C	0.732249	0.995125	-0.00454895	0.00057447	2.4e-15
rs1628578	6	29695502	A	C	0.731574	1	0.00454458	0.000573931	2.4e-15
rs1632960	6	29684967	G	A	0.731441	0.999231	0.0045454	0.000574033	2.4e-15
rs2072110	6	30070178	T	C	0.73554	0.999635	0.00456769	0.000576735	2.4e-15
rs2568984	5	158207587	G	A	0.772314	0.992618	-0.00481147	0.000607756	2.4e-15
rs4704961	5	158241355	T	A	0.234134	0.990485	0.00477035	0.000602463	2.4e-15
rs2471980	6	31800868	G	C	0.673431	1	0.00429507	0.000542653	2.5e-15
rs2568983	5	158207942	G	A	0.772326	0.992615	-0.00481022	0.00060777	2.5e-15
2:68423451_AG_A	2	68423451	AG	A	0.732635	0.996441	-0.00454261	0.000574409	2.6e-15
rs28375406	16	88996841	A	G	0.633844	0.996864	0.00416856	0.000527063	2.6e-15
rs369073	6	29939854	C	T	0.797539	0.994819	0.00500845	0.000633102	2.6e-15
rs1419696	6	29695180	G	A	0.731427	0.999988	0.00453636	0.000573928	2.7e-15
rs1632957	6	29688667	A	G	0.731513	0.999773	0.00453651	0.000574008	2.7e-15
rs58007649	3	128289541	G	A	0.901047	0.994781	-0.00673704	0.000852155	2.7e-15
rs9704692	11	10366029	C	T	0.534951	0.969999	-0.00408581	0.000517062	2.7e-15
6:29666661_CA_C	6	29666661	CA	C	0.744547	0.981006	0.00464818	0.000588497	2.8e-15
rs10739443	9	118228577	G	A	0.63334	0.992853	-0.00418004	0.000529227	2.8e-15
rs1632910	6	29892478	A	G	0.782508	0.931427	0.00503363	0.000637376	2.8e-15
rs3129024	6	29895469	G	A	0.78212	0.932184	0.00502998	0.000636681	2.8e-15
rs415137	6	29895099	C	A	0.782113	0.932089	0.00503039	0.000636706	2.8e-15
rs422129	6	29894584	C	A	0.782234	0.932735	0.00503069	0.000636708	2.8e-15
rs438610	6	29895032	G	C	0.782112	0.932071	0.00503026	0.000636711	2.8e-15
rs575227266	16	88998071	A	ATGGATGAGCCAGAGGTGGAGAAGGGCCGTGGGGTGGCCCCG	0.647799	0.974233	0.00424816	0.000537752	2.8e-15
rs1611719	6	29829636	G	A	0.788591	0.928391	0.00507726	0.000643189	2.9e-15
rs1612063	6	29920954	G	A	0.800895	0.980361	0.00505854	0.000640585	2.9e-15
rs3094728	6	29671618	T	C	0.747947	0.912438	0.00484314	0.000613271	2.9e-15
rs3115588	6	29891520	T	C	0.782543	0.931148	0.00503279	0.0006375	2.9e-15
rs751759	2	68350615	G	A	0.601683	1	-0.00409484	0.000518728	2.9e-15
rs1632908	6	29893403	C	G	0.782523	0.931723	0.00502948	0.000637298	3e-15
rs1632909	6	29892815	A	G	0.782514	0.931504	0.00502921	0.000637357	3e-15
rs1736922	6	29693969	C	T	0.730488	1	0.0045306	0.000574253	3e-15
rs751502505	2	30474565	TAAG	T	0.769091	0.996546	0.00476233	0.000603412	3e-15
rs761181918	9	118227489	ATACTT	A	0.633107	0.988471	-0.00418514	0.00053041	3e-15
rs1264697	6	30067568	C	G	0.73985	1	0.00457182	0.000579618	3.1e-15
rs1368296	5	158254887	T	A	0.234488	0.996858	0.00473726	0.000600726	3.1e-15
rs429511	6	29924831	T	C	0.797915	0.985668	0.00499671	0.000633996	3.2e-15
rs6731036	2	68437945	C	G	0.733283	0.99746	-0.00452964	0.000574537	3.2e-15
rs11126179	2	68349118	T	C	0.601654	0.996925	-0.00409248	0.00051939	3.3e-15
rs11599958	11	10358095	C	T	0.709576	0.995976	-0.0044154	0.00056042	3.3e-15
rs12416875	11	10346878	G	T	0.710284	0.995435	-0.00441936	0.000560994	3.3e-15
rs13009759	2	68496451	G	A	0.732503	0.997744	-0.0045249	0.000574363	3.3e-15
rs3116799	6	29669007	T	G	0.752413	0.951868	0.00475482	0.000603582	3.3e-15
rs4299571	4	26817610	A	G	0.558713	1	-0.00402583	0.000511058	3.3e-15
rs7726011	5	127321694	T	G	0.197344	0.993771	0.0050368	0.000639217	3.3e-15
rs112742076	11	10352181	A	C	0.71126	0.995371	-0.00442146	0.000561486	3.4e-15
rs1264702	6	30065575	T	C	0.740687	1	0.00456978	0.0005802	3.4e-15
rs1611583	6	29850963	A	G	0.788666	0.922879	0.00508851	0.000646191	3.4e-15
rs6595796	5	127316331	A	G	0.197453	0.99461	0.00503019	0.000638815	3.4e-15
rs7104093	11	10339134	G	A	0.710208	0.995407	-0.00441831	0.000560989	3.4e-15
rs885947	6	29696656	G	A	0.733061	0.991806	0.00454437	0.000577157	3.4e-15
rs9987486	9	118290190	G	A	0.255445	0.993136	-0.00460233	0.000584375	3.4e-15
rs11427666	5	127314129	C	CA	0.197133	0.991466	0.00504224	0.000640436	3.5e-15
rs12994684	2	68494215	A	C	0.732433	0.999432	-0.00451658	0.000573886	3.5e-15
rs13028330	2	68446669	C	T	0.733418	0.998548	-0.00452375	0.000574593	3.5e-15
rs58645306	2	30475074	T	C	0.767764	1	0.00473575	0.000601672	3.5e-15
rs1110448	6	30069822	T	C	0.736874	0.999937	0.00454328	0.000577555	3.6e-15
rs13325550	3	128260819	G	C	0.88705	0.990363	-0.00633041	0.000804716	3.6e-15
rs2027929	9	118297073	A	G	0.255583	0.995712	-0.00459065	0.000583509	3.6e-15
rs6742154	2	68352515	A	C	0.595891	0.989332	-0.00409119	0.000520022	3.6e-15
rs1108053	6	30069835	C	G	0.736877	0.999889	0.00454176	0.000577573	3.7e-15
rs12652435	5	158254440	C	G	0.234627	0.996521	0.00472349	0.000600599	3.7e-15
rs13015877	2	68351492	C	T	0.601237	0.994361	-0.00409061	0.000520031	3.7e-15
rs1264696	6	30067834	G	A	0.739865	0.999957	0.00455631	0.00057962	3.8e-15
rs374165	6	29890345	T	C	0.782371	0.930251	0.00501321	0.000637577	3.8e-15
rs400159	6	29889767	A	C	0.78236	0.930121	0.00501163	0.000637607	3.8e-15
rs408142	6	29890145	T	C	0.782367	0.930211	0.00501284	0.000637587	3.8e-15
rs410978	6	29890230	T	C	0.782367	0.930223	0.00501287	0.000637583	3.8e-15
2:68454915_CTATT_C	2	68454915	CTATT	C	0.731366	0.996546	-0.00451021	0.000573997	3.9e-15
rs10072727	5	158258969	T	C	0.234593	0.996145	0.00472132	0.000600835	3.9e-15
rs11168256	12	48217013	A	G	0.709777	0.997656	-0.00440243	0.000560334	3.9e-15
rs1264698	6	30067177	A	C	0.739871	0.999901	0.00455432	0.00057963	3.9e-15
rs1335141	9	118161879	T	C	0.389973	0.999283	0.00409699	0.000521275	3.9e-15
rs143539749	6	29668943	A	ATATATATTC	0.749886	0.963313	0.00469174	0.000597162	3.9e-15
rs9861608	3	128283469	C	T	0.90323	0.991922	-0.00677057	0.000861435	3.9e-15
rs13359166	5	158256767	T	C	0.234574	0.997136	0.00471768	0.000600599	4e-15
rs1611658	6	29842451	A	G	0.802386	0.993603	0.00503256	0.000640614	4e-15
rs2844639	6	31109281	T	G	0.541009	0.924271	0.00417829	0.000531937	4e-15
rs3826080	16	88998063	C	G	0.662666	0.930865	0.0043626	0.00055546	4e-15
rs6935311	6	134911038	A	G	0.335114	1	-0.00422818	0.000538372	4e-15
rs916569	6	30066097	G	A	0.739937	0.999817	0.00455318	0.000579715	4e-15
rs1264694	6	30068724	C	A	0.736844	0.999914	0.00453536	0.000577527	4.1e-15
rs1264700	6	30066631	A	G	0.740418	0.997717	0.00455863	0.000580683	4.1e-15
rs1264703	6	30065416	C	G	0.740718	1	0.00455503	0.000580225	4.1e-15
rs4345958	11	10320661	G	A	0.709401	0.996472	-0.00439914	0.000560278	4.1e-15
rs4671879	2	68422897	T	G	0.733399	0.99761	-0.00451121	0.000574502	4.1e-15
rs4671883	2	68441559	C	T	0.733437	0.998519	-0.00451116	0.000574633	4.1e-15
rs4704967	5	158259699	T	G	0.234476	0.995784	0.00472005	0.000601034	4.1e-15
rs6546359	2	68418078	C	G	0.733512	0.998841	-0.00451127	0.000574555	4.1e-15
rs1156578	9	118174180	G	T	0.628654	0.997065	-0.00413463	0.000526792	4.2e-15
rs11603561	11	10357903	G	A	0.709194	0.997606	-0.00439355	0.00055976	4.2e-15
rs1264695	6	30067892	A	G	0.736813	1	0.00453193	0.000577508	4.2e-15
rs1264699	6	30066659	C	T	0.74042	0.997722	0.00455818	0.000580682	4.2e-15
rs10213776	5	127314909	C	A	0.197415	0.99479	0.0050112	0.00063879	4.3e-15
rs13003609	2	68423221	T	C	0.733492	0.998744	-0.00450701	0.000574542	4.3e-15
rs13004407	2	68402652	C	T	0.733395	0.999117	-0.00450673	0.00057444	4.3e-15
rs1611701	6	29827956	C	T	0.805361	1	0.00504827	0.000643401	4.3e-15
rs2571420	6	29909021	C	G	0.804637	0.998938	0.00503362	0.000641666	4.3e-15
rs9327463	5	127315137	G	A	0.197411	0.994738	0.00501239	0.000638818	4.3e-15
17:68226576_GTTTTTTTTTTTTT_G	17	68226576	GTTTTTTTTTTTTT	G	0.250695	0.921081	0.00477338	0.00060859	4.4e-15
rs10982738	9	118189693	G	A	0.628548	0.996463	-0.00413272	0.000526963	4.4e-15
rs2269700	9	118163563	C	T	0.390218	1	0.00408736	0.000521113	4.4e-15
rs61891765	11	10339768	A	G	0.710153	0.995334	-0.00439936	0.000560951	4.4e-15
rs2418341	9	118177988	C	T	0.628483	0.997673	-0.00412905	0.000526614	4.5e-15
rs35636878	2	68420423	T	G	0.733471	0.998827	-0.00450481	0.000574504	4.5e-15
rs3809591	16	88994656	C	T	0.631488	0.997256	0.0041255	0.000526159	4.5e-15
rs6750215	2	68433129	T	C	0.733417	0.998435	-0.00450497	0.000574597	4.5e-15
rs7577500	2	68431296	C	T	0.733418	0.998421	-0.00450518	0.000574599	4.5e-15
rs10982741	9	118191739	C	T	0.628399	0.994268	-0.00413455	0.000527479	4.6e-15
rs13003580	2	68402360	A	G	0.733384	0.999148	-0.00450189	0.000574422	4.6e-15
rs145384746	2	68480764	T	TGAGAGAGA	0.648135	0.964913	-0.00424471	0.000541522	4.6e-15
rs1632845	9	118222107	T	C	0.628203	0.994013	-0.00413294	0.000527415	4.6e-15
rs2517666	6	30066913	A	G	0.745094	0.980556	0.00462044	0.000589533	4.6e-15
rs1108052	6	30069795	A	C	0.736776	1	0.00452491	0.000577533	4.7e-15
rs35253803	5	158215030	C	CTGAA	0.771759	0.988434	-0.00476887	0.000608609	4.7e-15
rs429762	6	29904453	A	G	0.786653	0.947225	0.00498736	0.00063658	4.7e-15
rs6760646	2	68416529	T	C	0.733407	0.99756	-0.00450054	0.000574525	4.7e-15
11:10255159_CA_C	11	10255159	CA	C	0.495175	0.965335	-0.0040504	0.0005171	4.8e-15
rs10817772	9	118226884	T	A	0.633014	0.993301	-0.00414385	0.000529005	4.8e-15
rs12420640	11	10361891	G	A	0.709346	0.99545	-0.00438851	0.000560407	4.8e-15
rs400242	6	29896108	A	T	0.784139	0.932709	0.0050002	0.000638414	4.8e-15
rs429370	6	29896112	C	T	0.784139	0.93271	0.00500025	0.000638413	4.8e-15
rs10817768	9	118193327	A	T	0.628418	0.995766	-0.00412528	0.000527073	5e-15
rs12473051	2	68461258	G	C	0.731812	0.997284	-0.0044901	0.000573622	5e-15
rs7022390	9	118222314	G	A	0.628014	0.993902	-0.00412782	0.000527426	5e-15
rs7566066	2	68425049	T	G	0.733391	0.99784	-0.00449603	0.000574507	5e-15
rs10739441	9	118187515	G	T	0.628567	0.997048	-0.00412236	0.000526794	5.1e-15
rs10817765	9	118190201	C	T	0.628435	0.996218	-0.0041235	0.000526987	5.1e-15
rs12994570	2	68413348	G	T	0.733419	0.998089	-0.00449531	0.000574464	5.1e-15
rs13027276	2	68453291	G	A	0.733204	0.998228	-0.00449516	0.000574578	5.1e-15
rs1632840	9	118219487	C	T	0.628158	0.994418	-0.00412553	0.000527345	5.1e-15
rs2544030	12	48195451	G	A	0.728498	1	-0.0044709	0.000571335	5.1e-15
rs542857381	16	88981377	C	T	0.968696	0.972464	-0.0115453	0.00147547	5.1e-15
rs9260712	6	29930927	A	C	0.138602	0.999371	0.00575772	0.000735778	5.1e-15
rs2517873	6	29875992	G	A	0.778506	0.931692	0.00495465	0.000633353	5.2e-15
rs4978636	9	118178609	G	T	0.628565	0.99797	-0.00411816	0.000526569	5.3e-15
rs72787718	2	30474351	G	A	0.769148	0.997161	0.00471741	0.000603291	5.3e-15
rs7608984	2	68441258	T	C	0.733355	0.997555	-0.0044935	0.000574602	5.3e-15
5:158249259_TGGATGGAC_T	5	158249259	TGGATGGAC	T	0.259722	0.925	0.00471609	0.000603292	5.4e-15
rs10759777	9	118193150	G	A	0.628438	0.995847	-0.00412016	0.000527082	5.4e-15
rs10759778	9	118193227	C	T	0.628441	0.995857	-0.0041207	0.000527084	5.4e-15
rs10759779	9	118193816	G	A	0.628389	0.995698	-0.00412113	0.000527115	5.4e-15
rs10817763	9	118177096	C	T	0.628557	0.997711	-0.00411712	0.000526622	5.4e-15
rs13029910	2	68434345	A	C	0.733333	0.997118	-0.00449197	0.000574573	5.4e-15
rs439935	6	29907961	G	C	0.804656	0.999139	0.00501444	0.000641524	5.4e-15
rs144923648	6	29896724	C	CTA	0.784867	0.934267	0.00499148	0.000638735	5.5e-15
rs7209761	17	21207916	A	G	0.507214	0.919474	0.00414263	0.000530092	5.5e-15
rs1061815	6	29913374	C	G	0.804822	0.999435	0.00501472	0.000641828	5.6e-15
rs11445796	2	68436176	A	AT	0.729218	0.985769	-0.00449491	0.000575282	5.6e-15
rs12418514	11	10318287	T	G	0.709031	0.995541	-0.00437808	0.000560312	5.6e-15
rs12468156	2	68409670	A	G	0.733206	0.997073	-0.0044881	0.000574426	5.6e-15
rs7304087	12	50882887	T	G	0.652819	0.996272	0.00416977	0.000533789	5.6e-15
rs9260629	6	29923239	G	T	0.806143	0.979911	0.00504373	0.000645541	5.6e-15
6:29837158_C_T	6	29837158	C	T	0.820133	0.91534	0.0054003	0.000691441	5.7e-15
rs10739440	9	118184715	C	T	0.628537	0.997394	-0.00411397	0.000526688	5.7e-15
rs11168257	12	48217900	A	G	0.709642	1	-0.00437258	0.00055977	5.7e-15
rs236587	17	68203915	T	C	0.260425	0.977929	0.00456845	0.000584877	5.7e-15
rs707910	6	29910663	G	A	0.804634	1	0.00501063	0.000641575	5.7e-15
rs12997705	2	68462002	A	T	0.731951	0.998569	-0.00447957	0.000573667	5.8e-15
rs7872215	9	118184984	A	C	0.628539	0.997359	-0.00411309	0.000526698	5.8e-15
rs7872813	9	118185247	G	T	0.62854	0.997334	-0.0041129	0.000526705	5.8e-15
rs9260146	6	29910910	C	T	0.804651	0.998609	0.00501249	0.000641877	5.8e-15
rs13035506	2	68477609	G	C	0.732102	0.998914	-0.00447883	0.000573703	5.9e-15
rs1443650	2	68466387	T	A	0.731937	0.998386	-0.00447811	0.000573744	5.9e-15
rs2508036	6	29923008	G	C	0.80529	0.983861	0.00502653	0.000644	5.9e-15
rs3132686	6	29913137	A	G	0.804836	0.999837	0.00500891	0.000641713	5.9e-15
rs79912986	16	88932375	G	A	0.969864	0.979879	-0.0116983	0.00149842	5.9e-15
6:29972748_ATCTT_A	6	29972748	ATCTT	A	0.795143	0.98829	0.0049414	0.000633139	6e-15
rs13013780	2	68472510	T	C	0.731977	0.998538	-0.00447799	0.000573735	6e-15
rs1443649	2	68466618	T	C	0.731934	0.998362	-0.00447708	0.000573747	6e-15
rs199773024	6	31108271	C	CTCTTG	0.67889	0.994193	0.0042565	0.000545395	6e-15
rs2523973	6	29936634	C	T	0.631289	0.927177	0.0042707	0.000547185	6e-15
5:127323616_GT_G	5	127323616	GT	G	0.197003	0.989468	0.00500204	0.000641075	6.1e-15
rs10739439	9	118170786	C	T	0.630476	0.997525	-0.00411349	0.000527227	6.1e-15
rs1111180	6	30069982	G	C	0.436002	0.998026	0.00399766	0.000512447	6.1e-15
rs13004394	2	68476547	T	C	0.732099	0.998932	-0.00447634	0.000573692	6.1e-15
rs1633107	6	29697473	G	C	0.732254	0.998342	0.00448312	0.00057466	6.1e-15
rs1655899	6	29916203	G	C	0.804772	0.99953	0.00500703	0.000641701	6.1e-15
rs17009315	2	30491392	A	G	0.768059	0.99624	0.00469582	0.000601882	6.1e-15
rs9260628	6	29923227	G	A	0.805985	0.980514	0.00503358	0.0006452	6.1e-15
rs1655900	6	29916618	G	A	0.804816	0.999807	0.00500523	0.000641667	6.2e-15
rs1655905	6	29918022	C	T	0.804771	0.999014	0.00500693	0.000641884	6.2e-15
rs2571384	6	29914696	G	A	0.804747	0.999392	0.00500489	0.000641741	6.2e-15
rs4671885	2	68468112	G	C	0.73191	0.998403	-0.00447477	0.000573724	6.2e-15
rs4671886	2	68468297	T	C	0.73191	0.998404	-0.00447469	0.000573724	6.2e-15
rs79361534	6	29910731	G	A	0.804822	0.998698	0.00500819	0.000642155	6.2e-15
rs10124142	9	118186082	C	T	0.628287	0.996305	-0.0041088	0.000526879	6.3e-15
rs1059535	6	29911222	C	T	0.8066	0.988179	0.00504818	0.000647354	6.3e-15
rs113332496	12	50890658	C	T	0.653056	0.998924	0.00415774	0.000533232	6.3e-15
rs1264811	6	29950258	G	T	0.603954	0.980726	0.00408595	0.00052397	6.3e-15
rs2418337	9	118204627	C	T	0.628476	0.995237	-0.00411127	0.000527243	6.3e-15
rs4671880	2	68428016	T	C	0.733163	0.998128	-0.00447952	0.000574531	6.3e-15
rs7131795	12	50887804	C	A	0.653016	0.998492	0.00415887	0.000533333	6.3e-15
rs12328417	2	68482210	C	T	0.732218	0.996921	-0.00447454	0.000573923	6.4e-15
rs1253812	13	106252829	T	A	0.385173	0.994905	0.00407937	0.000523333	6.4e-15
rs13030185	2	68425257	T	C	0.733431	0.997699	-0.00447939	0.000574551	6.4e-15
rs1633106	6	29697757	C	T	0.732871	0.997486	0.0044852	0.000575292	6.4e-15
rs1655931	6	29897438	G	A	0.784598	0.933905	0.00497844	0.000638602	6.4e-15
rs1632878	6	29918059	C	T	0.804876	0.998394	0.00500512	0.000642167	6.5e-15
rs401241	6	29906815	T	C	0.804613	0.999362	0.00499822	0.000641301	6.5e-15
rs4494298	11	10363157	A	G	0.710362	0.994349	-0.00437523	0.000561313	6.5e-15
rs11168258	12	48219826	C	T	0.710026	0.996115	-0.00436996	0.000560877	6.6e-15
rs13013416	2	68465085	T	C	0.731923	0.99848	-0.00447037	0.000573727	6.6e-15
rs187192968	1	10817662	T	C	0.972021	0.961147	-0.0122099	0.00156702	6.6e-15
rs2524007	6	29898283	C	T	0.740173	0.937217	0.00466178	0.000598336	6.6e-15
rs4979525	9	118187817	C	T	0.628567	0.996962	-0.00410433	0.000526786	6.6e-15
rs12994861	2	68494223	C	T	0.732323	1	-0.00447043	0.000573801	6.7e-15
rs7300979	12	50886022	C	T	0.653136	0.998947	0.00415434	0.000533243	6.7e-15
rs1632812	9	118223430	G	A	0.623339	0.993231	-0.00409696	0.000526083	6.8e-15
rs1632833	9	118216339	C	G	0.628181	0.994536	-0.00410636	0.00052732	6.8e-15
rs55696064	12	50895573	G	A	0.653074	0.998881	0.00415243	0.000533229	6.8e-15
rs1265087	6	31109810	G	A	0.677667	0.999975	0.00423385	0.000543782	6.9e-15
rs1265112	6	31118019	T	C	0.677842	1	0.00423906	0.000544479	6.9e-15
rs7766967	6	134928016	G	A	0.331001	0.994019	-0.00421174	0.000540926	6.9e-15
rs7973956	12	48220747	G	C	0.709651	0.994851	-0.00436784	0.000561027	6.9e-15
rs916554	9	118288966	T	C	0.255442	0.995914	-0.00454369	0.000583561	6.9e-15
6:134915727_GT_G	6	134915727	GT	G	0.336187	0.995082	-0.00419379	0.000538697	7e-15
rs1265067	6	31116142	G	A	0.677868	0.999578	0.00423424	0.00054398	7e-15
rs2523833	6	31109947	C	T	0.677672	0.999976	0.00423167	0.000543783	7.1e-15
rs36695	5	127549187	G	A	0.496352	0.996718	0.00395807	0.000508578	7.1e-15
rs6457148	6	30066713	C	T	0.742539	0.99142	0.00454771	0.000584277	7.1e-15
rs6457149	6	30066714	A	G	0.742539	0.991419	0.00454769	0.000584277	7.1e-15
rs3130486	6	31722780	C	T	0.732234	0.999892	0.00446997	0.000574416	7.2e-15
rs1265069	6	31115700	A	G	0.67778	0.999973	0.00423056	0.000543837	7.3e-15
rs7033287	9	118287525	A	G	0.255426	0.995925	-0.00454004	0.000583571	7.3e-15
rs916555	9	118289168	G	A	0.255552	0.995907	-0.004539	0.000583498	7.3e-15
rs1253810	13	106250602	C	T	0.385311	0.99665	0.00406646	0.000522825	7.4e-15
rs2523834	6	31109946	T	A	0.677665	0.999971	0.0042292	0.000543779	7.4e-15
rs4895417	6	134932571	C	A	0.339845	0.992254	-0.00418388	0.000537928	7.4e-15
rs4979549	9	118291097	T	G	0.256333	0.992971	-0.00454001	0.000583733	7.4e-15
rs6478182	9	118289761	A	G	0.256315	0.993051	-0.0045394	0.000583722	7.4e-15
rs9281222	6	31108272	T	TCTTG	0.677456	0.998986	0.00423054	0.000543958	7.4e-15
rs10817769	9	118198115	T	C	0.628181	0.995346	-0.00409904	0.0005271	7.5e-15
rs1766176	13	106250153	T	A	0.385359	0.997402	0.00406428	0.000522649	7.5e-15
rs2544029	12	48194957	C	T	0.728403	1	-0.00444103	0.000571293	7.6e-15
rs55923001	11	10362450	A	G	0.709746	0.995039	-0.00435943	0.000560813	7.6e-15
rs1253811	13	106251069	T	C	0.385278	0.996495	0.00406378	0.000522872	7.7e-15
rs1265076	6	31113083	G	A	0.677752	0.99992	0.00422687	0.000543867	7.7e-15
rs12995659	2	68373142	C	T	0.732211	0.999244	-0.00445846	0.000573597	7.7e-15
rs1621510	6	29920272	T	A	0.804818	0.995895	0.00498952	0.000641989	7.7e-15
rs35286829	11	10114568	C	CT	0.695552	0.982806	-0.00432576	0.000556522	7.7e-15
16:88999380_GA_G	16	88999380	GA	G	0.636197	0.996154	0.00410192	0.000527922	7.9e-15
rs1265111	6	31119380	G	A	0.677782	0.999972	0.0042249	0.000543842	7.9e-15
rs1642688	13	106250165	T	C	0.385553	0.997382	0.00406055	0.000522615	7.9e-15
rs7595076	2	68376253	G	T	0.732034	0.999513	-0.00445507	0.000573417	7.9e-15
rs1265079	6	31112108	G	T	0.677794	0.999981	0.00422456	0.000543842	8e-15
rs1642687	13	106249821	C	G	0.386098	1	0.00405624	0.000522215	8e-15
rs75410747	16	88769758	G	A	0.973944	1	-0.012439	0.00160139	8e-15
rs7754115	6	134938220	A	G	0.659829	0.990087	0.00418217	0.00053838	8e-15
rs1265078	6	31112602	G	C	0.677789	1	0.0042234	0.000543849	8.1e-15
rs2517985	6	31118942	T	C	0.677779	0.999966	0.00422372	0.000543843	8.1e-15
rs4271380	11	10253512	G	C	0.691276	0.999423	-0.00427052	0.000549926	8.1e-15
rs746646	6	31113940	T	C	0.677791	0.999993	0.00422327	0.000543841	8.1e-15
rs10759775	9	118180824	G	A	0.628278	0.996862	-0.00408907	0.000526689	8.2e-15
rs3128991	6	29878386	A	G	0.76746	0.933686	0.00483299	0.00062241	8.2e-15
rs6478181	9	118289606	G	T	0.255519	0.995838	-0.00453059	0.000583545	8.2e-15
rs78306866	6	29910742	G	C	0.304503	0.983489	0.00432606	0.000557197	8.2e-15
rs10680900	9	118286124	G	GCA	0.254745	0.990794	-0.00454645	0.000585684	8.3e-15
rs13016047	2	68381524	G	A	0.73226	0.997334	-0.00445523	0.000573886	8.3e-15
rs2876243	6	134915339	C	T	0.336774	0.996968	-0.00417603	0.000537951	8.3e-15
rs3098020	6	29879196	T	C	0.767431	0.933719	0.00483088	0.000622359	8.3e-15
rs538778	16	88995512	G	A	0.729267	1	-0.00443804	0.000571727	8.3e-15
rs764567755	9	118205335	AG	A	0.628383	0.991319	-0.00410075	0.000528281	8.3e-15
rs1379594	17	21240282	G	A	0.553048	0.940141	0.00409107	0.000527136	8.4e-15
rs150836543	11	10250156	T	G	0.691341	0.999394	-0.00426827	0.000549986	8.4e-15
rs746647	6	31114182	A	G	0.677828	1	0.0042212	0.00054386	8.4e-15
rs752335372	13	106251930	CTA	C	0.383761	0.987051	0.00408062	0.000525826	8.5e-15
rs1253813	13	106254402	T	C	0.385268	0.993063	0.00406373	0.000523779	8.6e-15
rs1642686	13	106249650	C	A	0.385382	0.997936	0.00405383	0.000522527	8.6e-15
rs35645227	2	68382038	G	A	0.732055	0.999403	-0.00444891	0.000573436	8.6e-15
rs756737048	11	10084891	ATT	A	0.665829	0.980564	-0.00421923	0.000543778	8.6e-15
rs9259927	6	29902254	C	T	0.789112	0.935504	0.00499371	0.000643612	8.6e-15
rs10169751	2	68394409	C	T	0.732889	0.997736	-0.00445398	0.00057414	8.7e-15
rs130076	6	31122482	G	A	0.754946	1	0.00458614	0.000591284	8.7e-15
rs6876405	5	158263480	T	G	0.233102	0.994549	0.00467334	0.000602578	8.8e-15
rs926851	6	134933061	G	A	0.339023	0.992922	-0.00417212	0.000538002	8.8e-15
rs10124377	9	118180805	G	C	0.628314	0.996954	-0.00408423	0.000526705	8.9e-15
rs11431829	9	118186399	T	TA	0.642742	0.956858	-0.00420003	0.000541656	8.9e-15
rs1265114	6	31117188	C	T	0.677815	1	0.00421612	0.000543849	9e-15
rs149949387	2	30469583	C	CTAAAACTCAACAAGTAG	0.767932	0.985671	0.00469422	0.000605455	9e-15
rs73107969	12	48185165	G	A	0.751245	0.955968	-0.0046541	0.00060029	9e-15
rs1253809	13	106250404	A	G	0.385472	0.997537	0.00405083	0.000522604	9.1e-15
rs9932392	16	88822782	A	G	0.408138	0.97536	0.00404836	0.000522307	9.1e-15
rs12552121	9	118214421	A	G	0.627879	0.994723	-0.00408454	0.000527176	9.3e-15
rs4910106	11	10251553	G	A	0.691382	0.999322	-0.00426147	0.000550005	9.3e-15
rs10180737	2	68392420	C	T	0.732546	0.997218	-0.00444702	0.000574042	9.4e-15
rs9389196	6	134915491	T	A	0.336694	0.99692	-0.00416795	0.000537978	9.4e-15
rs12418489	11	10250676	G	A	0.691382	0.999284	-0.0042606	0.000550009	9.5e-15
rs3034274	5	158265899	A	AGCCAT	0.233884	0.990003	0.00467061	0.000603149	9.7e-15
rs9261434	6	30087776	G	C	0.12594	1	0.00592771	0.000765734	9.8e-15
rs1065248	2	68458777	T	C	0.731119	0.998102	-0.00443759	0.000573263	9.9e-15
rs1632836	9	118217948	A	C	0.627842	0.994454	-0.00408107	0.000527231	9.9e-15
rs7606087	2	68389919	C	T	0.731973	0.999395	-0.00443873	0.000573399	9.9e-15
rs1265092	6	31107317	C	T	0.672863	0.999914	0.00418976	0.000541739	1e-14
rs1655950	6	29887481	C	T	0.785301	0.937007	0.00493855	0.000638521	1e-14
rs36696	5	127549576	G	T	0.495667	0.997114	0.00393326	0.000508457	1e-14
rs36699	5	127551261	G	T	0.495604	0.997491	0.00393157	0.000508351	1e-14
rs4671875	2	68381136	C	G	0.731982	0.998355	-0.00443479	0.000573407	1e-14
rs1061537	6	29937795	G	A	0.538145	0.999437	0.0039345	0.000509536	1.1e-14
rs10759776	9	118182051	T	C	0.62881	0.996071	-0.00407	0.00052706	1.1e-14
rs10840375	11	10232499	T	G	0.308768	0.999156	0.00424915	0.000550042	1.1e-14
rs10982735	9	118183158	A	G	0.628143	0.997255	-0.00406794	0.000526591	1.1e-14
rs11614785	12	50880422	C	G	0.659203	0.980336	0.00417724	0.000540653	1.1e-14
rs143976519	11	10120020	A	AT	0.690194	0.992165	-0.00426047	0.000551689	1.1e-14
rs1442737	11	10187375	A	G	0.691214	0.997568	-0.00425338	0.000550429	1.1e-14
rs1576	6	31110391	G	C	0.677274	1	0.00420655	0.000543973	1.1e-14
rs1632839	9	118219371	G	C	0.627659	0.994423	-0.00407208	0.000527198	1.1e-14
rs1655930	6	29899015	T	G	0.802875	0.987756	0.00496829	0.000643344	1.1e-14
rs1858725	9	118207102	A	C	0.627705	0.994749	-0.0040733	0.000527101	1.1e-14
rs2916817	6	29902881	G	A	0.787483	0.944862	0.00493042	0.000638119	1.1e-14
rs3095268	6	29606761	G	A	0.811616	0.994513	0.00503133	0.000650859	1.1e-14
rs3966737	6	134914883	C	T	0.335942	0.997093	-0.00415912	0.000538294	1.1e-14
rs61878636	11	10146469	T	C	0.689099	0.995956	-0.00425039	0.000550009	1.1e-14
rs9373104	6	134928356	A	C	0.330082	0.994189	-0.00418084	0.000541311	1.1e-14
6:30016230_AGAAG_A	6	30016230	AGAAG	A	0.6644	0.998581	0.00415039	0.000538214	1.2e-14
rs10876038	12	50895367	C	T	0.361896	0.999224	-0.00407567	0.000528231	1.2e-14
rs10982733	9	118181493	T	G	0.628796	0.996237	-0.00406766	0.000527011	1.2e-14
rs11390181	12	50930650	A	AT	0.664497	0.974362	0.0041982	0.000544386	1.2e-14
rs1150736	6	30042955	C	T	0.663386	0.998739	0.00415104	0.000538295	1.2e-14
rs12713631	2	68391087	A	G	0.733152	0.997534	-0.00442875	0.00057426	1.2e-14
rs1611703	6	29828435	A	G	0.805106	0.999985	0.00495185	0.000642003	1.2e-14
rs2437058	6	29884539	G	A	0.789679	0.939257	0.00495459	0.000642446	1.2e-14
rs2508052	6	29820002	C	A	0.805112	0.999922	0.00495116	0.000642026	1.2e-14
rs2523761	6	29818726	A	G	0.797809	0.996702	0.00489092	0.000634165	1.2e-14
rs3915798	6	29952448	A	T	0.141508	0.94638	0.00576379	0.000747388	1.2e-14
rs4768882	12	50893452	C	T	0.361966	0.9991	-0.00407858	0.000528246	1.2e-14
rs7469165	9	118296322	G	C	0.256389	0.995935	-0.00449838	0.000582834	1.2e-14
rs7957060	12	50888983	C	T	0.361962	0.998981	-0.00407702	0.000528262	1.2e-14
6:29836463_C_T	6	29836463	C	T	0.805023	1	0.00494633	0.000641887	1.3e-14
6:29836647_G_C	6	29836647	G	C	0.805024	0.999875	0.00494493	0.000641925	1.3e-14
6:29898249_CT_C	6	29898249	CT	C	0.787301	0.942395	0.00491928	0.000638643	1.3e-14
rs10153623	2	68390910	G	T	0.732394	0.997618	-0.00442206	0.000573729	1.3e-14
rs10783366	12	50895901	A	G	0.361662	0.998311	-0.00407276	0.000528564	1.3e-14
rs11042595	11	10062733	G	A	0.69284	0.995841	-0.00425492	0.000551888	1.3e-14
rs12376491	9	118181459	T	C	0.629008	0.995845	-0.00405995	0.000527173	1.3e-14
rs12686630	9	118199807	A	C	0.628129	0.995388	-0.00406345	0.000527093	1.3e-14
rs140992739	11	10281967	C	CA	0.692025	0.995031	-0.00424961	0.000551425	1.3e-14
rs1611645	6	29839672	T	C	0.805015	0.999725	0.00494563	0.000641945	1.3e-14
rs1611647	6	29840156	G	A	0.805026	0.999674	0.00494877	0.000641982	1.3e-14
rs1989766	9	118172285	G	T	0.630236	0.997531	-0.00406257	0.000527152	1.3e-14
rs2020265	9	118201230	A	G	0.628117	0.995367	-0.00405955	0.000527096	1.3e-14
rs2020279	9	118201456	A	C	0.628119	0.995358	-0.00405967	0.000527098	1.3e-14
rs2517862	6	29821937	C	T	0.8041	1	0.004936	0.000640718	1.3e-14
rs259938	6	30008003	C	G	0.664143	1	0.00414637	0.000538412	1.3e-14
rs3983325	9	118200332	G	A	0.628127	0.995362	-0.00406326	0.000527099	1.3e-14
rs6569957	6	134939559	C	G	0.660913	0.989958	0.00415164	0.000538907	1.3e-14
rs7582466	2	68390236	A	G	0.731295	0.999085	-0.00441346	0.000572979	1.3e-14
rs7950447	11	10144825	G	C	0.69037	0.99783	-0.00423628	0.00055003	1.3e-14
rs816943	20	62676009	A	G	0.523675	0.9926	0.00393714	0.000510882	1.3e-14
rs9258608	6	29820182	A	G	0.797245	0.994897	0.00488212	0.000633831	1.3e-14
rs9260630	6	29923266	T	C	0.805114	0.971696	0.00498062	0.000646317	1.3e-14
6:29834805_A_G	6	29834805	A	G	0.805046	0.9999	0.00494128	0.000641941	1.4e-14
rs10124673	9	118286802	C	T	0.25633	0.995964	-0.00448409	0.000582882	1.4e-14
rs11169462	12	50896728	C	T	0.361916	0.999331	-0.00406678	0.000528201	1.4e-14
rs1632890	6	29908676	T	A	0.803643	0.994517	0.0049388	0.000642072	1.4e-14
rs17359113	11	10183859	G	C	0.691188	0.99644	-0.00424044	0.00055066	1.4e-14
rs200329656	2	68443613	A	T	0.629478	0.970851	-0.00410989	0.000534225	1.4e-14
rs2078713	9	118207744	G	C	0.628761	0.994786	-0.00405671	0.000527381	1.4e-14
rs259935	6	30007051	G	A	0.664117	0.999972	0.00414242	0.000538222	1.4e-14
rs3983324	9	118201127	T	C	0.628121	0.995357	-0.00405756	0.000527099	1.4e-14
rs404607	6	29898765	T	C	0.787733	0.944499	0.00491703	0.000638542	1.4e-14
rs6934282	6	134916171	G	C	0.335071	0.996927	-0.00414484	0.000538681	1.4e-14
rs796673803	12	48166458	TA	T	0.799554	0.958541	-0.00498167	0.000647049	1.4e-14
rs9258609	6	29820197	A	G	0.809355	0.978185	0.00503577	0.000654306	1.4e-14
12:51085539_GGATT_G	12	51085539	GGATT	G	0.656103	0.992762	0.00412085	0.00053613	1.5e-14
6:29825219_AG_A	6	29825219	AG	A	0.804205	0.999712	0.00492621	0.000640914	1.5e-14
6:29850825_AT_A	6	29850825	AT	A	0.807485	0.946662	0.00509003	0.000661846	1.5e-14
rs11042632	11	10135086	T	C	0.689989	0.998589	-0.00422662	0.000549586	1.5e-14
rs11076693	16	88718552	G	A	0.227719	0.94425	0.00478116	0.000621806	1.5e-14
rs116507489	6	29943340	G	C	0.292692	0.999473	0.00429455	0.000558861	1.5e-14
rs12417184	11	10136860	T	C	0.690064	0.997805	-0.00422548	0.000549843	1.5e-14
rs13009282	2	68364478	T	C	0.729121	1	-0.00439043	0.000571112	1.5e-14
rs3095294	6	29628037	G	A	0.755376	0.996667	0.00455706	0.000592473	1.5e-14
rs6688219	1	10816217	C	T	0.972383	0.9667	-0.0120948	0.00157296	1.5e-14
6:29823883_A_G	6	29823883	A	G	0.804152	0.999991	0.0049183	0.000640783	1.6e-14
6:29824183_T_C	6	29824183	T	C	0.804231	0.999591	0.00492368	0.000641004	1.6e-14
6:29824771_G_A	6	29824771	G	A	0.80415	0.999983	0.00491929	0.000640782	1.6e-14
6:29826726_T_A	6	29826726	T	A	0.804177	0.99984	0.00492007	0.000640908	1.6e-14
6:29826907_G_A	6	29826907	G	A	0.804177	0.99984	0.00492007	0.000640908	1.6e-14
6:29827149_C_T	6	29827149	C	T	0.804177	0.999841	0.00492008	0.000640908	1.6e-14
6:29827332_C_T	6	29827332	C	T	0.804177	0.999841	0.00492008	0.000640908	1.6e-14
6:29834472_C_T	6	29834472	C	T	0.804064	1	0.00492208	0.000640763	1.6e-14
6:29943336_GGT_G	6	29943336	GGT	G	0.292414	0.991262	0.00430987	0.000561498	1.6e-14
rs10759774	9	118169080	A	G	0.630249	0.997971	-0.00404711	0.000527046	1.6e-14
rs10759789	9	118290644	A	T	0.28406	0.948033	-0.00443863	0.000578294	1.6e-14
rs1611698	6	29827597	G	T	0.804152	0.999989	0.00491838	0.000640783	1.6e-14
rs1611706	6	29828622	A	G	0.804151	0.999987	0.00491869	0.000640782	1.6e-14
rs2517855	6	29823164	G	A	0.804152	0.99999	0.00491839	0.000640784	1.6e-14
rs259923	6	29994544	A	C	0.664099	0.999928	0.00413345	0.000538213	1.6e-14
rs259933	6	30005305	G	A	0.6642	0.999964	0.00413513	0.000538249	1.6e-14
rs356966	6	29972984	G	A	0.664066	0.999632	0.00413254	0.000538218	1.6e-14
rs6569956	6	134939428	C	T	0.660908	0.990058	0.00413804	0.000538876	1.6e-14
rs7948215	11	10240499	A	G	0.309406	0.998783	0.00422198	0.000549752	1.6e-14
rs9358928	6	26341030	C	T	0.44285	1	-0.00392433	0.000511087	1.6e-14
6:29832721_TC_T	6	29832721	TC	T	0.804269	0.998415	0.00491934	0.000641362	1.7e-14
rs111538456	12	51042486	C	CT	0.650782	0.990336	0.00410656	0.000535118	1.7e-14
rs12418502	11	10250793	G	C	0.692743	0.99587	-0.00423405	0.000551655	1.7e-14
rs12420122	11	10262302	T	G	0.690334	0.999353	-0.00421351	0.000549453	1.7e-14
rs150961114	6	29832723	C	G	0.804269	0.998415	0.00491934	0.000641362	1.7e-14
rs1611744	6	29832479	T	C	0.804	0.999583	0.00491548	0.000640743	1.7e-14
rs1611745	6	29832516	C	T	0.804024	0.999291	0.00491717	0.000640859	1.7e-14
rs1611746	6	29832692	C	T	0.80403	0.999356	0.00491705	0.000640835	1.7e-14
rs2092759	6	134922607	G	C	0.336403	0.995633	-0.00412927	0.000538474	1.7e-14
rs2517812	6	29874989	T	G	0.78889	0.927404	0.00495308	0.000645868	1.7e-14
rs2517856	6	29822659	G	A	0.804156	0.999971	0.00491777	0.000640791	1.7e-14
rs2517857	6	29822649	C	T	0.804156	0.999971	0.00491777	0.000640791	1.7e-14
rs2517866	6	29821032	C	T	0.804163	0.999958	0.00491554	0.0006408	1.7e-14
rs259939	6	30011581	T	C	0.664164	1	0.00412829	0.000538241	1.7e-14
rs2734983	6	29820951	T	A	0.804162	0.999961	0.0049157	0.000640801	1.7e-14
rs36707	5	127557404	G	A	0.494569	0.997033	0.00390221	0.000508434	1.7e-14
rs5013089	6	29820448	G	A	0.804132	0.999651	0.00491394	0.000640826	1.7e-14
rs7947306	11	10151922	A	C	0.690411	0.996823	-0.00422079	0.000550259	1.7e-14
rs9258636	6	29821837	C	T	0.804154	0.999981	0.00491814	0.000640788	1.7e-14
rs9258642	6	29822070	C	T	0.804155	0.999965	0.00491816	0.000640794	1.7e-14
rs113915324	12	50992771	T	TA	0.373709	0.961076	-0.00409725	0.000534472	1.8e-14
rs1611592	6	29852752	A	C	0.791796	0.928274	0.00497358	0.000648755	1.8e-14
rs1611714	6	29829407	G	A	0.8041	0.999987	0.00491264	0.00064072	1.8e-14
rs1611716	6	29829514	G	A	0.804099	0.999992	0.004912	0.000640719	1.8e-14
rs1611718	6	29829592	C	A	0.804148	0.999755	0.00491291	0.000640931	1.8e-14
rs1611721	6	29830209	A	G	0.804098	0.999992	0.0049116	0.000640718	1.8e-14
rs1611725	6	29830670	G	A	0.804122	0.999843	0.00491331	0.000640843	1.8e-14
rs1657689	17	21210847	T	C	0.5177	0.931837	0.00403713	0.00052659	1.8e-14
rs2530388	6	29967128	A	T	0.664294	0.997916	0.00412691	0.000538516	1.8e-14
rs2734977	6	29832840	C	T	0.804025	0.999349	0.00491278	0.000640836	1.8e-14
rs36708	5	127558258	G	A	0.494585	0.99632	0.00389894	0.000508587	1.8e-14
rs9258652	6	29822415	C	G	0.80419	0.999913	0.004913	0.000640877	1.8e-14
rs11042683	11	10257870	A	T	0.6838	0.999844	-0.00418292	0.000546196	1.9e-14
rs112600871	20	50168382	T	C	0.899149	0.93111	0.00667186	0.000870989	1.9e-14
rs1372808	11	10244803	C	G	0.690306	0.999152	-0.00420745	0.000549494	1.9e-14
rs1611673	6	29825415	A	G	0.806388	0.987398	0.00496169	0.000647733	1.9e-14
rs1611727	6	29830725	G	A	0.804061	0.999483	0.00490754	0.000640883	1.9e-14
rs2197171	11	10247742	T	C	0.690296	0.999231	-0.0042091	0.000549462	1.9e-14
rs3132676	6	30116078	A	G	0.157334	1	0.00534019	0.000697316	1.9e-14
rs7935774	11	10238386	T	C	0.309653	0.999299	0.00420718	0.000549478	1.9e-14
rs8078135	17	21268583	C	T	0.512265	0.99219	0.00390788	0.000510254	1.9e-14
6:29825510_A_G	6	29825510	A	G	0.805692	0.992631	0.00493539	0.000644946	2e-14
rs111859604	12	50934363	G	A	0.654189	0.999186	0.00408293	0.000533731	2e-14
rs12362938	11	10156462	C	T	0.690726	0.997293	-0.00420866	0.000550307	2e-14
rs12416695	11	10300892	G	A	0.687769	0.99766	-0.00419589	0.000548631	2e-14
rs130065	6	31122500	G	A	0.756945	0.999985	0.00453384	0.000592395	2e-14
rs1657686	17	21216964	T	C	0.518424	0.936062	0.00401996	0.000525455	2e-14
rs1822291	11	10245055	G	A	0.690353	0.999355	-0.00420497	0.000549467	2e-14
rs1867135	11	10228847	G	A	0.309929	0.997502	0.00420321	0.000549356	2e-14
rs1914888	17	21267541	A	G	0.51085	0.992881	0.00390267	0.00051005	2e-14
rs202028925	2	68443612	A	T	0.628997	0.969475	-0.0040865	0.000534197	2e-14
rs2508041	6	29890076	T	C	0.707535	0.92929	0.00442808	0.000578922	2e-14
rs2747467	6	29659124	A	G	0.663118	0.999874	0.00411252	0.000537366	2e-14
rs356961	6	29968426	C	T	0.664321	0.997943	0.00412166	0.00053852	2e-14
rs4385889	11	10245422	G	A	0.690353	0.999357	-0.00420497	0.000549467	2e-14
rs4519084	11	10245324	T	C	0.690351	0.999363	-0.00420461	0.000549466	2e-14
rs66644594	12	50932983	C	G	0.654349	0.999621	0.00408336	0.000533629	2e-14
rs79090998	12	48165107	G	A	0.807585	0.989311	-0.00495634	0.000647598	2e-14
rs79702794	12	48162807	A	T	0.807593	0.987951	-0.00495851	0.000648007	2e-14
12:50934080_GACGGGGTTTC_G	12	50934080	GACGGGGTTTC	G	0.65493	0.998101	0.0040853	0.000534295	2.1e-14
rs11076713	16	88822747	T	C	0.409657	0.973835	0.00399197	0.000522386	2.1e-14
rs111448798	12	48161782	A	G	0.807592	0.987209	-0.00495542	0.000648217	2.1e-14
rs112390560	12	50929841	A	G	0.654302	0.999575	0.00407816	0.000533664	2.1e-14
rs112919024	12	50934432	C	T	0.654403	0.999782	0.00407869	0.000533618	2.1e-14
rs118020612	16	88969135	A	G	0.968591	0.975067	-0.0112486	0.00147146	2.1e-14
rs12362060	11	10257316	T	C	0.683734	1	-0.00417485	0.000546156	2.1e-14
rs1611736	6	29831418	C	G	0.804095	0.999984	0.00489919	0.000640724	2.1e-14
rs1611738	6	29831706	C	A	0.804095	0.999976	0.00489915	0.000640727	2.1e-14
rs1611740	6	29831814	G	A	0.804094	0.99996	0.00489957	0.000640728	2.1e-14
rs2223994	6	134927462	T	A	0.337343	0.994249	-0.00411561	0.000538394	2.1e-14
rs2471960	6	31580539	G	A	0.688158	0.997964	0.00419891	0.000549465	2.1e-14
rs2734963	6	29842545	C	T	0.805621	0.991643	0.00493219	0.000645227	2.1e-14
rs3132675	6	30116562	A	G	0.125341	0.99921	0.00586548	0.000767322	2.1e-14
rs4910098	11	10218286	C	T	0.690274	0.99754	-0.00420346	0.000549841	2.1e-14
rs67701624	12	50928938	C	G	0.654397	0.999779	0.00407952	0.000533621	2.1e-14
rs7307815	12	50922710	A	C	0.654396	0.999783	0.00407912	0.00053362	2.1e-14
rs9909362	17	21215204	C	T	0.520077	0.936305	0.00401669	0.000525427	2.1e-14
6:29854631_CG_C	6	29854631	CG	C	0.807788	0.976302	0.00498783	0.000653008	2.2e-14
rs1001204	2	30478779	A	G	0.789293	0.996522	0.00476113	0.000623532	2.2e-14
rs10876046	12	50913947	A	G	0.654385	0.999736	0.00407442	0.000533601	2.2e-14
rs12421179	11	10113036	A	G	0.690615	0.999352	-0.00419896	0.000549765	2.2e-14
rs1611597	6	29853430	C	T	0.791855	0.928307	0.00495414	0.00064881	2.2e-14
rs2233956	6	31081205	T	C	0.778531	1	0.0046758	0.000612174	2.2e-14
rs3098021	6	29880158	C	T	0.778612	0.932457	0.00483588	0.000633276	2.2e-14
rs3128989	6	29880079	G	A	0.77862	0.93247	0.00483631	0.00063328	2.2e-14
rs36015139	11	10296891	T	TA	0.68747	0.996456	-0.00419098	0.000548844	2.2e-14
rs55939211	12	50906090	A	G	0.65439	0.99974	0.00407501	0.000533597	2.2e-14
rs56104942	12	50904894	A	G	0.654415	0.999701	0.00407596	0.000533615	2.2e-14
rs68171620	12	50937538	C	G	0.6544	0.999697	0.00407654	0.000533641	2.2e-14
rs7488942	12	48162480	A	T	0.807531	0.987092	-0.00494786	0.000647961	2.2e-14
rs767644521	11	10107816	GCAAT	G	0.691468	0.997631	-0.00420662	0.000550702	2.2e-14
rs7968440	12	51134741	A	G	0.651893	0.998973	0.00407123	0.000532979	2.2e-14
rs79722090	12	48156689	G	A	0.822366	0.98383	-0.00511393	0.000669295	2.2e-14
rs7977690	12	51130414	A	G	0.654037	0.99911	0.004075	0.000533687	2.2e-14
rs8051150	16	88734904	T	C	0.349988	0.992144	0.00408111	0.000534234	2.2e-14
1:10827934_GCATCACCC_G	1	10827934	GCATCACCC	G	0.968709	0.975105	-0.0112442	0.00147349	2.3e-14
12:50892069_AC_A	12	50892069	AC	A	0.361523	0.999004	-0.00403196	0.000528391	2.3e-14
2:30482827_AT_A	2	30482827	AT	A	0.787808	0.988569	0.00476187	0.00062395	2.3e-14
rs10783379	12	50995116	A	T	0.349569	0.989289	-0.00407754	0.000534319	2.3e-14
rs112818844	12	50906595	C	T	0.654403	0.999739	0.00407139	0.000533595	2.3e-14
rs11832315	12	50943932	T	C	0.654385	0.99952	0.00407216	0.000533684	2.3e-14
rs12360783	11	10185365	T	C	0.690428	0.997515	-0.00419795	0.000549929	2.3e-14
rs12421931	11	10114725	A	C	0.690634	0.999392	-0.00419717	0.000549799	2.3e-14
rs1611568	6	29866218	C	T	0.789684	0.928886	0.00493325	0.000646244	2.3e-14
rs1611589	6	29852537	G	A	0.790806	0.927829	0.00494154	0.000647622	2.3e-14
rs2523798	6	29858840	A	C	0.804536	0.96621	0.00498011	0.000652274	2.3e-14
rs3115589	6	29878672	T	G	0.778352	0.931517	0.00483505	0.000633438	2.3e-14
rs56089074	12	50946285	G	A	0.654425	0.999422	0.00407364	0.000533722	2.3e-14
rs6548006	2	30497022	C	G	0.506488	0.996233	0.00388007	0.000508204	2.3e-14
rs66597435	12	50945269	C	T	0.654428	0.99944	0.00407419	0.000533717	2.3e-14
rs751231646	12	50896988	CTT	C	0.343488	0.966352	-0.00414898	0.000543611	2.3e-14
rs80030016	16	88769213	A	G	0.973991	0.979623	-0.0123168	0.00161402	2.3e-14
rs9402621	6	134937671	A	G	0.338089	0.99095	-0.00411307	0.000538941	2.3e-14
rs10770103	11	10266826	C	A	0.690451	0.999317	-0.00419159	0.000549508	2.4e-14
rs111880828	9	118173151	T	TG	0.631323	0.992488	-0.00403257	0.000528624	2.4e-14
rs113469689	11	10177581	G	A	0.690609	0.996282	-0.00419822	0.000550521	2.4e-14
rs11609231	12	50932430	A	G	0.654436	0.999514	0.00407074	0.000533641	2.4e-14
rs11611288	12	50911101	A	G	0.654402	0.999717	0.00407116	0.000533598	2.4e-14
rs12421096	11	10111991	T	C	0.690603	0.999361	-0.0041931	0.000549749	2.4e-14
rs12821270	12	50910923	C	T	0.654402	0.999728	0.0040711	0.000533597	2.4e-14
rs1611548	6	29862088	A	G	0.789221	0.931642	0.00491619	0.000644782	2.4e-14
rs2279258	16	88724347	G	T	0.34707	0.972678	0.0041127	0.000539403	2.4e-14
rs2403292	11	10213066	A	G	0.690293	0.997518	-0.00419341	0.000549905	2.4e-14
rs36709	5	127558585	A	G	0.494258	0.996223	0.00387887	0.000508638	2.4e-14
rs3785540	17	21204562	A	G	0.519291	0.940534	0.00399863	0.000524325	2.4e-14
rs4307713	11	10287057	G	T	0.689373	0.995674	-0.00419452	0.000549952	2.4e-14
rs4782425	16	88767468	C	T	0.658445	0.979917	0.00412514	0.000540687	2.4e-14
rs58067800	12	48164219	G	A	0.807537	0.987855	-0.00494117	0.000647737	2.4e-14
rs111867671	11	10115665	G	A	0.690678	0.999611	-0.00419008	0.000549773	2.5e-14
rs11600251	11	10161194	A	G	0.691407	0.995325	-0.00420137	0.000551076	2.5e-14
rs12418212	11	10121157	G	A	0.691193	0.999521	-0.00419243	0.000550094	2.5e-14
rs2508043	6	29887067	G	T	0.788212	0.941235	0.00487823	0.000640187	2.5e-14
rs2523992	6	30075103	T	G	0.818738	0.969173	0.00505997	0.000663981	2.5e-14
rs28731164	11	10117179	T	C	0.691342	1	-0.00419286	0.000550079	2.5e-14
rs3130455	6	31125978	A	T	0.754322	1	0.00449522	0.000589707	2.5e-14
rs40624	5	127557471	T	G	0.494249	0.997177	0.00387646	0.000508427	2.5e-14
rs4985838	17	21216294	A	C	0.518934	0.936833	0.00400221	0.000525258	2.5e-14
rs906867	2	30478628	T	C	0.789383	0.996505	0.00475208	0.000623628	2.5e-14
12:50897672_AAAGT_A	12	50897672	AAAGT	A	0.361573	0.999314	-0.0040233	0.000528352	2.6e-14
6:31782285_CA_C	6	31782285	CA	C	0.62524	0.985952	0.00402675	0.000528664	2.6e-14
rs11042623	11	10117334	T	G	0.691291	0.999714	-0.00418883	0.000550076	2.6e-14
rs1611613	6	29856303	C	T	0.791718	0.927742	0.00494249	0.000648792	2.6e-14
rs2245563	6	29856194	G	C	0.791782	0.927978	0.00494286	0.000648799	2.6e-14
rs36704	5	127554218	C	T	0.494392	0.998101	0.00387114	0.000508235	2.6e-14
rs4021717	17	21214616	A	G	0.518955	0.937281	0.00399978	0.000525122	2.6e-14
rs56853694	11	10181127	C	T	0.690592	0.996216	-0.00419247	0.00055051	2.6e-14
rs143495436	11	10192366	T	TC	0.690035	0.996137	-0.00418802	0.00055008	2.7e-14
rs1611576	6	29868463	A	C	0.789622	0.928967	0.00491761	0.000646213	2.7e-14
rs2517882	6	29870202	C	T	0.789601	0.928954	0.00491884	0.000646216	2.7e-14
rs2734986	6	29818568	T	C	0.804788	1	0.00488339	0.000641491	2.7e-14
rs55788918	11	10276378	G	A	0.69042	0.998656	-0.00418437	0.00054968	2.7e-14
rs74783972	12	48157954	T	C	0.822376	0.983423	-0.00509703	0.000669442	2.7e-14
rs111656900	11	9946847	A	T	0.691665	0.995885	-0.00419399	0.000551453	2.8e-14
rs117781438	16	88971658	C	T	0.968406	0.979447	-0.0111363	0.00146376	2.8e-14
rs2394252	6	29943702	C	T	0.511916	0.999946	0.00386752	0.000508451	2.8e-14
rs2957689	11	10367754	G	A	0.537304	0.993178	-0.00388848	0.000511281	2.8e-14
rs35602679	12	51004293	C	CT	0.360334	0.94622	-0.00412438	0.000542035	2.8e-14
rs60776348	12	48160770	T	C	0.80709	0.984335	-0.00493031	0.000648259	2.8e-14
rs7135791	12	48159721	T	G	0.82271	0.984607	-0.00509408	0.000669581	2.8e-14
rs7304689	12	50971141	T	C	0.345815	0.999396	-0.00405898	0.000533649	2.8e-14
rs7924875	11	10195307	T	C	0.690146	0.996095	-0.0041846	0.000550188	2.8e-14
rs10068883	5	127331614	C	G	0.192029	0.994476	0.00490881	0.000645707	2.9e-14
rs11042609	11	10097016	A	T	0.691454	0.998974	-0.00418429	0.000550329	2.9e-14
rs12418619	11	10104593	C	T	0.691525	0.999087	-0.00418465	0.000550342	2.9e-14
rs1809237	17	21241854	T	C	0.549567	0.943724	0.00399663	0.00052567	2.9e-14
rs2546150	5	127557916	C	T	0.494266	0.996789	0.00386691	0.000508504	2.9e-14
rs2923098	11	10368614	T	G	0.53692	0.992297	-0.00388887	0.000511434	2.9e-14
rs3094176	6	29821270	G	A	0.80292	1	0.00482261	0.000634255	2.9e-14
rs3823363	6	29943715	C	T	0.511912	1	0.00386555	0.000508441	2.9e-14
rs42915	5	127557891	C	T	0.494265	0.996808	0.00386679	0.0005085	2.9e-14
rs9265094	6	31287124	G	A	0.547349	0.901682	0.00406979	0.000535434	2.9e-14
rs11042601	11	10077603	A	G	0.69143	0.997631	-0.00418332	0.000550674	3e-14
rs113728407	11	10103263	C	T	0.691228	0.999052	-0.00418113	0.000550197	3e-14
rs1150739	6	30031345	T	C	0.59474	0.999671	0.00393552	0.000517971	3e-14
rs116895175	16	88975898	G	A	0.968454	0.977458	-0.0111377	0.00146609	3e-14
rs3094662	6	31121945	A	C	0.754886	0.99996	0.00448785	0.000590783	3e-14
rs4910095	11	10209168	T	C	0.690419	0.997867	-0.00417915	0.000549904	3e-14
rs61878622	11	10116675	G	T	0.691436	0.999602	-0.00418	0.000550197	3e-14
9:118350456_GA_G	9	118350456	GA	G	0.275253	0.966348	-0.00439008	0.000578178	3.1e-14
rs10747586	12	50983565	T	C	0.345906	0.999294	-0.0040526	0.000533664	3.1e-14
rs11042615	11	10108009	C	T	0.691271	0.999096	-0.00417874	0.000550197	3.1e-14
rs1611598	6	29853750	G	T	0.790891	0.928511	0.0049194	0.000647651	3.1e-14
rs2957691	11	10367858	C	G	0.537236	0.992805	-0.00388242	0.00051138	3.1e-14
rs78285377	12	48160877	G	T	0.807225	0.985205	-0.00492468	0.000648381	3.1e-14
rs7935934	11	10201185	T	C	0.690362	0.997667	-0.00417618	0.000549846	3.1e-14
12:50901697_CT_C	12	50901697	CT	C	0.649699	0.990849	0.00405318	0.000534071	3.2e-14
rs11042627	11	10122958	A	G	0.679194	0.993848	-0.00414254	0.000545881	3.2e-14
rs11607682	11	10116204	G	A	0.691458	0.999654	-0.00417676	0.000550205	3.2e-14
rs11607703	11	10116336	G	C	0.691447	0.999662	-0.00417685	0.000550184	3.2e-14
rs17321999	2	30479857	C	A	0.788229	1	0.00469485	0.000618584	3.2e-14
rs2250751	12	51106178	G	A	0.654119	0.998784	0.004051	0.000533762	3.2e-14
rs4281477	11	10207402	G	C	0.690437	0.9978	-0.00417341	0.000549932	3.2e-14
rs447926	6	29850381	T	G	0.805776	0.966954	0.00495966	0.000653593	3.2e-14
rs6587135	17	21203567	A	G	0.519162	0.941926	0.00397799	0.000523984	3.2e-14
rs7124401	11	10261269	G	A	0.546324	0.971751	-0.00392455	0.000517121	3.2e-14
rs7945980	11	10201245	G	A	0.690413	0.997611	-0.0041746	0.000549895	3.2e-14
6:29855264_GCC_G	6	29855264	GCC	G	0.790841	0.928263	0.00491349	0.00064764	3.3e-14
rs10783377	12	50983046	A	C	0.345874	0.99908	-0.00404743	0.000533663	3.3e-14
rs12417800	11	9937837	T	C	0.680282	0.992501	-0.00414892	0.000546815	3.3e-14
rs2957693	11	10368694	C	T	0.537294	0.991557	-0.00388242	0.000511702	3.3e-14
rs34683105	11	10208300	T	C	0.690446	0.997805	-0.00417114	0.000549924	3.3e-14
rs6909399	6	134919147	G	A	0.334831	0.996411	-0.00408851	0.00053894	3.3e-14
rs75464001	12	48158146	A	G	0.822283	0.98361	-0.00507689	0.000669257	3.3e-14
rs11607477	11	10251196	C	G	0.69092	0.998368	-0.0041696	0.00055006	3.4e-14
rs12420734	11	10090279	C	T	0.69151	0.99881	-0.00417318	0.000550384	3.4e-14
rs146577878	11	10101535	C	CTGTA	0.682443	0.995282	-0.00414755	0.00054706	3.4e-14
rs1611517	6	29871527	C	T	0.788578	0.929099	0.00489133	0.000645057	3.4e-14
rs1611713	6	29829251	A	C	0.711328	0.99962	0.00425161	0.000560806	3.4e-14
rs2044782	11	10368976	A	G	0.707646	0.988782	-0.00425531	0.000561256	3.4e-14
rs2223995	6	134935764	G	T	0.337766	0.992088	-0.004086	0.000538773	3.4e-14
rs2700485	12	51103992	C	T	0.6542	0.999279	0.00404603	0.000533739	3.4e-14
rs61878587	11	10114280	G	C	0.690075	0.999049	-0.00416672	0.000549607	3.4e-14
rs906865	2	30478173	C	T	0.790113	0.997249	0.00473629	0.000624515	3.4e-14
rs10783380	12	51001616	A	G	0.345963	0.999373	-0.0040432	0.000533615	3.5e-14
rs11042618	11	10108784	C	T	0.690715	0.999349	-0.00416656	0.000549813	3.5e-14
rs12713628	2	68377074	A	G	0.729085	0.997679	-0.00433128	0.000571545	3.5e-14
rs2290116	2	68365561	T	C	0.770708	1	-0.0045744	0.000603703	3.5e-14
rs2474924	6	134907563	A	T	0.336851	0.994702	-0.00407867	0.000538319	3.5e-14
rs34842123	2	68356917	T	C	0.731295	0.991245	-0.00435921	0.000575158	3.5e-14
rs2261420	6	29874122	A	T	0.787631	0.924749	0.00488927	0.000645422	3.6e-14
rs2731434	12	51109875	C	T	0.654262	0.999189	0.00404334	0.000533773	3.6e-14
rs11042547	11	9947874	G	C	0.692022	0.996234	-0.00417585	0.000551546	3.7e-14
rs111299924	12	51120202	C	T	0.654065	0.999575	0.00403926	0.000533587	3.7e-14
rs1580004	11	10370420	A	C	0.486171	1	-0.00384959	0.000508534	3.7e-14
rs2250752	12	51106091	A	C	0.653984	0.999085	0.00404044	0.000533738	3.7e-14
rs2251024	12	51103633	C	T	0.654211	0.998937	0.00404163	0.000533745	3.7e-14
rs3132534	6	31116636	G	A	0.75431	0.998655	0.00447215	0.000590615	3.7e-14
rs488327	16	88989005	T	C	0.666797	0.987949	0.00409458	0.000540888	3.7e-14
12:51129238_GTTTTTTT_G	12	51129238	GTTTTTTT	G	0.654169	0.998609	0.00404028	0.000533912	3.8e-14
rs1988724	11	10239723	A	C	0.469618	0.998144	0.00385618	0.000509612	3.8e-14
rs4952115	2	30478386	G	T	0.789609	0.996766	0.00472214	0.000623869	3.8e-14
rs61878582	11	10090565	C	T	0.691397	0.998851	-0.00416427	0.000550324	3.8e-14
rs61889838	11	10302921	C	T	0.688157	0.997168	-0.00415463	0.000549009	3.8e-14
rs10064559	5	127329683	C	A	0.191887	0.993731	0.00488572	0.000645898	3.9e-14
rs11042543	11	9939818	A	G	0.701786	1	-0.00420295	0.000555534	3.9e-14
rs370631	6	29732744	T	C	0.717043	0.979248	0.00427533	0.000565194	3.9e-14
rs1822292	11	10244678	C	T	0.681812	0.994123	-0.00413327	0.000546677	4e-14
rs2261421	6	29874129	A	T	0.78837	0.928612	0.00487737	0.000644996	4e-14
rs2700482	12	51083265	C	T	0.65452	0.998755	0.00403801	0.000534047	4e-14
rs4910100	11	10242853	T	C	0.469331	0.998994	0.00385249	0.000509491	4e-14
rs4910101	11	10242979	C	T	0.469329	0.999001	0.00385229	0.000509489	4e-14
rs562334917	17	70033722	T	TG	0.653891	0.909092	0.00423145	0.000559668	4e-14
rs7110151	11	10260966	A	G	0.546668	0.972027	-0.00390982	0.00051707	4e-14
rs885932	6	29837507	G	A	0.807651	0.982528	0.00491873	0.000650664	4e-14
rs10840377	11	10256630	C	G	0.682789	0.999809	-0.00412445	0.000545728	4.1e-14
rs13386455	2	30480865	A	G	0.789278	0.995543	0.0047132	0.00062354	4.1e-14
rs7938491	11	10171392	C	T	0.690023	0.995713	-0.00415941	0.000550332	4.1e-14
rs1114426	11	10243427	C	G	0.469325	0.999176	0.00384951	0.000509462	4.2e-14
rs1372807	11	10138299	G	A	0.679871	0.997683	-0.00411793	0.00054505	4.2e-14
rs1837978	11	10239996	G	T	0.469384	0.999191	0.00384833	0.000509459	4.2e-14
rs2684889	12	51079874	A	G	0.654444	0.998683	0.00403492	0.000534006	4.2e-14
rs31196	5	158300798	C	A	0.428262	0.998251	0.00387964	0.000513544	4.2e-14
rs555191	16	88978850	C	T	0.660949	0.989919	0.00406575	0.000538276	4.2e-14
rs7932661	11	9946177	C	T	0.692123	0.996427	-0.00416727	0.000551556	4.2e-14
rs2403291	11	10239305	C	T	0.469428	0.999021	0.00384787	0.000509503	4.3e-14
rs59693338	2	30473177	T	C	0.790083	0.99388	0.00472438	0.000625556	4.3e-14
rs1081071	5	158381663	T	C	0.610716	0.995463	0.00393902	0.000521812	4.4e-14
rs1372811	11	10242200	C	G	0.470604	0.998495	0.00384589	0.000509481	4.4e-14
rs138935765	11	10367711	T	TA	0.53768	0.988628	-0.00386847	0.000512551	4.4e-14
rs1988725	11	10239458	C	T	0.46956	0.998107	0.00384812	0.000509717	4.4e-14
rs6732241	2	30479927	C	T	0.789615	0.999152	0.0047047	0.00062329	4.4e-14
rs7135837	12	51004740	T	C	0.345988	0.999487	-0.00402836	0.000533561	4.4e-14
11:10134390_AAAAT_A	11	10134390	AAAAT	A	0.690138	0.996899	-0.0041521	0.000550196	4.5e-14
rs534094578	12	48164914	G	GTT	0.807959	0.983317	-0.004907	0.000650201	4.5e-14
rs535895821	12	48164918	A	T	0.807959	0.983323	-0.00490686	0.000650199	4.5e-14
rs55784591	11	9949925	G	A	0.692044	0.995376	-0.00416406	0.00055179	4.5e-14
rs9309678	2	30487198	A	G	0.788687	0.99687	0.00469694	0.000622541	4.5e-14
11:10126324_TA_T	11	10126324	TA	T	0.690672	0.997886	-0.00415076	0.00055026	4.6e-14
rs113766219	11	9946920	C	A	0.692082	0.996514	-0.00415987	0.000551501	4.6e-14
rs16942379	17	21259827	C	T	0.509097	0.994916	0.00384279	0.000509519	4.6e-14
rs2731442	12	51054655	C	T	0.654127	0.999723	0.00402558	0.000533624	4.6e-14
rs579740	16	88973937	C	T	0.663787	1	0.00404406	0.000536218	4.6e-14
rs77523604	1	10825361	G	A	0.968002	0.995216	-0.0108977	0.00144477	4.6e-14
rs11609506	12	51057097	T	C	0.654085	0.99988	0.00402292	0.000533564	4.7e-14
rs2731440	12	51057627	T	A	0.654103	0.999954	0.00402301	0.00053355	4.7e-14
rs2731443	12	51094138	C	T	0.654067	1	0.00402399	0.000533588	4.7e-14
rs7305655	12	51005289	A	G	0.346001	0.99964	-0.00402298	0.000533514	4.7e-14
rs12929177	16	88736363	A	G	0.349796	0.987746	0.00403458	0.000535322	4.8e-14
rs1627764	6	29894392	G	T	0.632405	0.935872	0.00410212	0.00054416	4.8e-14
rs17009304	2	30479283	A	T	0.789437	0.99779	0.00469827	0.000623301	4.8e-14
rs2731439	12	51060350	C	T	0.6541	0.999848	0.00402224	0.000533582	4.8e-14
rs445150	6	29646879	T	C	0.671184	1	0.00407583	0.000540804	4.8e-14
rs4910102	11	10243053	T	C	0.470471	0.998605	0.00383991	0.000509449	4.8e-14
rs6548005	2	30480196	C	G	0.789793	0.997954	0.0047004	0.000623587	4.8e-14
rs73925103	2	30474515	A	C	0.789491	0.997249	0.00470266	0.000623897	4.8e-14
rs10840327	11	9951968	T	C	0.692028	0.994675	-0.00415912	0.000551953	4.9e-14
rs113558799	11	10154970	C	T	0.687376	0.989979	-0.00414661	0.000550297	4.9e-14
rs12417726	11	10092373	T	G	0.690425	0.998699	-0.00414277	0.000549888	4.9e-14
rs2251603	12	51049653	G	A	0.654111	0.999885	0.00402056	0.000533562	4.9e-14
rs4910077	11	9936951	G	A	0.682457	0.996674	-0.00411878	0.0005467	4.9e-14
12:51120439_TTTTC_T	12	51120439	TTTTC	T	0.654451	0.999097	0.00402166	0.000533901	5e-14
rs11606561	11	10161804	C	G	0.690384	0.995362	-0.00414685	0.000550529	5e-14
rs2252589	12	51041957	A	G	0.654057	0.999923	0.0040185	0.000533526	5e-14
rs2700480	12	51022431	A	T	0.653906	0.99952	0.00401825	0.000533524	5e-14
11:10090862_CCCA_C	11	10090862	CCCA	C	0.690442	0.960854	-0.00421912	0.000560285	5.1e-14
rs200119105	17	21266539	G	GATGAGTGGACAGATGA	0.512693	0.983938	0.00385658	0.00051222	5.1e-14
rs61876947	11	9954202	A	G	0.692155	0.993365	-0.00415903	0.000552361	5.1e-14
rs1822293	11	10238974	A	G	0.470581	0.999091	0.00383417	0.000509447	5.2e-14
rs2684901	12	51051768	T	C	0.654128	0.999554	0.00401577	0.00053357	5.2e-14
rs9265047	6	31286199	G	A	0.545161	0.905642	0.00402436	0.000534614	5.2e-14
rs147085919	2	68390681	A	ATACG	0.711302	0.960514	-0.00430092	0.000571554	5.3e-14
rs2167169	11	10368983	C	G	0.707134	0.988634	-0.00422162	0.000561086	5.3e-14
rs2747430	6	29648506	G	A	0.671342	1	0.00406949	0.000540798	5.3e-14
rs9265050	6	31286286	C	T	0.546118	0.902972	0.00402689	0.000535164	5.3e-14
rs11464337	5	158265453	C	CA	0.374405	0.901038	0.0041485	0.000551596	5.4e-14
rs142260035	9	118334833	C	CAT	0.253404	0.975876	-0.00444702	0.000591217	5.4e-14
rs2684898	12	51046825	C	T	0.654069	0.999576	0.00401376	0.000533535	5.4e-14
rs7604484	2	30491556	T	G	0.788605	0.997798	0.0046809	0.000622255	5.4e-14
rs35082997	12	50900388	A	AGT	0.361728	0.998686	-0.00397371	0.000528536	5.5e-14
rs72787719	2	30474359	G	A	0.789912	0.996844	0.00469667	0.000624508	5.5e-14
rs1521516	12	51055708	C	T	0.654205	1	0.00401073	0.000533578	5.6e-14
rs10637433	12	48163562	G	GAGA	0.807738	0.980882	-0.00488696	0.000650386	5.7e-14
rs11391146	12	48163564	G	GT	0.807738	0.980882	-0.00488696	0.000650386	5.7e-14
rs4768885	12	50921772	G	A	0.360517	0.999761	-0.00397281	0.000528607	5.7e-14
rs74388259	12	48160716	G	T	0.82206	0.984412	-0.00502555	0.00066881	5.7e-14
rs7850103	9	118137835	A	C	0.387754	0.990789	0.00393471	0.000523649	5.7e-14
rs11600489	11	10165419	C	T	0.690814	0.995602	-0.00413697	0.000550658	5.8e-14
rs10690483	2	68383485	G	GTTC	0.729749	0.994957	-0.00430285	0.000572847	5.9e-14
rs10982739	9	118190693	C	G	0.637992	0.987842	-0.00399721	0.000532227	5.9e-14
rs775426437	16	89005600	CA	C	0.632399	0.993336	0.00396078	0.000527428	5.9e-14
rs7763955	6	134939628	C	A	0.663326	0.990498	0.00405278	0.000539667	5.9e-14
rs9261494	6	30110524	C	T	0.126344	1	0.00573455	0.000763591	5.9e-14
rs9265433	6	31296247	T	C	0.52198	0.937215	0.00393944	0.000524529	5.9e-14
rs10817755	9	118130427	T	C	0.387823	0.991351	0.00393063	0.000523482	6e-14
rs2535275	6	29657706	T	G	0.750783	0.977826	0.00445932	0.000593993	6e-14
rs71395346	16	89008557	C	G	0.629382	0.990076	0.00395577	0.000526861	6e-14
12:50511832_CT_C	12	50511832	CT	C	0.457415	0.958479	-0.00390077	0.000519762	6.1e-14
rs4481680	9	118128645	A	C	0.387866	0.991386	0.00392879	0.000523466	6.1e-14
rs7123453	11	10163008	T	C	0.69058	0.995533	-0.00413268	0.00055059	6.1e-14
rs1317867	17	21276114	A	G	0.48974	0.981034	0.00384987	0.000513025	6.2e-14
rs396660	6	29646165	C	T	0.67125	1	0.00405758	0.000540781	6.2e-14
12:50912528_TTTTTTGTTTG_T	12	50912528	TTTTTTGTTTG	T	0.360543	0.999791	-0.00396524	0.000528589	6.3e-14
rs10783367	12	50915436	G	A	0.360541	0.999827	-0.00396479	0.000528572	6.3e-14
rs2684900	12	51019556	A	T	0.653891	0.999316	0.00400237	0.000533575	6.3e-14
rs2700479	12	51020471	A	G	0.653889	0.9993	0.00400224	0.000533577	6.3e-14
rs4768886	12	50921979	G	A	0.360532	0.999786	-0.00396486	0.000528592	6.3e-14
rs9258381	6	29753348	G	A	0.791345	0.99929	0.00469615	0.000626013	6.3e-14
rs4625455	11	10120267	C	T	0.683733	0.994816	-0.00410675	0.000547521	6.4e-14
rs1610638	6	29740477	C	T	0.80138	0.998911	0.00477893	0.000637312	6.5e-14
rs7136720	12	48169412	G	T	0.806902	0.990807	-0.00484476	0.000646183	6.5e-14
rs9409145	9	118129747	T	C	0.387847	0.991389	0.00392479	0.000523463	6.5e-14
rs10840325	11	9935886	C	T	0.682389	0.997598	-0.00409501	0.000546394	6.6e-14
rs12465372	2	68354213	C	A	0.731228	0.988886	-0.00431554	0.000575752	6.6e-14
rs141934083	2	30491906	G	C	0.788874	0.99796	0.00466696	0.00062262	6.6e-14
rs1611619	6	29856774	A	G	0.793718	0.921862	0.00489477	0.000653024	6.6e-14
rs746342743	11	9954794	CAACGAGACAGAAGGTT	C	0.69456	0.988259	-0.00415952	0.000554956	6.6e-14
rs11614911	12	50905168	G	A	0.360543	0.99984	-0.00395951	0.000528565	6.8e-14
rs3121597	6	29980676	A	G	0.114933	1	0.00596761	0.000796567	6.8e-14
rs2089657	2	30470178	C	T	0.789033	0.990837	0.00468231	0.0006252	6.9e-14
rs448277	6	29901806	C	T	0.711809	0.940608	0.00432739	0.000577772	6.9e-14
rs796929719	12	51103420	CA	C	0.619607	0.907184	0.00410272	0.000547781	6.9e-14
12:51045447_CTA_C	12	51045447	CTA	C	0.653917	0.999704	0.00399523	0.000533534	7e-14
rs31862	5	158222797	C	T	0.77659	0.993899	-0.00457967	0.000611662	7e-14
rs10876044	12	50906405	C	T	0.360559	1	-0.00395701	0.000528555	7.1e-14
rs2523979	6	30083515	T	A	0.836354	0.992972	0.00515873	0.000689104	7.1e-14
rs2523980	6	30083505	A	G	0.836354	0.992974	0.00515865	0.000689104	7.1e-14
rs10840359	11	10091024	A	C	0.680864	0.998376	-0.00408219	0.000545441	7.2e-14
rs1611136	6	29811131	G	A	0.748336	1	0.00438541	0.000585917	7.2e-14
rs2418339	9	118200183	G	A	0.71037	0.909639	-0.0043923	0.000586852	7.2e-14
rs4782500	16	89008542	C	T	0.634104	0.988178	0.00395978	0.000529166	7.3e-14
rs61876943	11	9952338	G	C	0.694026	0.991689	-0.00414389	0.000553802	7.3e-14
rs9558	2	30481917	G	A	0.789974	0.997971	0.00466853	0.000623876	7.3e-14
rs1043618	6	31783507	G	C	0.620892	1	0.00392179	0.000524323	7.4e-14
rs1610639	6	29742003	G	A	0.801331	0.998013	0.00476879	0.000637546	7.4e-14
rs1610660	6	29771621	C	G	0.800474	0.994892	0.00476795	0.000637318	7.4e-14
rs1633005	6	29764472	C	T	0.791359	1	0.00468168	0.000625903	7.4e-14
rs4910080	11	9941108	C	T	0.69404	0.997629	-0.00413072	0.000552155	7.4e-14
rs3826083	16	88998030	G	A	0.672508	0.914477	0.00421577	0.000563755	7.5e-14
rs7301566	12	50581647	T	C	0.424186	0.992465	-0.00385375	0.000515234	7.5e-14
rs3117301	6	29654700	C	T	0.745724	1	0.00436246	0.000583511	7.6e-14
rs117683343	16	88961057	C	T	0.968984	0.979961	-0.0110481	0.00147777	7.7e-14
rs1617734	16	89000663	G	C	0.630302	0.997428	0.00393108	0.000525825	7.7e-14
rs7938788	11	10132712	A	C	0.679616	0.997807	-0.00407353	0.000544878	7.7e-14
rs4909916	11	9959605	A	G	0.676014	0.965609	-0.00412935	0.00055246	7.8e-14
rs61876944	11	9952357	G	C	0.693654	0.992572	-0.00413542	0.000553373	7.8e-14
rs4529876	11	10118993	T	G	0.680764	0.999018	-0.00407361	0.000545184	7.9e-14
rs72787722	2	30489941	T	C	0.788976	0.997789	0.00465245	0.000622711	7.9e-14
rs7562727	2	30500663	A	G	0.501592	0.99528	0.00379776	0.000508246	7.9e-14
rs1634787	6	31280586	G	T	0.542438	0.911866	0.00397391	0.00053198	8e-14
rs2517596	6	30083855	G	C	0.835568	0.999267	0.00512006	0.000685448	8e-14
rs4979562	9	118344685	C	T	0.246491	0.999026	-0.00440582	0.000589787	8e-14
rs13389106	2	30480750	T	G	0.791849	0.989048	0.00469549	0.000628657	8.1e-14
6:29813380_C_T	6	29813380	C	T	0.748377	0.999801	0.00437678	0.000586161	8.2e-14
rs2517595	6	30084549	G	A	0.835052	0.999385	0.00511067	0.000684439	8.2e-14
rs4909915	11	9942002	C	A	0.693783	0.997551	-0.00412157	0.000552043	8.3e-14
rs4910081	11	9941851	G	T	0.693783	0.997544	-0.00412138	0.000552044	8.3e-14
rs2263321	6	31340908	G	A	0.666952	0.999465	0.00398653	0.000534132	8.4e-14
rs1655904	6	29917146	T	C	0.160677	0.940998	0.00521908	0.000699435	8.5e-14
rs2523976	6	30084696	T	A	0.835157	0.998661	0.00511092	0.000684851	8.5e-14
rs2523977	6	30084505	A	G	0.835158	0.998668	0.00511079	0.000684855	8.5e-14
rs72787716	2	30472355	C	T	0.789204	0.992294	0.00466307	0.000624933	8.5e-14
rs1606425	11	9950826	A	C	0.694262	0.985482	-0.0041452	0.000555643	8.6e-14
rs3131890	6	29661991	A	T	0.750396	0.981918	0.00441951	0.000592307	8.6e-14
rs479073	16	89004663	T	C	0.629701	0.992216	0.00392805	0.000526464	8.6e-14
6:29809382_C_T	6	29809382	C	T	0.748661	1	0.00437472	0.000586423	8.7e-14
rs1005248	6	31280030	G	A	0.539502	0.910996	0.00396756	0.000531906	8.7e-14
rs13386353	2	30480756	A	G	0.791851	0.989075	0.00468892	0.000628645	8.7e-14
rs7021677	9	118347088	C	T	0.246027	0.998886	-0.00440263	0.000590187	8.7e-14
rs8045567	16	89002861	G	A	0.611536	0.994362	0.00389062	0.000521684	8.8e-14
rs2523986	6	30081246	C	T	0.835292	1	0.00510582	0.000684775	8.9e-14
rs2523987	6	30079993	A	C	0.835035	1	0.00510274	0.000684311	8.9e-14
rs3116814	6	29660394	A	G	0.745677	0.999955	0.00435068	0.000583474	8.9e-14
rs3129035	6	29659999	T	G	0.745678	0.999959	0.00435044	0.000583474	8.9e-14
rs375924716	6	29903875	T	TA	0.268863	0.933139	0.00442316	0.000593248	8.9e-14
rs9259965	6	29903876	G	T	0.268863	0.933139	0.00442316	0.000593248	8.9e-14
rs11042550	11	9949512	G	T	0.69365	0.995681	-0.00411808	0.00055246	9e-14
rs11602515	11	9943751	C	T	0.69383	0.997376	-0.00411608	0.000552118	9e-14
rs2427749	6	30078888	G	A	0.835042	0.999956	0.00510113	0.000684324	9e-14
rs2523988	6	30079129	T	C	0.835039	0.999972	0.00510191	0.00068432	9e-14
rs2535274	6	29659043	T	C	0.74568	0.999982	0.00434972	0.000583472	9e-14
rs2844792	6	30080956	G	A	0.835294	0.999986	0.00510511	0.000684777	9e-14
rs2907897	6	29659386	T	C	0.74568	0.999972	0.00434997	0.000583473	9e-14
rs1611750	6	29814778	T	G	0.748482	0.999234	0.00437086	0.000586377	9.1e-14
rs3826082	16	88998035	C	T	0.652114	0.954837	0.00405303	0.00054378	9.1e-14
rs1634752	6	31280942	C	T	0.54235	0.911357	0.00396492	0.0005321	9.2e-14
rs1150735	6	30045199	G	A	0.605465	1	0.00387274	0.000519835	9.3e-14
rs1265157	6	31142265	C	G	0.651815	0.999338	0.00397505	0.000533487	9.3e-14
rs4478985	11	10095119	C	G	0.681015	0.998686	-0.00406345	0.000545432	9.3e-14
rs72787724	2	30491746	T	C	0.788991	1	0.00463921	0.000622667	9.3e-14
rs7717741	5	127274447	T	C	0.186073	0.990668	0.00487305	0.000654007	9.3e-14
rs17270804	11	9919389	T	C	0.681866	0.996339	-0.00407089	0.000546484	9.4e-14
rs2517597	6	30081189	G	A	0.835306	1	0.00510095	0.000684787	9.4e-14
rs3116811	6	29661824	C	T	0.745717	0.999958	0.00434641	0.000583494	9.4e-14
rs3129033	6	29660982	G	C	0.745708	0.999888	0.00434635	0.000583504	9.4e-14
rs374286567	2	30468826	CTT	C	0.785549	0.97474	0.00466362	0.000626119	9.4e-14
6:30080763_TAAAG_T	6	30080763	TAAAG	T	0.83519	0.999143	0.00509997	0.000684885	9.6e-14
rs3132123	6	30076426	G	A	0.147528	1	0.0053345	0.000716382	9.6e-14
rs6478191	9	118339551	A	C	0.24664	0.999052	-0.00439039	0.000589599	9.6e-14
rs7308872	12	51120174	T	C	0.360762	0.998965	-0.00393646	0.000528643	9.6e-14
rs78215560	12	48170962	A	G	0.806806	0.992294	-0.0048081	0.000645667	9.6e-14
rs34919930	9	16895222	G	A	0.923584	0.990226	0.00715375	0.000960912	9.7e-14
rs79722572	12	48171222	G	A	0.806807	0.992502	-0.00480678	0.000645606	9.7e-14
rs9925284	16	89004492	C	T	0.632379	0.994909	0.00392368	0.000527054	9.7e-14
rs150837194	2	30491946	T	C	0.789105	0.999379	0.00463648	0.000622827	9.8e-14
rs17355675	11	9919266	G	C	0.681898	0.996332	-0.00406758	0.000546499	9.8e-14
rs6694651	1	10823826	C	T	0.968192	1	-0.0107629	0.00144584	9.8e-14
rs9265099	6	31287227	G	T	0.54669	0.902515	0.00398466	0.000535313	9.8e-14
rs10743129	11	10130363	G	A	0.698851	0.991778	-0.00413471	0.000555849	1e-13
rs10840317	11	9916531	A	G	0.681856	0.996347	-0.00406558	0.000546471	1e-13
[truncated: 10,392 more rows]
