# Supplementary material for: Genome-wide association analysis and replication in 810,625 individuals with varicose veins
Source: Nat Commun. 2022 Jun 2;13:3065. doi: 10.1038/s41467-022-30765-y (PMC9163161; doi:10.1038/s41467-022-30765-y)
Supplement: Supplementary file 5 — Supplementary Data 2 [file 41467_2022_30765_MOESM5_ESM.xlsx]

## Sheet: Sheet1
Supplementary Data 2. Forty-nine variants at 46 susceptibility loci significantly associated with varicose veins.
SNP					Discovery GWAS in UK Biobank					Replication GWAS in 23andMe					Meta-Analysis
Chr	SNP	Position	EA	NEA	EAF	INFO	OR	P-Value	EAF		INFO	OR	P-Value	OR		P-Value	Candidate genes
1	rs11121615	10825577	C	T	0.31	0.984	1.32 (1.30-1.35)	1.40×10-158	0.32		0.944	1.57 (1.48-1.67)	2.72×10-50	1.35 (1.32-1.38)		6.95×10-201		CASZ1
1	rs7518191	115603413	T	C	0.3	0.986	1.07 (1.05-1.09)	2.30×10-10	0.31		0.998	1.14 (1.08-1.21)	5.72×10-6	1.08 (1.06­-1.10)		6.90×10-14		TSPAN2
1	rs17712208*†	214150445	A	T	0.04	G	1.13 (1.07-1.19)	3.00×10-6	0.03		0.687	1.50 (1.25-1.81)	1.71×10-5	1.15 (1.10­-1.21)		1.68×10-8		PROX1
1	rs340875	214158986	G	C	0.48	0.993	1.07 (1.05-1.09)	2.30×10-11	0.5		0.993	1.27 (1.20-1.34)	3.22×10-18	1.09 (1.07-1.11)		4.22×10-20		PROX1
1	rs2820464	219693220	A	G	0.34	0.997	1.07 (1.04-1.09)	3.60×10-10	0.32		0.997	1.16 (1.09-1.22)	6.91×10-7	1.07 (1.05-1.10)		4.48×10-14		-
2	rs9967884	30488183	A	G	0.77	0.995	1.10 (1.07-1.12)	1.60×10-15	0.78		0.986	1.20 (1.12-1.28)	4.99×10-8	1.11 (1.08-1.13)		1.40×10-20		LBH
2	rs3791679	56096892	A	G	0.77	G	1.07 (1.04-1.09)	1.90×10-8	0.76		G	1.22 (1.15-1.30)	4.42×10-10	1.08 (1.06­-1.11)		1.59×10-13		EFEMP1
2	rs2861819	68489221	C	G	0.66	0.996	1.17 (1.15-1.20)	2.10×10-56	0.65		0.925	1.40 (1.32-1.49)	1.04×10-29	1.20 (1.17-1.22)		2.65×10-77		PPP3R1
2	rs4849044	112898933	C	T	0.51	0.991	1.07 (1.05-1.09)	2.00×10-11	0.5		0.99	1.12 (1.06-1.18)	5.78×10-5	1.07 (1.05-1.09)		1.98×10-14		FBLN7
2	rs17819430	118886398	C	A	0.96	0.991	1.15 (1.10-1.21)	5.00×10-9	0.96		0.979	1.40 (1.22-1.61)	1.63×10-6	1.18 (1.13-1.23)		1.51×10-12		INSIG2
2	rs55889669	173194747	A	G	0.19	0.994	1.08 (1.05-1.11)	3.60×10-10	0.19		0.977	1.20 (1.12-1.29)	2.62×10-7	1.09 (1.07-1.12)		2.89×10-14		-
3	rs844176	14827080	G	A	0.89	0.974	1.11 (1.07-1.14)	1.60×10-10	0.89		0.966	1.18 (1.08-1.29)	1.81×10-4	1.11 (1.08-1.15)		3.39×10-13		FGD5
3	rs2713575	128294355	G	A	0.5	0.98	1.11 (1.09-1.13)	7.30×10-28	0.5		0.999	1.21 (1.15-1.28)	5.02×10-12	1.12 (1.10­-1.14)		1.82×10-36		GATA2
3	rs9877579	188058716	C	T	0.26	0.986	1.07 (1.05-1.10)	7.90×10-11	0.26		0.983	1.14 (1.07-1.21)	3.21×10-5	1.08 (1.06-1.10)		5.84×10-14		LPP
4	rs28558138	26818080	G	C	0.58	0.979	1.14 (1.12-1.16)	2.00×10-40	0.58		0.89	1.21 (1.14-1.28)	8.71×10-11	1.15 (1.13-1.17)		9.35×10-49		TBC1D19
4	rs56155140	57824451	A	G	0.19	G	1.09 (1.07-1.12)	6.50×10-13	0.19		0.996	1.21 (1.13-1.29)	5.17×10-8	1.11 (1.08-1.13)		8.30×10-18		IGFBP7
4	rs1471251	87976359	A	T	0.6	0.993	1.06 (1.04-1.08)	4.50×10-8	0.61		0.987	1.12 (1.06-1.18)	5.31×10-5	1.06 (1.04-1.08)		8.33×10-11		AFF1
4	rs34154818	89726823	A	AT	0.55	0.98	1.05 (1.03-1.08)	4.90×10-8	0.53		0.951	1.14 (1.08-1.21)	2.25×10-6	1.06 (1.04-1.08)		2.13×10-11		FAM13A
4	rs10007409	120142306	C	T	0.69	0.999	1.06 (1.04-1.08)	3.20×10-8	0.68		0.99	1.21(1.14-1.28)	1.12×10-10	1.07 (1.05-1.10)		2.09×10-13		USP53
4	rs11728719	186696172	A	C	0.76	0.978	1.08 (1.05-1.10)	3.00×10-11	0.77		0.958	1.15 (1.08-1.23)	1.63×10-5	1.09 (1.06­-1.11)		1.65×10-14		SORBS2
5	rs57253948	38754162	G	A	0.06	G	1.12 (1.07-1.16)	3.70×10-8	0.06		0.989	1.32 (1.18-1.47)	1.15×10-6	1.14 (1.09-1.18)		1.05×10-11		-
5	rs3749748	127350549	T	C	0.25	0.992	1.16 (1.13-1.18)	5.60×10-39	0.24		0.964	1.42 (1.33-1.51)	3.69×10-27	1.18 (1.16-1.21)		1.06×10-56		FBN2, SLC12A2
5	rs11135046	158230013	G	T	0.46	0.995	1.12 (1.10-1.14)	1.60×10-32	0.45		0.992	1.16 (1.10-1.23)	5.81×10-8	1.13 (1.11-1.15)		1.33×10-38		EBF1
6	rs7773004	26267755	A	G	0.51	0.998	1.09 (1.07-1.11)	6.00×10-20	0.5		0.984	1.18 (1.12-1.25)	1.38×10-9	1.10 (1.08-1.12)		2.33×10-26		HFE
6	rs11967262	43760327	C	G	0.51	0.996	1.06 (1.04-1.08)	5.20×10-9	0.51		0.99	1.34 (1.27-1.42)	8.13×10-27	1.09 (1.07-1.11)		1.45×10-19		VEGFA
6	rs1936800	127436064	C	T	0.47	G	1.06 (1.04-1.08)	2.60×10-9	0.49		0.986	1.20 (1.13-1.26)	7.26×10-11	1.07 (1.05-1.09)		8.29×10-15		RSPO3
8	rs34022079	6648676	C	T	0.64	0.975	1.07 (1.05-1.09)	8.20×10-11	0.63		0.888	1.62 (1.52-1.71)	4.59×10-58	1.11 (1.09-1.14)		1.61×10-29		-
8	rs10504825	87567848	C	A	0.41	G	1.07 (1.05-1.09)	7.20×10-13	0.41		0.997	1.14 (1.08-1.21)	1.55×10-6	1.08 (1.06-1.10)		6.51×10-17		CPNE3
9	rs78216177	232148	C	G	0.14	0.992	1.10 (1.07-1.13)	3.70×10-11	0.14		0.988	1.16 (1.08-1.25)	1.28×10-4	1.10 (1.08-1.13)		5.80×10-14		DOCK8
9	rs753085	117045447	G	A	0.73	0.994	1.06 (1.04-1.09)	1.50×10-8	0.73		0.995	1.14 (1.07-1.21)	4.11×10-5	1.07 (1.05-1.09)		2.17×10-11		COL27A1
9	rs10817762	118161597	A	C	0.52	0.994	1.08 (1.06-1.10)	1.80×10-16	0.52		0.994	1.14 (1.08-1.20)	2.05×10-6	1.09 (1.07-1.11)		1.02×10-20		TNC
10	rs61863928	64449549	G	T	0.62	0.955	1.06 (1.04-1.08)	3.00×10-8	0.64		0.887	1.37 (1.29-1.45)	4.22×10-25	1.09 (1.07-1.11)		1.51×10-17		-
11	rs79465012	128258136	C	T	0.93	G	1.13 (1.09-1.17)	9.70×10-11	0.93		0.842	1.28 (1.14­-1.44)	2.46×10-5	1.14 (1.10­-1.18)		1.08×10-13		-
12	rs7308356	50539611	G	A	0.63	0.997	1.08 (1.06-1.11)	4.10×10-16	0.62		0.997	1.14 (1.08-1.21)	2.93×10-6	1.09 (1.07-1.11)		3.02×10-20		CERS5
12	rs1054852	124496316	G	A	0.38	0.904	1.06 (1.04-1.08)	1.60×10-8	0.37		0.927	1.29 (1.21-1.36)	1.44×10-17	1.08 (1.06-1.11)		2.87×10-16		DNAH10OS
13	rs41286076	73634859	T	C	0.26	0.998	1.08 (1.05-1.10)	1.10×10-11	0.25		0.977	1.14 (1.07-1.21)	5.64×10-5	1.08 (1.06-1.11)		1.06×10-14		KLF5
14	rs72683923	50735947	C	T	0.02	G	1.22 (1.14-1.30)	1.40×10-8	0.02		0.721	2.38 (1.90-2.99)	1.06×10-13	1.28 (1.20-1.37)		3.62×10-14		CDKL1
15	rs11852492	96167544	T	C	0.84	0.999	1.12 (1.09-1.15)	8.90×10-18	0.83		0.994	1.20 (1.11-1.29)	1.49×10-6	1.13 (1.10-1.15)		3.30×10-22		-
16	rs11076178	57146402	T	C	0.11	0.986	1.09 (1.06-1.12)	2.10×10-8	0.11		0.905	1.18 (1.08-1.28)	3.16×10-4	1.10 (1.07-1.13)		1.05×10-10		CPNE2
16	rs111350029*	88796770	G	GGGAGGC	0.14	0.91	1.24 (1.20-1.27)	1.90×10-48	0.14		0.81	1.57 (1.44-1.71)	7.82×10-25	1.27 (1.23-1.30)		7.39×10-66		PIEZO1,GALNS
16	rs11646394*	88812279	C	A	0.87	0.995	1.19 (1.16-1.23)	2.30×10-34	0.88		0.924	1.47 (1.35-1.61)	5.00×10-18	1.22 (1.18-1.25)		3.62×10-46		PIEZO1,GALNS
16	rs2002833	88842117	G	A	0.33	0.988	1.19 (1.17-1.22)	1.10×10-65	0.31		0.988	1.43 (1.35-1.52)	8.55×10-34	1.22 (1.19-1.24)		2.47×10-90		PIEZO1,GALNS
17	rs6503321	2096580	A	G	0.38	0.999	1.06 (1.04-1.08)	3.80×10-8	0.37		0.99	1.14 (1.08-1.21)	3.28×10-6	1.07 (1.05-1.08)		1.77×10-11		SMG6
17	rs638538	68216128	A	C	0.27	0.979	1.11 (1.09-1.14)	6.90×10-23	0.28		0.994	1.19 (1.12-1.26)	1.79×10-8	1.12 (1.10-1.14)		5.85×10-29		KCNJ2
17	rs9895127	70029808	T	C	0.43	0.987	1.10 (1.08-1.12)	6.40×10-22	0.44		0.989	1.16 (1.10-1.22)	1.48×10-7	1.11 (1.09-1.13)		2.88×10-27		AC007461.1
19	rs12609241*‡	16360926	G	A	0.75	0.99	1.07 (1.05-1.10)	3.00×10-10	0.75		0.95	1.33 (1.25-1.42)	1.84×10-18	1.10 (1.08-1.12)		1.32×10-18		KLF2
20	rs3787184	50157837	A	G	0.83	0.978	1.16 (1.13-1.19)	3.10×10-32	0.82		0.949	1.17 (1.09-1.26)	1.32×10-5	1.16 (1.14-1.19)		2.51×10-36		NFATC2
20	rs76602912	57459868	T	C	0.98	G	1.25 (1.18-1.33)	7.50×10-13	0.97		0.857	1.52 (1.26-1.83)	1.41×10-5	1.28 (1.20-1.36)		3.56×10-16		GNAS
20	rs6062619	62683002	A	G	0.73	0.952	1.10 (1.08-1.12)	1.90×10-17	0.73		0.824	1.27 (1.19-1.36)	4.97×10-13	1.11 (1.09-1.14)		5.48×10-25		SOX18
Genomic position based on NCBI Genome Build 37 (hg19)
EA = effect allele
NEA = alternate (non-effect) allele
EAF = effect allele frequency in the study population
INFO = imputation quality score
G= genotyped SNP
OR = odds ratio (95% confidence intervals)
OR > 1 indicative of increased risk with effect allele. *denotes four residual significant signals following conditional regression analysis at the lead SNP
*†At this locus, the association P-value was nominally significant, yet sub-threshold; however, the association P-value became genome-wide significant on conditional analysis at the lead SNP, rs340875
*‡At this locus, 19p13.11, the lead SNP in the UK Biobank cohort was rs451367 (Pdiscovery = 2.10×10-10), however, this did not replicate in 23andMe (Preplication = 0.47; Supplementary Data 3) - the independent residual signal, rs12609241 shown here, did however replicate
Bold variants represent loci not previously reported
