# Supplementary material for: Genome-wide association analysis and replication in 810,625 individuals with varicose veins
Source: Nat Commun. 2022 Jun 2;13:3065. doi: 10.1038/s41467-022-30765-y (PMC9163161; doi:10.1038/s41467-022-30765-y)
Supplement: Supplementary file 6 — Supplementary Data 3 [file 41467_2022_30765_MOESM6_ESM.xlsx]

## Sheet: Sheet1
Supplementary Data 3. Additional variants associated with varicose veins in discovery cohort. 67 independent variants at 67 loci were genome-wide significant (P < 5×10-8) in the UK Biobank cohort, however, they either did not meet the Bonferroni-corrected threshold of P < 4.72×10-4 in the 23andMe replication cohort, or replication data were not available (for ten tested variants).
SNP			Discovery GWAS in UK Biobank							Replication Study in 23&Me				Meta-Analysis
Chr	RsID	Positiona	EAb	NEAc	EAFd	INFOe		OR	P-value	EAFd	INFOe	OR	P-value	OR	P-value	Mapped Genes
1	rs9793778	6554213	A	G	0.02		0.959	1.21 (1.13-1.29)	2.80×10-8	0.03	0.849	1.08 (0.90-1.30)	4.25×10-1	1.19 (1.12-1.27)	4.14×10-8	PLEKHG5
1	rs12124756	8177028	C	T	0.46		0.992	1.07 (1.05-1.09)	3.10×10-11	-	-	-	-	-	-	ERRFI1, PARK7, RERE, TNFRSF9, VAMP3
1	rs2046888	89136497	C	T	0.57		0.996	1.06 (1.04-1.08)	3.40×10-10	0.59	0.995	1.00 (0.94-1.05)	9.02×10-1	1.06 (1.04-1.07)	4.00×10-9	CCBL2, GBP3, GTF2B, PKN2
1	rs11589479	155033308	A	G	0.16		G	1.09 (1.06-1.12)	1.50×10-11	-	-	-	-	-	-	ADAM15, CLK2, DCST1, EFNA3, EFNA4, FAM189B, GBA, HCN3, KRTCAP2, MTX1, MUC1, PKLR, RP11-201K10.3, THBS3
1	rs551765662	182183969	G	T	0.03		0.976	1.20 (1.13-1.27)	1.20×10-10	0.03	0.977	1.13 (0.96-1.33)	1.33×10-1	1.19 (1.13-1.25)	4.81×10-11	GLUL
1	rs7530318	185413233	A	C	0.66		0.983	1.06 (1.04-1.08)	1.50×10-8	0.66	0.973	1.06 (1.00-1.12)	5.95×10-2	1.06 (1.04-1.08)	2.57×10-9	HMCN1
1	rs200800739	196813017	A	C	0.13		0.912	1.09 (1.06-1.13)	2.20×10-9	-	-	-	-	-	-	CFHR2
2	rs17532799	15773339	G	A	0.25		0.998	1.06 (1.04-1.09)	3.60×10-8	0.26	0.958	1.11 (1.04-1.18)	1.29×10-3	1.07 (1.05-1.09)	3.83×10-10	DDX1
2	rs4832010	85992648	T	C	0.5		0.994	1.06 (1.04-1.08)	7.00×10-9	0.48	0.973	1.09 (1.03-1.15)	2.15×10-3	1.06 (1.04-1.08)	9.63×10-11	ATOH8
2	rs11679159	218627794	T	C	0.07		0.996	1.11 (1.07-1.15)	2.00×10-8	0.07	0.994	1.10 (0.99-1.23)	6.68×10-2	1.11 (1.07-1.15)	3.68×10-9	DIRC3
2	rs61744217	242163827	T	C	0.14		0.975	1.08 (1.05-1.11)	4.70×10-8	0.14	0.943	1.12 (1.04-1.22)	4.18×10-3	1.08 (1.06-1.11)	1.13×10-9	AC104841.2, ANO7, HDLBP
3	rs2167037	8550363	C	A	0.47		0.982	1.06 (1.04-1.08)	9.70×10-9	0.48	0.997	1.07 (1.02-1.13)	1.22×10-2	1.06 (1.04-1.08)	4.40×10-10	LMCD1
3	rs322689	25347602	G	A	0.27		0.947	1.06 (1.04-1.09)	4.40×10-8	0.25	0.963	1.01 (0.95-1.07)	7.72×10-1	1.06 (1.04-1.08)	1.46×10-7	-
3	rs7614922#	128238222	C	G	0.14		0.998	1.13 (1.10-1.16)	6.80×10-19	0.15	0.975	1.10 (1.02-1.19)	1.22×10-2	1.13 (1.10-1.16)	3.61×10-20	C3orf27, GATA2, MCM2, PLXND1, RAB7A, RPN1
3	rs9842113	134192338	A	G	0.51		0.992	1.06 (1.04-1.08)	1.10×10-8	0.51	0.969	1.09 (1.03-1.15)	3.09×10-3	1.06 (1.04-1.08)	2.03×10-10	ANAPC13, CEP63
3	rs13322435	156795468	A	G	0.6		0.99	1.06 (1.04-1.08)	8.30×10-10	0.57	0.968	0.93 (0.88-0.98)	6.80×10-3	1.05 (1.03-1.07)	9.59×10-7	TIPARP
4	rs3135842	1796636	C	G	0.27		0.991	1.08 (1.05-1.10)	2.50×10-11	0.29	0.917	1.10 (1.03-1.17)	2.51×10-3	1.08 (1.06-1.10)	3.15×10-13	FGFR3, LETM1, TACC3
4	rs3775070	2663663	T	C	0.4		0.997	1.06 (1.04-1.08)	3.50×10-9	0.39	0.965	1.04 (0.98-1.10)	2.11×10-1	1.06 (1.04-1.08)	2.15×10-9	FAM193A, RNF4, TNIP2
4	rs2135479	125705699	G	A	0.67		0.997	1.06 (1.04-1.08)	3.40×10-8	0.66	0.997	1.04 (0.98-1.10)	1.58×10-1	1.06 (1.04-1.08)	1.44×10-8	ANKRD50
4	rs1246927	166543852	C	T	0.22		0.951	1.07 (1.04-1.09)	3.60×10-8	0.21	0.862	1.09 (1.01-1.17)	1.99×10-2	1.07 (1.05-1.09)	2.53×10-9	-
5	rs158669	55596849	A	G	0.63		0.995	1.06 (1.04-1.08)	1.50×10-8	0.62	0.98	1.03 (0.97-1.09)	2.85×10-1	1.06 (1.04-1.07)	1.23×10-8	-
5	rs10080063	79210083	A	G	0.57		0.982	1.06 (1.04-1.08)	5.80×10-9	0.58	0.981	1.06 (1.00-1.12)	4.61×10-2	1.06 (1.04-1.08)	7.79×10-10	SERINC5
6	rs111797764	12463572	T	C	0.05		G	1.13 (1.08-1.18)	8.60×10-9	-	-	-	-	-	-	-
6	rs62401797	46957391	C	G	0.92		0.962	1.12 (1.08-1.16)	6.30×10-10	-	-	-	-	-	-	GPR110
6	rs440170	134904442	T	C	0.64		0.995	1.09 (1.07-1.11)	1.50×10-16	0.62	0.964	1.10 (1.04-1.17)	5.70×10-4	1.09 (1.07-1.11)	4.64×10-19	-
7	rs9719461	632715	T	C	0.66		0.988	1.07 (1.05-1.09)	1.80×10-11	0.67	0.791	1.07 (0.99-1.15)	8.32×10-2	1.07 (1.05-1.09)	4.15×10-12	PRKAR1B
7	rs1184662	2758158	G	A	0.44		0.993	1.06 (1.04-1.08)	1.20×10-8	0.45	0.968	1.10 (1.04-1.16)	6.87×10-4	1.06 (1.04-1.08)	8.70×10-11	AMZ1, GNA12
7	rs10233387	27243106	G	A	0.55		0.986	1.06 (1.04-1.08)	4.20×10-9	0.55	0.954	1.09 (1.03-1.15)	3.12×10-3	1.06 (1.04-1.08)	7.41×10-11	HOXA9, HOXA10, HOXA13, RP1-170O19.20
7	rs62467929	114440716	G	A	0.27		0.992	1.08 (1.05-1.10)	2.10×10-11	0.24	0.939	1.10 (1.03-1.17)	5.42×10-3	1.08 (1.06-1.10)	4.87×10-13	FOXP2, MDFIC
7	rs80264508	129468492	T	G	0.91		0.998	1.11 (1.07-1.14)	6.30×10-10	0.91	0.995	1.00 (0.91-1.09)	9.32×10-1	1.09 (1.06-1.13)	6.15×10-9	UBE2H
8	rs2948294	8094961	G	A	0.44		0.998	1.05 (1.03-1.08)	3.70×10-8	0.44	0.816	0.93 (0.88-0.99)	1.74×10-2	1.04 (1.02-1.06)	6.48×10-6	PPP1R3B
8	rs6993121	10690124	C	T	0.68		0.995	1.07 (1.05-1.09)	9.90×10-12	0.67	0.997	1.02 (0.96-1.08)	5.81×10-1	1.07 (1.05-1.09)	4.11×10-11	C8orf74, MSRA, PINX1, RP1L1, SOX7, XKR6
8	rs76364830	13372120	G	A	0.94		0.976	1.16 (1.12-1.21)	1.50×10-13	-	-	-	-	-	-	DLC1
8	rs71526955	89604999	C	T	0.86		0.992	1.08 (1.05-1.11)	2.80×10-8	0.84	0.985	1.03 (0.95-1.11)	4.80×10-1	1.07 (1.05-1.10)	4.80×10-8	-
8	rs7003629	129017012	C	G	0.59		0.995	1.06 (1.04-1.08)	4.20×10-9	0.6	0.991	1.07 (1.02-1.13)	1.11×10-2	1.06 (1.04-1.08)	1.75×10-10	-
9	rs34919930	16895222	G	A	0.92		0.99	1.15 (1.10-1.19)	9.70×10-14	0.91	0.993	1.08 (0.98-1.19)	1.23×10-1	1.14 (1.10-1.18)	5.79×10-14	BNC2
9	rs4978858	112684483	G	T	0.2		0.996	1.08 (1.05-1.10)	1.60×10-9	0.18	0.993	1.11 (1.03-1.19)	3.95×10-3	1.08 (1.05-1.10)	3.19×10-11	AKAP2, PALM2, PALM2-AKAP2
9	rs72775784	139406496	T	C	0.08		0.999	1.12 (1.08-1.16)	3.30×10-10	0.08	0.879	1.10 (0.99-1.23)	7.13×10-2	1.12 (1.08-1.16)	6.67×10-11	NOTCH1
10	rs7893671	5524502	A	C	0.25		0.991	1.07 (1.05-1.10)	5.90×10-10	0.24	0.993	1.10 (1.04-1.17)	2.17×10-3	1.07 (1.05-1.10)	7.24×10-12	CALML5, NET1, TUBAL3
10	rs2474723	33485962	T	C	0.75		0.986	1.07 (1.04-1.09)	1.00×10-8	0.73	0.985	1.06 (1.00-1.13)	4.73×10-2	1.07 (1.04-1.09)	1.43×10-9	NRP1
10	rs10761604	63819903	C	T	0.57		0.982	1.06 (1.04-1.08)	3.00×10-10	0.55	0.973	1.10 (1.04-1.16)	5.74×10-4	1.07 (1.05-1.09)	1.46×10-12	ARID5B
10	rs4415677	73039860	T	C	0.78		0.994	1.07 (1.05-1.10)	8.10×10-10	0.77	0.994	1.01 (0.95-1.08)	7.52×10-1	1.07 (1.04-1.09)	3.82×10-9	UNC5B
10	10:79677281_CA_C	79677281	CA	C	0.73		0.967	1.06 (1.04-1.09)	1.30×10-8	-	-	-	-	-	-	-
11	rs11603111	1568192	C	A	0.45		0.998	1.07 (1.05-1.09)	4.90×10-12	0.47	0.987	1.07 (1.02-1.13)	8.96×10-3	1.07 (1.05-1.09)	1.59×10-13	BRSK2, DUSP8, KRTAP5-1, KRTAP5-2, KRTAP5-3, KRTAP5-5, KRTAP5-AS1, MOB2
11	rs7111987	10353717	A	G	0.36		0.996	1.09 (1.07-1.11)	1.10×10-16	-	-	-	-	-	-	ADM, AMPD3, SBF2, SWAP70
12	rs2159408	3202368	A	C	0.51		0.996	1.07 (1.05-1.09)	4.50×10-11	0.52	0.965	1.09 (1.03-1.15)	1.64×10-3	1.07 (1.05-1.09)	4.24×10-13	TSPAN9
12	rs11168250	48209165	T	G	0.24		G	1.10 (1.08-1.13)	2.40×10-18	0.23	0.962	1.11 (1.04-1.19)	1.09×10-3	1.10 (1.08-1.13)	1.18×10-20	AC004466.1, ENDOU, HDAC7, RAPGEF3, RP1-228P16.5, SLC48A1
13	rs7331874	38114420	T	G	0.51		0.995	1.06 (1.04-1.08)	7.90×10-10	0.52	0.985	1.02 (0.96-1.07)	5.07×10-1	1.06 (1.04-1.08)	1.80×10-9	-
13	rs8002731	40362229	C	A	0.35		0.996	1.06 (1.04-1.08)	3.90×10-9	0.34	0.986	1.06 (1.01-1.13)	3.22×10-2	1.06 (1.04-1.08)	3.87×10-10	COG6
13	rs1549062	106264061	A	G	0.36		0.999	1.09 (1.07-1.11)	3.60×10-18	0.37	0.793	1.04 (0.98-1.10)	2.44×10-1	1.09 (1.07-1.11)	6.89×10-18	-
14	rs2899888	39889759	C	T	0.24		0.99	1.07 (1.05-1.10)	9.10×10-10	0.26	0.978	1.01 (0.95-1.08)	6.64×10-1	1.07 (1.04-1.09)	3.37×10-9	CTAGE5, FBXO33, GEMIN2, MIA2, RP11-407N17.3
15	rs36160775	86167378	G	A	0.78		0.996	1.07 (1.04-1.09)	3.70×10-8	0.79	0.989	1.06 (0.99-1.13)	9.83×10-2	1.07 (1.04-1.09)	9.50×10-9	AKAP13
15	rs10520785#	96017545	T	C	0.75		G	1.07 (1.04-1.09)	3.70×10-9	0.74	0.977	1.07 (1.01-1.14)	3.04×10-2	1.07 (1.05-1.09)	3.45×10-10	-
15	rs7167309	100003407	T	G	0.7		0.995	1.06 (1.04-1.09)	3.40×10-9	0.7	0.991	1.10 (1.04-1.17)	1.18×10-3	1.07 (1.05-1.09)	2.95×10-11	MEF2A
15	rs1626645	101244572	C	T	0.22		0.989	1.07 (1.04-1.09)	1.90×10-8	0.21	0.956	1.04 (0.98-1.11)	2.14×10-1	1.07 (1.04-1.09)	1.10×10-8	-
17	rs12451961	7351479	A	G	0.64		0.996	1.06 (1.04-1.08)	1.50×10-8	0.64	0.986	1.07 (1.01-1.13)	1.78×10-2	1.06 (1.04-1.08)	9.25×10-10	CHRNB1, FGF11, POLR2A, SLC35G6, ZBTB4
17	rs2656417	18475630	T	C	0.53		0.953	1.06 (1.04-1.08)	4.90×10-9	-	-	-	-	-	-	CTD-2303H24.2, FAM106A, SHMT1, TBC1D28, TVP23B, USP32P2, ZNF286B
17	rs7209761	21207916	A	G	0.51		0.919	1.08 (1.06-1.10)	5.50×10-15	-	-	-	-	-	-	KCNJ12, MAP2K3
17	rs4968801#	68159800	A	G	0.89		0.998	1.11 (1.08-1.15)	1.10×10-12	0.89	0.977	1.15 (1.05-1.25)	1.53×10-3	1.12 (1.09-1.15)	8.60×10-15	KCNJ2, KCNJ16
18	rs390439	77249122	T	C	0.51		0.999	1.05 (1.03-1.07)	4.90×10-8	0.53	0.924	0.99 (0.93-1.04)	6.21×10-1	1.05 (1.03-1.07)	5.75×10-7	NFATC1
19	rs451367*	16412842	T	C	0.2		0.99	1.08 (1.05-1.11)	2.10×10-10	0.19	0.864	1.03 (0.95-1.11)	4.69×10-1	1.07 (1.05-1.10)	3.64×10-10	AP1M1, FAM32A, KLF2
19	rs76378167	18433714	G	A	0.94		G	1.12 (1.07-1.16)	4.30×10-8	0.94	0.912	1.21 (1.08-1.36)	8.97×10-4	1.13 (1.09-1.17)	4.00×10-10	LSM4, PGPEP1
19	rs4805891	33970989	T	C	0.65		0.992	1.06 (1.04-1.08)	4.30×10-8	0.64	0.987	1.10 (1.04-1.16)	1.01×10-3	1.06 (1.04-1.08)	4.00×10-10	PEPD
21	rs2836400	39815212	C	T	0.49		0.987	1.06 (1.04-1.08)	1.30×10-9	0.51	0.963	1.09 (1.03-1.15)	2.11×10-3	1.06 (1.04-1.08)	1.64×10-11	ERG
22	rs176155	24499204	A	G	0.15		0.999	1.09 (1.06-1.12)	3.10×10-10	0.16	0.955	1.13 (1.05-1.21)	1.88×10-3	1.09 (1.07-1.12)	3.31×10-12	CABIN1, SUSD2
22	rs13058589	39646737	G	T	0.09		G	1.13 (1.09-1.17)	3.80×10-12	0.08	0.833	1.19 (1.07-1.32)	1.08×10-3	1.13 (1.10-1.17)	2.78×10-14	AL031590.1, PDGFB
22	rs13054155	51118478	T	C	0.51		0.986	1.07 (1.05-1.09)	8.70×10-13	0.49	0.968	1.08 (1.02-1.14)	6.06×10-3	1.07 (1.05-1.09)	2.02×10-14	PLXNB2, SHANK3
aBased on NCBI Genome Build 37 (hg19)
bThe effect allele
cThe alternate (non-effect) allele
dThe effect allele frequency in the study population
eThe imputation quality score
G= genotyped SNP
OR = Odds ratio (95% confidence intervals). OR > 1 indicative of increased risk with effect allele
#denotes three additional residual significant signals following conditional regression analysis at the lead SNP at the locus
*At this locus, 19p13.11, the lead SNP in the UK Biobank cohort, rs451367, did not replicate in the 23andMe cohort, however, an independent residual signal at the locus, rs12609241(Pdiscovery = 3.00×10-10, Preplication = 1.84×10-18, Pmeta = 1.32×10-18 did replicate in the 23andMe Cohort
