# Supplementary material for: Genome-wide association analysis and replication in 810,625 individuals with varicose veins
Source: Nat Commun. 2022 Jun 2;13:3065. doi: 10.1038/s41467-022-30765-y (PMC9163161; doi:10.1038/s41467-022-30765-y)
Supplement: Supplementary file 7 — Supplementary Data 4 [file 41467_2022_30765_MOESM7_ESM.xlsx]

## Sheet: Sheet1
UniqID	SNP	CHR	BP	NEA	EA	MAF	P	BETA	SE	Nearest Gene	Functionality	CADD	RDB	Minimum Chromatin State
1:10815421:C:T	rs205484	1	10815421	C	T	0.0662	3.2e-20	-0.00943141	0.00102363	CASZ1	intronic	5.033	5	4
1:10816217:C:T	rs6688219	1	10816217	T	C	0.02724	1.5e-14	-0.0120948	0.00157296	CASZ1	intronic	11.13	4	2
1:10817662:C:T	rs187192968	1	10817662	C	T	0.0273	6.6e-15	-0.0122099	0.00156702	CASZ1	intronic	1.799	7	5
1:10820215:A:G	rs2235699	1	10820215	A	G	0.2689	8.7e-92	0.0118013	0.000580798	CASZ1	intronic	4.234	5	1
1:10822171:A:T	rs7512641	1	10822171	A	T	0.2558	4e-108	0.0129773	0.000587482	CASZ1	intronic	1.528	2b	2
1:10822357:A:G	rs12073890	1	10822357	A	G	0.02721	2.4e-19	-0.0134297	0.00149346	CASZ1	intronic	4.264	5	2
1:10822546:A:G	rs60694428	1	10822546	A	G	0.02706	2.4e-19	-0.013441	0.00149473	CASZ1	intronic	14.78	5	5
1:10822808:C:T	rs2073017	1	10822808	C	T	0.2087	3.9e-79	0.0118434	0.000628788	CASZ1	intronic	10.59	5	2
1:10823388:C:G	rs11805825	1	10823388	G	C	0.02758	3.2e-19	-0.0133581	0.00149063	CASZ1	intronic	4.429	5	5
1:10823774:A:G	rs11121613	1	10823774	A	G	0.02761	2.8e-19	-0.0133714	0.00148989	CASZ1	intronic	6.92	5	4
1:10823786:A:T	rs6540948	1	10823786	A	T	0.239	1.1e-92	0.0122214	0.000598463	CASZ1	intronic	4.839	5	4
1:10823826:C:T	rs6694651	1	10823826	T	C	0.03335	9.8e-14	-0.0107629	0.00144584	CASZ1	intronic	2.453	5	4
1:10823855:G:T	rs11121614	1	10823855	T	G	0.02761	2.5e-19	-0.0133886	0.00148917	CASZ1	intronic	2.991	6	4
1:10823873:C:T	rs6540949	1	10823873	C	T	0.1768	6.4e-53	0.0102314	0.000668206	CASZ1	intronic	2.117	7	4
1:10824329:C:T	rs6540950	1	10824329	C	T	0.1765	9.5e-52	0.0101084	0.000667892	CASZ1	intronic	1.511	5	5
1:10824835:C:T	rs7519604	1	10824835	C	T	0.2429	2e-107	0.0131041	0.000595178	CASZ1	intronic	3.993	3a	4
1:10825334:A:C	rs10864469	1	10825334	C	A	0.2428	2.1e-107	0.0131037	0.000595254	CASZ1	intronic	7.555	5	4
1:10825361:A:G	rs77523604	1	10825361	A	G	0.03317	4.6e-14	-0.0108977	0.00144477	CASZ1	intronic	8.343	5	4
1:10825410:C:T	rs77510037	1	10825410	T	C	0.02787	2.6e-19	-0.0133609	0.00148734	CASZ1	intronic	12.07	5	2
1:10825577:C:T	rs11121615	1	10825577	T	C	0.3071	1.4e-158	0.0148445	0.000553233	CASZ1	intronic	5.954	5	2
1:10825686:C:T	rs17035680	1	10825686	C	T	0.06563	8.3e-49	-0.0149784	0.00102011	CASZ1	intronic	2.577	5	2
1:10825699:C:T	rs17035686	1	10825699	T	C	0.02816	3e-19	-0.013318	0.00148489	CASZ1	intronic	0.241	5	2
1:10826595:G:T	rs72862933	1	10826595	T	G	0.02795	3.3e-19	-0.0133036	0.00148484	CASZ1	intronic	0.54	5	2
1:10826619:A:G	rs3849280	1	10826619	A	G	0.03426	1.2e-09	-0.00852161	0.00140148	CASZ1	intronic	2.739	5	2
1:10827135:C:T	rs205488	1	10827135	C	T	0.1539	1.5e-47	0.0102077	0.000704641	CASZ1	intronic	0.156	4	5
1:10827563:G:T	rs72862936	1	10827563	T	G	0.03467	4.8e-12	-0.00940694	0.00136117	CASZ1	intronic	10.24	4	5
1:10827934:G:GCATCACCC	1:10827934_GCATCACCC_G	1	10827934	G	GCATCACCC	0.03127	2.3e-14	-0.0112442	0.00147349	CASZ1	intronic	2.271	NA	5
1:10828179:A:G	rs6668047	1	10828179	A	G	0.2482	6e-85	0.0115451	0.00059113	CASZ1	intronic	0.094	5	5
1:10829971:A:G	rs12077574	1	10829971	A	G	0.0607	7.9e-33	-0.0125724	0.00105354	CASZ1	intronic	0.125	7	5
1:10830428:C:T	rs11121616	1	10830428	C	T	0.1323	3.8e-71	-0.0133869	0.000750624	CASZ1	intronic	1.297	6	5
1:10831218:C:G	rs172228	1	10831218	C	G	0.1509	2.7e-80	-0.0134568	0.000709187	CASZ1	intronic	2.089	5	5
1:10831408:C:T	rs10864470	1	10831408	T	C	0.2846	2.4e-121	0.0132065	0.000563765	CASZ1	intronic	0.127	7	5
1:10831584:G:GA	1:10831584_GA_G	1	10831584	G	GA	0.2784	2.9e-123	0.0134094	0.000567907	CASZ1	intronic	15.95	NA	5
1:10831714:T:TTCC	1:10831714_TTCC_T	1	10831714	T	TTCC	0.2101	4.8e-91	0.0126179	0.000623567	CASZ1	intronic	14.88	NA	5
1:10832322:A:G	rs205472	1	10832322	A	G	0.247	6.7e-104	0.0127324	0.000588223	CASZ1	intronic	1.641	1f	5
1:10832751:C:T	rs205473	1	10832751	T	C	0.0357	8.1e-10	-0.00822829	0.00133931	CASZ1	intronic	8.065	4	2
1:10832861:C:T	rs205474	1	10832861	T	C	0.2471	1.2e-103	0.0127166	0.000588177	CASZ1	intronic	0.447	5	5
1:10833105:A:G	rs205475	1	10833105	A	G	0.06643	9.6e-21	-0.00948829	0.00101581	CASZ1	intronic	13.24	5	5
1:10833232:C:G	rs58064215	1	10833232	G	C	0.286	4.5e-118	0.0129445	0.000560339	CASZ1	intronic	18.68	5	5
1:10833717:A:G	rs205476	1	10833717	A	G	0.2164	3.6e-87	0.0121794	0.000615406	CASZ1	intronic	2.079	5	2
1:10833820:C:T	rs205477	1	10833820	T	C	0.2164	4.9e-87	0.0121695	0.000615417	CASZ1	intronic	4.058	5	5
1:10834357:C:G	rs79787295	1	10834357	G	C	0.02952	9.6e-12	-0.0102808	0.00150922	CASZ1	intronic	1.388	5	5
1:10834421:C:G	rs74773993	1	10834421	C	G	0.02817	1.2e-16	-0.0121874	0.00147079	CASZ1	intronic	8.481	5	5
1:10834579:C:T	rs12031981	1	10834579	C	T	0.2641	2.8e-112	0.0129622	0.000575638	CASZ1	intronic	0.928	5	5
1:10834614:GC:GCC	1:10834614_GCC_GC	1	10834614	GC	GCC	0.2632	7.5e-111	0.0129204	0.000577547	CASZ1	intronic	NA	NA	1
1:10836393:A:C	rs41307747	1	10836393	A	C	0.06365	1.3e-23	-0.0103185	0.00103012	CASZ1	intronic	18.27	4	4
1:10837208:C:T	rs116682100	1	10837208	T	C	0.02914	6.3e-12	-0.0105019	0.00152811	CASZ1	intronic	11.37	5	4
1:10837378:C:T	rs75587786	1	10837378	T	C	0.03539	8.1e-10	-0.00823635	0.00134064	CASZ1	intronic	2.893	5	4
1:10837632:C:T	rs112035960	1	10837632	T	C	0.03144	8.5e-12	-0.00975435	0.00142814	CASZ1	intronic	5.286	5	4
1:10838345:C:T	rs111161953	1	10838345	T	C	0.03139	1.3e-11	-0.00966981	0.00142797	CASZ1	intronic	0.085	4	2
1:10838556:A:C	rs59096032	1	10838556	A	C	0.0543	2.2e-32	-0.0132865	0.00112145	CASZ1	intronic	0.384	5	2
1:10839085:C:T	rs36083532	1	10839085	T	C	0.3059	5.8e-128	0.0133545	0.000554923	CASZ1	intronic	1.155	5	2
1:10839975:C:T	rs12080805	1	10839975	C	T	0.03201	9.6e-12	-0.00965495	0.00141736	CASZ1	intronic	0.363	5	2
1:10840054:C:T	rs1737616	1	10840054	T	C	0.03569	3.2e-10	-0.00838736	0.00133401	CASZ1	intronic	0.255	5	2
1:10840061:C:G	rs78503375	1	10840061	G	C	0.02868	1.5e-11	-0.0103178	0.00152834	CASZ1	intronic	0.631	5	2
1:10840905:A:G	rs17035713	1	10840905	G	A	0.05349	3e-17	-0.00957653	0.0011336	CASZ1	intronic	1.803	5	2
1:10841333:C:T	rs710135	1	10841333	C	T	0.08782	3.2e-18	0.00777555	0.000893161	CASZ1	intronic	6.368	5	5
1:10842021:A:G	rs11121617	1	10842021	G	A	0.26	9.9e-20	0.00524776	0.000577331	CASZ1	intronic	1.063	5	5
1:10842769:A:G	rs61227177	1	10842769	A	G	0.04145	8.9e-10	-0.0078066	0.0012741	CASZ1	intronic	14.88	5	5
1:10843806:A:G	rs11121618	1	10843806	A	G	0.03756	9.9e-12	-0.00886599	0.00130236	CASZ1	intronic	1.832	6	5
1:10844444:A:G	rs710138	1	10844444	G	A	0.1304	1.1e-21	0.00723224	0.000756034	CASZ1	intronic	0.51	5	5
1:10844558:C:T	rs710139	1	10844558	C	T	0.1306	1e-21	0.00723427	0.000755778	CASZ1	intronic	1.144	5	5
1:10845283:C:CCTTT	rs145915116	1	10845283	CCTTT	C	0.1787	7e-34	0.00811127	0.00066846	CASZ1	intronic	0.37	NA	5
1:10845538:A:T	rs776907	1	10845538	A	T	0.1785	6.8e-33	0.00796415	0.000666639	CASZ1	intronic	16.98	4	5
1:10845785:A:G	rs776908	1	10845785	G	A	0.1781	4.6e-33	0.0079888	0.000666897	CASZ1	intronic	1.08	5	5
1:10845821:A:C	rs776909	1	10845821	C	A	0.1776	3e-33	0.00801794	0.000667431	CASZ1	intronic	1.669	5	5
1:10845840:A:G	rs6660242	1	10845840	A	G	0.3019	1.1e-67	0.00965008	0.000555194	CASZ1	intronic	3.012	5	5
1:10846540:A:G	rs776910	1	10846540	G	A	0.1726	4.7e-37	0.00857356	0.000674126	CASZ1	intronic	0.33	5	5
1:10847158:A:C	rs776911	1	10847158	A	C	0.2315	4e-42	0.00816871	0.000600633	CASZ1	intronic	1.245	5	5
1:10847340:C:T	rs6658023	1	10847340	C	T	0.2304	1.8e-41	0.00811633	0.000601635	CASZ1	intronic	6.779	5	5
1:10847784:A:T	rs776912	1	10847784	A	T	0.1583	2.9e-31	0.00807104	0.000693927	CASZ1	intronic	15.9	5	5
1:10848060:A:T	rs11121621	1	10848060	T	A	0.1329	3.4e-29	-0.00839398	0.00074842	CASZ1	intronic	1.077	5	2
1:10848656:A:C	rs811855	1	10848656	C	A	0.09473	5.6e-09	0.00500322	0.000858263	CASZ1	intronic	3.359	2b	2
1:10848699:A:G	rs800761	1	10848699	G	A	0.09491	5.6e-09	0.00499809	0.000857448	CASZ1	intronic	0.757	4	2
1:10849425:C:G	rs6703971	1	10849425	C	G	0.2232	4.4e-39	0.00796607	0.000609149	CASZ1	intronic	7.431	5	2
1:10849574:C:G	rs11121622	1	10849574	G	C	0.02198	1e-13	-0.0128237	0.00172357	CASZ1	intronic	11.44	5	2
1:10849645:A:G	rs10864471	1	10849645	G	A	0.06153	8.7e-23	-0.0102756	0.00104572	CASZ1	intronic	3.001	5	1
1:10850045:G:T	rs1292700	1	10850045	G	T	0.2233	2.2e-39	0.00799171	0.000608576	CASZ1	intronic	5.941	5	1
1:10850287:C:G	rs11121623	1	10850287	C	G	0.128	4e-29	-0.00853975	0.000762378	CASZ1	intronic	2.783	5	1
1:10850371:A:G	rs11121624	1	10850371	A	G	0.1282	2.7e-29	-0.00856466	0.000762235	CASZ1	intronic	16.73	5	1
1:10850798:A:G	rs1737617	1	10850798	A	G	0.2188	3.4e-41	0.00824096	0.000613058	CASZ1	intronic	0.628	5	1
1:10850844:A:C	rs1737618	1	10850844	A	C	0.09533	3.4e-09	0.00505718	0.000855252	CASZ1	intronic	7.624	5	1
1:10850866:C:T	rs1776216	1	10850866	C	T	0.0341	2.8e-08	0.0078362	0.00141075	CASZ1	intronic	0.667	NA	1
1:10850960:C:G	rs12092612	1	10850960	C	G	0.1287	1.5e-29	-0.00857627	0.000759815	CASZ1	intronic	8.807	5	1
1:10851032:A:T	rs60389973	1	10851032	A	T	0.127	8.3e-32	-0.00901136	0.000767825	CASZ1	intronic	0.111	3a	1
1:10851035:A:G	rs72643233	1	10851035	G	A	0.124	5.3e-32	-0.00909663	0.000772556	CASZ1	intronic	2.832	3a	1
1:10854073:A:C	rs12728592	1	10854073	A	C	0.02227	2.5e-13	-0.0124616	0.00170324	CASZ1	intronic	21.2	2a	1
1:10854531:G:GT	1:10854531_GT_G	1	10854531	G	GT	0.06302	1e-19	-0.00943571	0.00103862	CASZ1	intronic	9.067	NA	1
1:10855315:C:T	rs11577258	1	10855315	T	C	0.05403	5.7e-18	-0.00965083	0.00111723	CASZ1	intronic	13.44	4	1
1:10855638:C:G	rs11577305	1	10855638	G	C	0.0555	1.5e-17	-0.00941903	0.00110441	CASZ1	intronic	16.3	4	1
1:10856053:G:T	rs761124	1	10856053	T	G	0.2012	4.2e-24	0.00638595	0.000630543	CASZ1	intronic	14.52	5	1
1:10857455:C:T	rs1152726	1	10857455	C	T	0.1989	1.3e-23	0.00635462	0.000634633	CASZ1	upstream	3.08	5	5
1:10857567:A:C	rs1152727	1	10857567	C	A	0.1974	9.1e-24	0.00639339	0.000636121	CASZ1	upstream	2.051	5	5
1:10858342:C:G	rs115444620	1	10858342	G	C	0.01165	4.1e-19	-0.0202673	0.00226859	CASZ1	intergenic	0.175	5	5
1:10858746:A:C	rs718047	1	10858746	A	C	0.1516	2.9e-12	0.00488368	0.000699178	CASZ1	intergenic	1.127	2b	5
1:10859478:A:G	rs11121628	1	10859478	A	G	0.02983	2.2e-12	-0.0105428	0.00150166	CASZ1	intergenic	0.932	4	5
1:10860379:A:G	rs10779746	1	10860379	A	G	0.03019	5.9e-12	-0.0103695	0.00150671	CASZ1	intergenic	1.123	5	5
1:10860604:A:G	rs11121629	1	10860604	G	A	0.03105	4.1e-11	-0.00981505	0.00148693	CASZ1	intergenic	0.14	5	5
1:10866805:C:T	rs142499571	1	10866805	T	C	0.02693	2.7e-10	-0.00945573	0.0014975	CASZ1	intergenic	0.47	5	5
1:115358240:A:G	rs3121502	1	115358240	G	A	0.2146	5e-09	-0.00358543	0.000613331	NR1H5P	intergenic	6.003	6	13
1:115359607:A:G	rs2798660	1	115359607	G	A	0.2131	1e-08	-0.00351827	0.000614325	NR1H5P	intergenic	13.82	6	14
1:115359613:C:G	rs2798661	1	115359613	C	G	0.2132	1.1e-08	-0.00351367	0.000614235	NR1H5P	intergenic	11.07	6	14
1:115362655:C:T	rs3121505	1	115362655	C	T	0.2152	1.1e-08	-0.00350532	0.000613017	NR1H5P	intergenic	6.451	2b	7
1:115362785:C:T	rs3104447	1	115362785	T	C	0.2144	6.2e-09	-0.00356362	0.000613188	NR1H5P	intergenic	0.06	NA	7
1:115363112:A:T	rs2647306	1	115363112	T	A	0.2144	6.9e-09	-0.00355264	0.000613245	NR1H5P	intergenic	3.198	5	9
1:115365160:C:G	rs3104449	1	115365160	G	C	0.2144	7.1e-09	-0.00355029	0.000613221	NR1H5P	intergenic	0.419	5	9
1:115366017:C:T	rs2647303	1	115366017	T	C	0.2144	6e-09	0.00356707	0.000613338	NR1H5P	intergenic	0.931	NA	9
1:115366116:C:T	rs2798665	1	115366116	T	C	0.2145	6.8e-09	-0.00355436	0.000613289	NR1H5P	intergenic	1.185	6	9
1:115371071:C:T	rs2647301	1	115371071	T	C	0.2136	8.8e-09	-0.00353212	0.000614084	NR1H5P	intergenic	5.488	NA	7
1:115375141:C:CT	rs35233210	1	115375141	CT	C	0.2141	7.2e-09	-0.00355069	0.000613653	NR1H5P	intergenic	0.095	NA	5
1:115388152:A:G	rs360601	1	115388152	A	G	0.2077	3.2e-08	-0.00343248	0.000620548	NR1H5P	ncRNA_intronic	1.006	6	13
1:115410297:C:T	rs360626	1	115410297	C	T	0.2125	1.1e-08	-0.00351553	0.00061552	SYCP1	intronic	3.588	7	14
1:115470852:C:T	rs360589	1	115470852	C	T	0.2125	8.7e-09	-0.00354297	0.000615764	SYCP1	intronic	1.338	6	9
1:115471321:A:G	rs360592	1	115471321	A	G	0.2125	8.9e-09	-0.00354119	0.000615767	SYCP1	intronic	0.123	6	9
1:115488821:C:T	rs360674	1	115488821	T	C	0.2122	8.2e-09	-0.00355184	0.000616251	SYCP1	intronic	4.672	6	14
1:115497941:C:T	rs360683	1	115497941	C	T	0.2124	8e-09	-0.00355417	0.000616165	SYCP1	intronic	2.411	6	14
1:115503064:C:T	rs12026125	1	115503064	T	C	0.2126	7.6e-09	-0.00355869	0.000616114	SYCP1	intronic	0.983	6	14
1:115524404:C:T	rs12044828	1	115524404	C	T	0.2126	7.8e-09	-0.00355699	0.000616139	SYCP1	intronic	6.135	6	9
1:115542432:A:G	rs12031923	1	115542432	A	G	0.2126	7.6e-09	-0.0035597	0.000616195	SYCP1	intergenic	9.685	6	5
1:115562046:G:T	rs7513506	1	115562046	T	G	0.2127	8.4e-09	-0.00354614	0.00061562	TSHB	intergenic	2.626	7	9
1:115590017:A:G	rs11577555	1	115590017	A	G	0.2114	4.3e-09	-0.00362568	0.000617424	TSPAN2	downstream	2.543	6	4
1:115593414:C:G	rs1321105	1	115593414	G	C	0.2317	2.9e-10	-0.00376494	0.000597074	TSPAN2	intronic	0.722	7	4
1:115598481:C:T	rs72697910	1	115598481	C	T	0.231	3.3e-10	-0.00375595	0.000597539	TSPAN2	intronic	0.45	6	4
1:115603413:C:T	rs7518191	1	115603413	T	C	0.2918	2.3e-10	-0.00353259	0.00055714	TSPAN2	intronic	2.452	4	4
1:115603535:A:G	rs11102880	1	115603535	A	G	0.2923	3.1e-10	-0.00350518	0.00055697	TSPAN2	intronic	5.013	7	4
1:115603761:A:G	rs4839405	1	115603761	G	A	0.2922	3.4e-10	-0.00349637	0.000556922	TSPAN2	intronic	8.55	5	4
1:115604175:A:C	rs4839406	1	115604175	C	A	0.2923	3.3e-10	-0.00349949	0.000556932	TSPAN2	intronic	12.38	3a	4
1:115604681:A:G	rs11102881	1	115604681	G	A	0.2923	3.5e-10	-0.00349422	0.000556962	TSPAN2	intronic	4.563	7	4
1:115604798:C:T	rs10776795	1	115604798	T	C	0.2925	3.2e-10	-0.00350131	0.00055693	TSPAN2	exonic	10.45	4	4
1:115605181:C:T	rs7550281	1	115605181	T	C	0.2924	3.6e-10	-0.00349347	0.000557	TSPAN2	intronic	2.191	3a	2
1:115605646:C:T	rs4839407	1	115605646	C	T	0.2924	3.7e-10	-0.00349105	0.000557031	TSPAN2	intronic	1.869	3a	1
1:115606136:C:T	rs10858063	1	115606136	T	C	0.3323	3.7e-10	-0.00337265	0.000538255	TSPAN2	intronic	2.17	2b	1
1:115606679:G:GA	rs11392514	1	115606679	GA	G	0.3277	9.2e-10	-0.00332085	0.000542434	TSPAN2	intronic	14.12	NA	4
1:115606758:C:G	rs6537854	1	115606758	C	G	0.3324	4e-10	-0.00336759	0.000538316	TSPAN2	intronic	4.254	3a	4
1:115612899:A:G	rs4839410	1	115612899	G	A	0.2261	5.4e-10	-0.00374601	0.000603482	TSPAN2	intronic	2.022	6	4
1:115616776:C:T	rs755820	1	115616776	T	C	0.2261	6.3e-10	-0.00373195	0.000603665	TSPAN2	intronic	1.32	NA	2
1:115617200:G:T	rs1286363	1	115617200	G	T	0.2897	3.2e-08	0.00308445	0.000558027	TSPAN2	intronic	5.153	6	2
1:115617856:C:T	rs1286366	1	115617856	C	T	0.2485	4.8e-08	0.00319277	0.000584777	TSPAN2	intronic	0.111	5	2
1:115618547:C:T	rs4839022	1	115618547	C	T	0.2161	7.1e-09	-0.00355046	0.000613287	TSPAN2	intronic	5.859	5	2
1:115618813:C:T	rs4839411	1	115618813	T	C	0.2557	1.4e-08	-0.00328358	0.000578653	TSPAN2	intronic	2.754	5	2
1:115618876:C:G	rs4839023	1	115618876	C	G	0.2601	5.1e-09	-0.00336478	0.000575788	TSPAN2	intronic	1.924	7	2
1:115619422:C:T	rs6681880	1	115619422	T	C	0.2584	3.7e-08	-0.00316957	0.00057602	TSPAN2	intronic	0.213	2b	5
1:115620739:C:T	rs12137569	1	115620739	T	C	0.2152	2.8e-08	-0.00340718	0.000613447	TSPAN2	intronic	6.214	6	5
1:115625839:C:T	rs11102886	1	115625839	T	C	0.215	3.5e-08	-0.00338161	0.000613273	TSPAN2	intronic	1.029	5	1
1:115628230:C:T	rs4839412	1	115628230	T	C	0.2156	3.4e-08	-0.00338261	0.000612811	TSPAN2	intronic	5.867	5	2
1:214145706:C:T	rs340883	1	214145706	T	C	0.4945	1.9e-08	0.00286875	0.000510728	PROX1-AS1	ncRNA_intronic	1.07	NA	5
1:214147889:C:T	rs7529073	1	214147889	C	T	0.4613	1.4e-08	-0.0028913	0.000510081	PROX1-AS1	ncRNA_intronic	0.775	7	5
1:214148246:A:G	rs1431985	1	214148246	A	G	0.3541	3.4e-08	-0.00293482	0.000531875	PROX1-AS1	ncRNA_intronic	4.558	NA	5
1:214148628:A:G	rs1431984	1	214148628	G	A	0.4374	2.2e-09	-0.00306377	0.000512362	PROX1-AS1	ncRNA_intronic	13.21	NA	5
1:214148772:G:T	rs1431983	1	214148772	T	G	0.4368	2.3e-09	-0.00306295	0.000512405	PROX1-AS1	ncRNA_intronic	0.658	NA	5
1:214149061:G:T	rs1431982	1	214149061	G	T	0.4372	2.7e-09	-0.00304734	0.000512098	PROX1-AS1	ncRNA_intronic	11	NA	5
1:214154547:G:T	rs2075424	1	214154547	G	T	0.4591	1.1e-09	-0.00311932	0.000512119	PROX1-AS1	ncRNA_intronic	2.317	NA	5
1:214154719:G:T	rs2075423	1	214154719	T	G	0.3335	2.9e-08	-0.00299713	0.000540097	PROX1-AS1	ncRNA_exonic	6.401	NA	5
1:214155398:A:C	rs12403994	1	214155398	A	C	0.4792	1.3e-10	-0.00329613	0.000512442	PROX1-AS1	ncRNA_intronic	0.897	3a	1
1:214156165:A:G	rs9970073	1	214156165	A	G	0.3594	6.7e-09	-0.00307384	0.000530202	PROX1-AS1	ncRNA_intronic	2.781	4	1
1:214156514:C:T	rs340879	1	214156514	C	T	0.3597	5e-09	0.00309976	0.000530053	PROX1-AS1	ncRNA_intronic	5.16	NA	1
1:214156860:C:T	rs235924	1	214156860	C	T	0.3391	2.2e-08	0.0030067	0.000537057	PROX1-AS1:PROX1	ncRNA_intronic	13.98	NA	1
1:214157049:C:G	rs340878	1	214157049	C	G	0.3392	2e-08	0.00301544	0.000536984	PROX1-AS1:PROX1	ncRNA_intronic	9.231	4	1
1:214157246:A:G	rs340877	1	214157246	A	G	0.4143	1.1e-09	0.00315113	0.000517211	PROX1-AS1:PROX1	ncRNA_intronic	17.72	NA	1
1:214158132:C:T	rs340876	1	214158132	T	C	0.4069	4.5e-09	0.00303192	0.000516997	PROX1-AS1:PROX1	ncRNA_intronic	7.771	NA	2
1:214158986:C:G	rs340875	1	214158986	C	G	0.4836	2.3e-11	0.00340463	0.000509407	PROX1-AS1:PROX1	ncRNA_intronic	8.503	4	1
1:214159256:C:T	rs340874	1	214159256	C	T	0.4285	1.7e-08	0.00288936	0.000512268	PROX1-AS1:PROX1	ncRNA_intronic	13.3	NA	1
1:214160529:A:G	rs340873	1	214160529	A	G	0.4371	6.3e-11	0.00336152	0.000514181	PROX1-AS1:PROX1	ncRNA_intronic	7.919	NA	1
1:214160548:A:T	rs340872	1	214160548	T	A	0.4371	3.9e-11	0.00339684	0.000514057	PROX1-AS1:PROX1	ncRNA_intronic	11.99	4	1
1:214161754:A:AG	rs768926090	1	214161754	A	AG	0.4539	2.5e-10	0.00325215	0.000513787	PROX1	UTR5	5.562	NA	1
1:214161820:A:G	rs340839	1	214161820	A	G	0.4998	4.4e-11	0.00336061	0.000509855	PROX1	UTR5	22.4	NA	1
1:214162573:A:T	rs340838	1	214162573	T	A	0.4528	7.2e-11	0.00334379	0.000513057	PROX1	intronic	10.76	4	1
1:214162734:G:T	rs340837	1	214162734	T	G	0.4533	5.8e-11	0.00335955	0.000513039	PROX1	intronic	8.793	NA	1
1:214163069:C:T	rs340836	1	214163069	T	C	0.4535	3.7e-11	0.00339591	0.000513422	PROX1	UTR5	9.061	NA	1
1:214163675:A:G	rs340835	1	214163675	A	G	0.4874	1.2e-10	0.00329257	0.000511185	PROX1	intronic	14.67	NA	1
1:219670998:A:T	rs12143910	1	219670998	T	A	0.4372	4e-08	0.00281132	0.000512091	RP11-95P13.1	intergenic	3.214	6	5
1:219673143:C:T	rs12046972	1	219673143	C	T	0.4365	4.3e-08	0.00280365	0.000511715	RP11-95P13.1	intergenic	6.236	5	5
1:219673705:A:G	rs2820468	1	219673705	G	A	0.3445	1.2e-09	0.00324573	0.000533508	RP11-95P13.2	intergenic	1.208	NA	5
1:219675209:G:T	rs2820465	1	219675209	T	G	0.405	3.6e-08	0.00284319	0.000516185	RP11-95P13.2	intergenic	4.038	NA	5
1:219676042:A:G	rs2791553	1	219676042	G	A	0.4039	3.9e-08	0.00283735	0.00051628	RP11-95P13.2	intergenic	1.833	NA	5
1:219677532:C:T	rs4323719	1	219677532	T	C	0.4365	4.3e-08	0.0028031	0.000511579	RP11-95P13.2	intergenic	6.296	7	5
1:219678736:A:C	rs6672377	1	219678736	C	A	0.4364	3.7e-08	0.00281762	0.000511718	RP11-95P13.2	intergenic	1.699	6	5
1:219679967:C:G	rs12044156	1	219679967	C	G	0.4365	4.3e-08	0.00280258	0.000511702	RP11-95P13.2	intergenic	3.109	5	7
1:219681701:A:AT	1:219681701_AT_A	1	219681701	A	AT	0.4361	3.5e-08	0.00282712	0.000512493	RP11-95P13.2	intergenic	7.954	NA	14
1:219682178:G:GA	rs34340969	1	219682178	GA	G	0.4373	4.6e-08	0.00280289	0.000512734	RP11-95P13.2	intergenic	2.19	NA	14
1:219686440:C:T	rs12031785	1	219686440	T	C	0.4364	3.8e-08	0.00281622	0.000511958	RP11-95P13.2	intergenic	12.18	6	7
1:219687432:C:T	rs2785990	1	219687432	T	C	0.3447	1.1e-09	0.00325035	0.000533454	RP11-95P13.2	intergenic	4.088	7	9
1:219688634:C:T	rs2494195	1	219688634	C	T	0.4038	3e-08	0.00286342	0.00051677	RP11-95P13.2	intergenic	8.226	NA	5
1:219693220:A:G	rs2820464	1	219693220	A	G	0.3414	3.6e-10	-0.00335533	0.000534967	RP11-95P13.2	intergenic	6.904	NA	5
1:219695670:A:G	rs2485302	1	219695670	G	A	0.3414	4.8e-10	-0.00333018	0.000534881	RP11-95P13.2	intergenic	0.835	6	7
1:219700063:C:T	rs2820460	1	219700063	T	C	0.3419	4.8e-10	-0.00332625	0.000534269	RP11-95P13.2	intergenic	2.985	NA	9
1:219700519:C:T	rs2785980	1	219700519	C	T	0.3421	4e-10	-0.00334034	0.000534209	RP11-95P13.2	intergenic	0.122	7	9
1:219700662:T:TC	1:219700662_TC_T	1	219700662	T	TC	0.3424	5.1e-10	-0.00332135	0.000534382	RP11-95P13.2	intergenic	0.203	NA	14
1:219704537:C:T	rs9431559	1	219704537	T	C	0.3412	5.5e-10	-0.00331795	0.000534873	RP11-95P13.2	intergenic	5.651	4	5
1:219705205:C:T	rs4500327	1	219705205	T	C	0.3392	7.6e-10	-0.00329751	0.000535906	RP11-95P13.2	intergenic	7.655	7	5
1:219706327:A:G	rs2785986	1	219706327	G	A	0.3462	8e-09	-0.00307807	0.000533547	RP11-95P13.2	intergenic	14.7	NA	5
1:219707048:C:G	rs9431171	1	219707048	G	C	0.3461	8.1e-09	-0.00307623	0.000533526	RP11-95P13.2	intergenic	1.728	5	5
1:219708773:A:C	rs1572505	1	219708773	A	C	0.3462	9e-09	-0.00306664	0.000533438	RP11-95P13.2	intergenic	4.855	5	5
1:219709031:A:C	rs2993027	1	219709031	A	C	0.3462	9e-09	-0.00306626	0.000533429	RP11-95P13.2	intergenic	3.389	NA	5
1:219709126:A:G	rs2785985	1	219709126	A	G	0.3462	9e-09	-0.00306626	0.000533429	RP11-95P13.2	intergenic	10.14	NA	5
1:219709526:A:C	rs1415290	1	219709526	A	C	0.3462	9.1e-09	-0.00306561	0.000533422	RP11-95P13.2	intergenic	0.85	NA	5
1:219710186:A:G	rs1337098	1	219710186	A	G	0.3469	7.1e-09	0.00308698	0.000533365	RP11-95P13.2	intergenic	6.428	NA	5
1:219710566:C:T	rs4846564	1	219710566	C	T	0.3462	9.4e-09	-0.00306197	0.000533394	RP11-95P13.2	intergenic	0.312	4	5
1:219711386:A:G	rs2785984	1	219711386	G	A	0.3468	7.5e-09	-0.0030827	0.000533342	RP11-95P13.2	intergenic	2.598	NA	5
1:219712930:A:G	rs10779357	1	219712930	G	A	0.3469	7.5e-09	0.00308173	0.000533307	RP11-95P13.2	intergenic	1.813	5	5
1:219713730:A:T	rs10779358	1	219713730	A	T	0.3479	1.3e-08	0.00302986	0.000532948	RP11-95P13.2	intergenic	10.62	2b	5
1:219714999:A:G	rs2820449	1	219714999	A	G	0.3459	1.3e-08	-0.00303638	0.000533657	RP11-95P13.2	intergenic	0.078	NA	5
1:219717774:A:C	rs2785981	1	219717774	C	A	0.3453	1.7e-08	-0.00300994	0.000533636	RP11-95P13.2	intergenic	5.011	NA	5
1:219718787:C:T	rs78857931	1	219718787	T	C	0.346	1.1e-08	0.00305326	0.000533873	RP11-95P13.2	intergenic	1.555	7	5
1:219719625:A:G	rs78190323	1	219719625	A	G	0.3481	2.1e-08	0.00298978	0.000533177	RP11-95P13.2	intergenic	2.951	6	5
1:219722104:A:G	rs4846565	1	219722104	A	G	0.3452	1.5e-08	-0.00302064	0.000533642	RP11-95P13.2	intergenic	4.144	5	5
2:30465122:G:T	rs1962588	2	30465122	G	T	0.2011	2.2e-13	0.00462572	0.000630601	LBH	intronic	6.781	6	4
2:30466066:C:T	rs11676884	2	30466066	T	C	0.4926	4.2e-13	0.00369878	0.000510324	LBH	intronic	0.74	3a	1
2:30466802:A:G	rs4384829	2	30466802	A	G	0.482	5.3e-12	0.00352995	0.000511697	LBH	intronic	4.165	6	4
2:30468826:C:CTT	rs374286567	2	30468826	C	CTT	0.2088	9.4e-14	0.00466362	0.000626119	LBH	intronic	1.387	NA	4
2:30468860:C:T	rs6708792	2	30468860	T	C	0.2057	1.2e-13	0.00463732	0.0006254	LBH	intronic	0.204	7	4
2:30469583:C:CTAAAACTCAACAAGTAG	rs149949387	2	30469583	CTAAAACTCAACAAGTAG	C	0.2276	9e-15	0.00469422	0.000605455	LBH	intronic	5.013	NA	4
2:30470178:C:T	rs2089657	2	30470178	T	C	0.2057	6.9e-14	0.00468231	0.0006252	LBH	intronic	1.777	6	4
2:30472355:C:T	rs72787716	2	30472355	T	C	0.2056	8.5e-14	0.00466307	0.000624933	LBH	intronic	3.051	5	3
2:30473177:C:T	rs59693338	2	30473177	C	T	0.2058	4.3e-14	0.00472438	0.000625556	LBH	intronic	7.813	5	4
2:30473522:C:T	rs3813658	2	30473522	C	T	0.4811	1.5e-11	0.00344038	0.000510038	LBH	intronic	14.88	NA	4
2:30473839:A:C	rs9798481	2	30473839	C	A	0.4789	1.9e-11	0.0034257	0.000510196	LBH	intronic	2.441	6	4
2:30474255:C:T	rs4564821	2	30474255	T	C	0.4922	5.3e-13	0.00366863	0.000508242	LBH	intronic	6.529	5	4
2:30474351:A:G	rs72787718	2	30474351	A	G	0.2275	5.3e-15	0.00471741	0.000603291	LBH	intronic	4.988	5	4
2:30474359:A:G	rs72787719	2	30474359	A	G	0.2065	5.5e-14	0.00469667	0.000624508	LBH	intronic	1.564	5	4
2:30474515:A:C	rs73925103	2	30474515	C	A	0.2069	4.8e-14	0.00470266	0.000623897	LBH	intronic	0.055	7	4
2:30474565:T:TAAG	rs751502505	2	30474565	T	TAAG	0.228	3e-15	0.00476233	0.000603412	LBH	intronic	0.834	NA	4
2:30475074:C:T	rs58645306	2	30475074	C	T	0.2296	3.5e-15	0.00473575	0.000601672	LBH	intronic	7.115	4	2
2:30478173:C:T	rs906865	2	30478173	T	C	0.2059	3.4e-14	0.00473629	0.000624515	LBH	intronic	4.364	5	4
2:30478185:C:T	rs906866	2	30478185	C	T	0.4938	1.8e-13	0.00374716	0.000508844	LBH	intronic	7.33	5	4
2:30478266:C:CCT	2:30478266_CCT_C	2	30478266	C	CCT	0.493	1.6e-13	0.0037637	0.000509944	LBH	intronic	0.842	NA	2
2:30478386:G:T	rs4952115	2	30478386	T	G	0.2064	3.8e-14	0.00472214	0.000623869	LBH	intronic	21.5	5	2
2:30478453:G:T	rs2362541	2	30478453	G	T	0.4917	2.3e-13	0.00372731	0.000508324	LBH	intronic	19.95	5	2
2:30478628:C:T	rs906867	2	30478628	C	T	0.2065	2.5e-14	0.00475208	0.000623628	LBH	intronic	3.971	4	3
2:30478779:A:G	rs1001204	2	30478779	G	A	0.2065	2.2e-14	0.00476113	0.000623532	LBH	intronic	5.545	NA	3
2:30479283:A:T	rs17009304	2	30479283	T	A	0.2067	4.8e-14	0.00469827	0.000623301	LBH	intronic	4.277	5	2
2:30479857:A:C	rs17321999	2	30479857	A	C	0.2087	3.2e-14	0.00469485	0.000618584	LBH	intronic	3.995	5	2
2:30479927:C:T	rs6732241	2	30479927	T	C	0.2069	4.4e-14	0.0047047	0.00062329	LBH	intronic	3.516	5	2
2:30480196:C:G	rs6548005	2	30480196	G	C	0.2064	4.8e-14	0.0047004	0.000623587	LBH	intronic	0.175	5	2
2:30480750:G:T	rs13389106	2	30480750	G	T	0.2027	8.1e-14	0.00469549	0.000628657	LBH	UTR3	11.12	4	1
2:30480756:A:G	rs13386353	2	30480756	G	A	0.2027	8.7e-14	0.00468892	0.000628645	LBH	UTR3	2.46	NA	1
2:30480865:A:G	rs13386455	2	30480865	G	A	0.2065	4.1e-14	0.0047132	0.00062354	LBH	UTR3	6.773	4	1
2:30481309:A:G	rs10171296	2	30481309	G	A	0.2058	1.3e-13	0.00462162	0.000623942	LBH:AC104698.1	ncRNA_exonic	2.286	5	3
2:30481343:A:T	rs10171305	2	30481343	T	A	0.2058	1.3e-13	0.00462039	0.000623977	LBH:AC104698.1	ncRNA_exonic	2.548	7	3
2:30481917:A:G	rs9558	2	30481917	A	G	0.2062	7.3e-14	0.00466853	0.000623876	LBH:AC104698.1	ncRNA_exonic	0.497	5	3
2:30482285:A:G	rs3817143	2	30482285	A	G	0.2064	1.2e-13	0.00462467	0.000623223	LBH:AC104698.1	ncRNA_exonic	5.063	6	4
2:30482827:A:AT	2:30482827_AT_A	2	30482827	A	AT	0.2074	2.3e-14	0.00476187	0.00062395	LBH:AC104698.1	ncRNA_exonic	14.85	NA	4
2:30486287:A:AG	rs142835705	2	30486287	AG	A	0.2068	1e-13	0.00463318	0.00062305	LBH	intronic	1.579	NA	5
2:30486796:A:G	rs57667995	2	30486796	A	G	0.4804	2.9e-13	0.00372456	0.000510164	LBH	intronic	0.726	7	5
2:30487198:A:G	rs9309678	2	30487198	G	A	0.2074	4.5e-14	0.00469694	0.000622541	LBH	intronic	2.055	5	5
2:30488183:A:G	rs9967884	2	30488183	G	A	0.225	1.6e-15	0.00481858	0.000604634	LBH	intronic	1.806	6	5
2:30489411:C:T	rs72787721	2	30489411	T	C	0.2071	1e-13	0.00463483	0.000622862	LBH	intronic	7.013	3a	1
2:30489941:C:T	rs72787722	2	30489941	C	T	0.2072	7.9e-14	0.00465245	0.000622711	LBH	intronic	7.599	6	1
2:30491392:A:G	rs17009315	2	30491392	G	A	0.2283	6.1e-15	0.00469582	0.000601882	LBH	intronic	4.347	4	5
2:30491556:G:T	rs7604484	2	30491556	G	T	0.2077	5.4e-14	0.0046809	0.000622255	LBH	intronic	2.122	3a	5
2:30491746:C:T	rs72787724	2	30491746	C	T	0.2073	9.3e-14	0.00463921	0.000622667	LBH	intronic	0.65	5	5
2:30491906:C:G	rs141934083	2	30491906	C	G	0.2074	6.6e-14	0.00466696	0.00062262	LBH	intronic	1.623	6	5
2:30491946:C:T	rs150837194	2	30491946	C	T	0.2073	9.8e-14	0.00463648	0.000622827	LBH	intronic	3.15	6	5
2:30492116:A:G	rs111597890	2	30492116	A	G	0.2056	1.3e-13	0.00462516	0.000624475	LBH	intronic	2.165	7	5
2:30492847:A:G	rs11678385	2	30492847	G	A	0.4854	4.3e-13	0.00369342	0.000509662	LBH	intronic	0.772	5	5
2:30493554:C:T	rs34282377	2	30493554	C	T	0.3442	2.3e-08	-0.00299916	0.00053659	LBH	intronic	0.024	7	5
2:30493701:A:G	rs7609446	2	30493701	G	A	0.1379	2.6e-10	0.00467166	0.000738769	LBH	intronic	0.971	6	5
2:30493709:A:G	rs7568502	2	30493709	A	G	0.1391	2.1e-10	0.00468395	0.000736957	LBH	intronic	0.602	6	5
2:30493739:A:G	rs7568514	2	30493739	A	G	0.1392	1.8e-10	0.00469965	0.00073701	LBH	intronic	1.087	7	5
2:30494172:G:T	rs17322090	2	30494172	T	G	0.1317	6e-10	0.00468115	0.00075621	LBH	intronic	2.76	4	2
2:30494239:C:T	rs17322097	2	30494239	T	C	0.1317	5.2e-10	0.00469761	0.000756259	LBH	intronic	3.412	4	5
2:30496451:C:CTT	rs10629957	2	30496451	CTT	C	0.4659	9.3e-12	0.00349041	0.000511982	LBH	intronic	4.523	NA	2
2:30496783:C:T	rs7587320	2	30496783	T	C	0.132	4.5e-10	0.00471546	0.000756049	LBH	intronic	5.634	4	2
2:30497022:C:G	rs6548006	2	30497022	G	C	0.495	2.3e-14	0.00388007	0.000508204	LBH	intronic	0.666	7	5
2:30497632:C:T	rs72787730	2	30497632	C	T	0.1314	8.6e-10	0.00464349	0.000757043	LBH	intronic	11.13	4	1
2:30497757:A:G	rs7563661	2	30497757	A	G	0.132	3.7e-10	0.00473736	0.000755976	LBH	intronic	5.435	2b	1
2:30498653:A:G	rs13406665	2	30498653	A	G	0.1319	4.2e-10	0.00472388	0.000756085	LBH	intronic	0.989	7	5
2:30499630:A:G	rs13410363	2	30499630	A	G	0.1571	9.4e-11	0.00455054	0.000702681	LBH	intronic	0.396	3a	5
2:30500663:A:G	rs7562727	2	30500663	G	A	0.4997	7.9e-14	0.00379776	0.000508246	LBH	intronic	3.322	3a	5
2:30500715:A:G	rs7574911	2	30500715	A	G	0.1558	6.5e-11	0.00460961	0.000705813	LBH	intronic	1.417	4	5
2:30500839:A:G	rs72787734	2	30500839	A	G	0.1314	7.4e-10	0.00466066	0.000756815	LBH	intronic	0.035	5	5
2:30501989:A:G	rs7579019	2	30501989	A	G	0.1322	2.9e-10	0.00476015	0.00075523	LBH	intronic	1.855	5	5
2:30501997:C:T	rs7606266	2	30501997	T	C	0.1322	3.1e-10	0.00475273	0.000755262	LBH	intronic	4.949	5	5
2:30502111:C:T	rs7608977	2	30502111	T	C	0.1322	3e-10	0.00475914	0.000755254	LBH	intronic	3.316	7	5
2:30502177:A:C	rs7569754	2	30502177	C	A	0.1322	3e-10	0.00475811	0.000755187	LBH	intronic	0.741	7	5
2:30502272:C:CTTTTTTT	rs552952798	2	30502272	CTTTTTTT	C	0.1322	3.3e-10	0.00474725	0.00075521	LBH	intronic	0.788	NA	5
2:30502350:C:T	rs7572714	2	30502350	C	T	0.1321	3.1e-10	0.00475279	0.000755234	LBH	intronic	1.716	7	5
2:30502879:C:T	rs12472981	2	30502879	C	T	0.1322	3.5e-10	0.00473974	0.000755278	LBH	intronic	8.672	6	5
2:30502938:C:T	rs13396720	2	30502938	T	C	0.1322	3.5e-10	0.00473861	0.000755284	LBH	intronic	0.535	7	5
2:30503037:A:G	rs13410030	2	30503037	G	A	0.1322	3.6e-10	0.00473697	0.000755296	LBH	intronic	0.159	6	5
2:30503722:A:C	rs6723650	2	30503722	C	A	0.4769	3.2e-12	0.00354489	0.000508566	LBH	intronic	6.247	2b	5
2:30503987:C:G	rs72787741	2	30503987	G	C	0.1315	7e-10	0.00466483	0.000756408	LBH	intronic	3.982	4	5
2:30504247:G:T	rs12988733	2	30504247	T	G	0.4978	1.1e-13	0.00376523	0.000506746	LBH	intronic	0.68	6	5
2:30504365:C:T	rs72787743	2	30504365	T	C	0.131	1.1e-09	0.00461644	0.000756672	LBH	intronic	3.92	7	5
2:30504373:C:CA	rs145067506	2	30504373	CA	C	0.1311	1.2e-09	0.00460046	0.000757338	LBH	intronic	2.69	NA	5
2:30504629:A:T	rs60827632	2	30504629	T	A	0.1316	6.3e-10	0.00467738	0.000756479	LBH	intronic	0.121	6	5
2:30506543:C:T	rs72787745	2	30506543	C	T	0.1394	3.7e-09	0.00434313	0.000736445	LBH	intronic	4.359	6	5
2:30506642:A:G	rs72787748	2	30506642	A	G	0.1392	4.1e-09	0.00433176	0.000736692	LBH	intronic	0.016	7	5
2:30506676:C:T	rs10495774	2	30506676	C	T	0.1393	3.5e-09	0.00435143	0.000736525	LBH	intronic	11.98	6	5
2:30507246:C:T	rs12467372	2	30507246	T	C	0.4711	1.3e-13	0.00378415	0.000510723	LBH	intronic	4.098	4	2
2:30507340:C:T	rs12467407	2	30507340	T	C	0.4703	1.7e-13	0.0037627	0.000510743	LBH	intronic	3.543	3a	2
2:30507449:A:G	rs11127264	2	30507449	A	G	0.4705	1.3e-13	0.0037831	0.000510833	LBH	intronic	4.559	3a	2
2:30509790:C:T	rs1039836	2	30509790	T	C	0.4702	1.5e-11	0.00344619	0.000510874	LBH	intronic	4.01	NA	5
2:30510444:C:T	rs6733372	2	30510444	C	T	0.492	7.3e-10	0.00314573	0.000510666	LBH	intronic	7.301	3a	2
2:30510752:A:G	rs1039835	2	30510752	G	A	0.4701	2e-11	0.00342882	0.000511098	LBH	intronic	4.367	NA	2
2:30518030:A:C	rs11692818	2	30518030	C	A	0.4425	3.8e-10	0.0032277	0.000515433	LBH	intronic	0.168	5	5
2:30520464:A:G	rs11680075	2	30520464	A	G	0.4313	4.7e-08	0.00281069	0.000514512	LBH	intronic	6.815	4	5
2:30524273:C:G	rs906869	2	30524273	G	C	0.4279	1.6e-08	0.00290492	0.000514576	LBH	intronic	1.787	5	2
2:56032999:C:T	rs12615158	2	56032999	T	C	0.2291	4.1e-08	0.00331818	0.000604647	EFEMP1	intergenic	7.049	5	2
2:56096892:A:G	rs3791679	2	56096892	G	A	0.2236	1.9e-08	0.00341698	0.000607763	EFEMP1	intronic	17.76	NA	2
2:56106928:C:T	rs59985551	2	56106928	T	C	0.2224	4.1e-08	0.00333922	0.000608772	EFEMP1	intronic	6.761	5	4
2:68326904:C:T	rs17034959	2	68326904	C	T	0.3782	1.6e-08	-0.002963	0.000524019	C1D	NA	2.185	6	5
2:68334852:A:ATTTT	rs3038898	2	68334852	ATTTT	A	0.3744	1.7e-08	-0.0029683	0.000526233	C1D	NA	2.183	NA	5
2:68338111:C:T	rs1002537	2	68338111	C	T	0.3801	4.2e-09	-0.00307675	0.000523614	C1D	NA	2.097	NA	5
2:68343030:A:C	rs744636	2	68343030	C	A	0.3747	1.8e-10	-0.00335017	0.000524963	C1D	intergenic	1.942	NA	5
2:68348011:C:T	rs7599687	2	68348011	T	C	0.3716	2.9e-39	-0.00693444	0.000528951	WDR92	intergenic	0.077	5	2
2:68348687:C:T	rs7564086	2	68348687	C	T	0.2426	1.5e-09	-0.00357453	0.00059154	WDR92	intergenic	7.918	1f	1
2:68349118:C:T	rs11126179	2	68349118	C	T	0.3928	3.3e-15	-0.00409248	0.00051939	WDR92	intergenic	4.019	7	1
2:68349183:G:T	rs2861798	2	68349183	G	T	0.3634	9.6e-41	-0.00709948	0.000531183	WDR92	intergenic	1.574	6	1
2:68349523:C:T	rs2861799	2	68349523	C	T	0.2416	8.5e-10	-0.00363305	0.000592138	WDR92	intergenic	0.806	2b	1
2:68350615:A:G	rs751759	2	68350615	A	G	0.3928	2.9e-15	-0.00409484	0.000518728	WDR92	intergenic	2.762	5	5
2:68350891:A:G	rs6734622	2	68350891	G	A	0.3617	4.4e-40	-0.00704752	0.000531789	WDR92	intergenic	1.798	6	5
2:68351332:C:T	rs12991777	2	68351332	C	T	0.364	4.6e-41	-0.00713578	0.000531696	WDR92	intergenic	0.298	7	5
2:68351492:C:T	rs13015877	2	68351492	T	C	0.3929	3.7e-15	-0.00409061	0.000520031	WDR92	upstream	0.187	6	5
2:68351936:C:T	rs7575673	2	68351936	C	T	0.2393	7.4e-10	-0.0036579	0.000594062	WDR92	upstream	15.29	5	5
2:68352515:A:C	rs6742154	2	68352515	C	A	0.3981	3.6e-15	-0.00409119	0.000520022	WDR92:AC017083.2	ncRNA_exonic	12.49	6	5
2:68353300:A:G	rs6546355	2	68353300	G	A	0.2926	9.4e-35	-0.0069327	0.000563772	WDR92	downstream	3.64	5	5
2:68354213:A:C	rs12465372	2	68354213	A	C	0.2624	6.6e-14	-0.00431554	0.000575752	WDR92	intergenic	1.402	7	5
2:68354727:A:C	rs6757906	2	68354727	A	C	0.3652	9.1e-52	-0.00805979	0.000532425	WDR92	intergenic	5.675	6	4
2:68354898:C:T	rs6758142	2	68354898	T	C	0.366	2.5e-16	-0.00432807	0.000528095	WDR92	intergenic	0.061	5	2
2:68354964:C:T	rs4671204	2	68354964	T	C	0.3749	3.4e-49	-0.00780886	0.000529647	WDR92	intergenic	0.254	5	2
2:68355211:C:T	rs62145926	2	68355211	C	T	0.3757	9.4e-18	-0.00450738	0.000525259	WDR92	intergenic	0.783	4	2
2:68355640:C:G	rs4671874	2	68355640	C	G	0.3654	3.6e-52	-0.00809401	0.00053255	WDR92	intergenic	0.022	6	5
2:68356917:C:T	rs34842123	2	68356917	C	T	0.2632	3.5e-14	-0.00435921	0.000575158	WDR92	downstream	7.177	6	5
2:68358341:C:T	rs62145930	2	68358341	C	T	0.3667	2.5e-16	-0.00431789	0.000526993	WDR92	UTR3	4.835	7	4
2:68358653:C:T	rs17035004	2	68358653	C	T	0.3672	3.3e-16	-0.00429819	0.000526613	WDR92:RP11-474G23.1	intronic	7.534	6	4
2:68359506:C:T	rs1135547	2	68359506	T	C	0.2841	3.7e-12	-0.00389495	0.0005605	WDR92:RP11-474G23.1	intronic	4.025	NA	4
2:68360500:A:G	rs6753107	2	68360500	G	A	0.3647	1.1e-52	-0.00812755	0.000531981	WDR92:RP11-474G23.1	intronic	0.619	6	4
2:68363101:A:C	rs62145931	2	68363101	A	C	0.2847	4.4e-12	-0.00387631	0.000559894	WDR92:RP11-474G23.1	intronic	1.654	5	2
2:68363899:C:T	rs7586731	2	68363899	T	C	0.373	1e-49	-0.00785556	0.000529865	WDR92:RP11-474G23.1	intronic	3.715	7	4
2:68363903:A:G	rs7560014	2	68363903	G	A	0.3729	1.1e-49	-0.00785402	0.000529884	WDR92:RP11-474G23.1	intronic	1.067	7	4
2:68363911:A:G	rs11126180	2	68363911	A	G	0.367	3.7e-16	-0.00429476	0.000527132	WDR92:RP11-474G23.1	intronic	1.289	6	4
2:68364478:C:T	rs13009282	2	68364478	C	T	0.2664	1.5e-14	-0.00439043	0.000571112	WDR92:RP11-474G23.1	exonic	20.2	3a	4
2:68365561:C:T	rs2290116	2	68365561	C	T	0.225	3.5e-14	-0.0045744	0.000603703	WDR92:RP11-474G23.1	intronic	2.028	NA	4
2:68368107:C:G	rs62145932	2	68368107	C	G	0.3671	3.3e-16	-0.00429444	0.000526218	WDR92:RP11-474G23.1	intronic	1.122	7	4
2:68368180:A:G	rs62145933	2	68368180	A	G	0.3664	1.7e-16	-0.00433824	0.000526334	WDR92:RP11-474G23.1	intronic	5.496	6	4
2:68369405:C:T	rs1975598	2	68369405	C	T	0.3673	2.9e-16	-0.00430256	0.00052612	WDR92:RP11-474G23.1	intronic	2.828	6	4
2:68369938:C:T	rs6546356	2	68369938	T	C	0.3668	3.3e-53	-0.00815158	0.000530905	WDR92:RP11-474G23.1	intronic	2.139	6	4
2:68372154:C:T	rs12463718	2	68372154	T	C	0.2856	4.3e-12	-0.00387562	0.000559604	WDR92:RP11-474G23.1	intronic	0.375	1f	4
2:68373142:C:T	rs12995659	2	68373142	T	C	0.263	7.7e-15	-0.00445846	0.000573597	WDR92:RP11-474G23.1	intronic	1.006	6	4
2:68373929:A:G	rs12465178	2	68373929	A	G	0.2848	3.1e-12	-0.00390408	0.000559876	WDR92:RP11-474G23.1	intronic	1.52	7	5
2:68375207:C:G	rs17589735	2	68375207	C	G	0.3677	2.9e-16	-0.00430154	0.000526043	WDR92:RP11-474G23.1	intronic	1.054	7	5
2:68376253:G:T	rs7595076	2	68376253	T	G	0.2634	7.9e-15	-0.00445507	0.000573417	WDR92:RP11-474G23.1	intronic	9.706	6	5
2:68376376:C:T	rs2278789	2	68376376	C	T	0.3677	2.9e-16	-0.00430217	0.000526023	WDR92:RP11-474G23.1	intronic	6.254	NA	5
2:68376556:C:T	rs2278788	2	68376556	C	T	0.3672	2.2e-53	-0.00816046	0.000530607	WDR92:RP11-474G23.1	intronic	6.171	NA	5
2:68377074:A:G	rs12713628	2	68377074	G	A	0.2666	3.5e-14	-0.00433128	0.000571545	WDR92:RP11-474G23.1	intronic	1.738	6	5
2:68377325:A:G	rs17524216	2	68377325	G	A	0.3669	2e-16	-0.00432726	0.000526128	WDR92:RP11-474G23.1	intronic	0.674	6	5
2:68377612:A:C	rs5018482	2	68377612	C	A	0.3672	2.5e-53	-0.00815642	0.000530586	WDR92:RP11-474G23.1	intronic	2.78	7	5
2:68379038:A:G	rs6546357	2	68379038	A	G	0.3681	1e-53	-0.00818212	0.00053022	WDR92:RP11-474G23.1	intronic	1.985	6	5
2:68379147:A:G	rs17589929	2	68379147	G	A	0.3669	1.9e-16	-0.00432968	0.000526115	WDR92:RP11-474G23.1	intronic	7.459	6	5
2:68379388:A:G	rs4671205	2	68379388	A	G	0.3681	1.1e-53	-0.00818001	0.00053026	WDR92:RP11-474G23.1	intronic	7.658	5	5
2:68381136:C:G	rs4671875	2	68381136	G	C	0.2635	1e-14	-0.00443479	0.000573407	WDR92:RP11-474G23.1	intronic	0.908	NA	5
2:68381524:A:G	rs13016047	2	68381524	A	G	0.2635	8.3e-15	-0.00445523	0.000573886	WDR92:RP11-474G23.1	intronic	2.872	7	5
2:68382038:A:G	rs35645227	2	68382038	A	G	0.2634	8.6e-15	-0.00444891	0.000573436	WDR92:RP11-474G23.1	intronic	2.645	7	4
2:68383485:G:GTTC	rs10690483	2	68383485	GTTC	G	0.2649	5.9e-14	-0.00430285	0.000572847	WDR92:RP11-474G23.1	intronic	4.35	NA	1
2:68385097:A:G	rs2044693	2	68385097	G	A	0.3654	8.1e-53	-0.00812196	0.000530991	RP11-474G23.1:PNO1	exonic	14.88	NA	1
2:68385955:C:T	rs6742014	2	68385955	T	C	0.3686	9.7e-54	-0.00818075	0.000530064	RP11-474G23.1:PNO1	intronic	8.169	5	1
2:68386261:A:G	rs58845160	2	68386261	G	A	0.367	1.2e-16	-0.00435669	0.000526037	RP11-474G23.1:PNO1	intronic	4.607	5	1
2:68386900:A:C	rs62145948	2	68386900	A	C	0.234	3.7e-10	-0.00372271	0.000594031	RP11-474G23.1:PNO1	intronic	1.616	5	1
2:68388132:G:T	rs55752505	2	68388132	G	T	0.367	1.2e-16	-0.00435914	0.000526032	RP11-474G23.1:PNO1	intronic	1.796	6	4
2:68388823:A:G	rs1137930	2	68388823	G	A	0.2856	2.8e-12	-0.00390865	0.000559497	RP11-474G23.1:PNO1	exonic	19.09	7	4
2:68389276:G:GA	rs11402583	2	68389276	GA	G	0.3694	1.1e-53	-0.00817532	0.000530037	RP11-474G23.1:PNO1	intronic	1.554	NA	4
2:68389481:C:CTT	rs761500965	2	68389481	C	CTT	0.2336	3.1e-10	-0.00374438	0.000594725	RP11-474G23.1:PNO1	intronic	8.535	NA	4
2:68389919:C:T	rs7606087	2	68389919	T	C	0.2637	9.9e-15	-0.00443873	0.000573399	RP11-474G23.1:PNO1	intronic	0.433	7	4
2:68390236:A:G	rs7582466	2	68390236	G	A	0.2645	1.3e-14	-0.00441346	0.000572979	RP11-474G23.1:PNO1	intronic	0.614	7	4
2:68390509:A:C	rs12466622	2	68390509	A	C	0.2848	2.8e-12	-0.00391156	0.000559786	RP11-474G23.1:PNO1	intronic	2.378	6	4
2:68390910:G:T	rs10153623	2	68390910	T	G	0.2634	1.3e-14	-0.00442206	0.000573729	RP11-474G23.1:PNO1	intronic	1.514	1f	4
2:68391087:A:G	rs12713631	2	68391087	G	A	0.2624	1.2e-14	-0.00442875	0.00057426	RP11-474G23.1:PNO1	intronic	11.74	5	4
2:68392420:C:T	rs10180737	2	68392420	T	C	0.2632	9.4e-15	-0.00444702	0.000574042	RP11-474G23.1:PNO1	intronic	0.828	7	4
2:68393144:A:T	rs7340307	2	68393144	A	T	0.3521	4.8e-54	-0.00829861	0.000536114	RP11-474G23.1:PNO1	intronic	0.958	5	4
2:68393526:A:AAAG	rs146038343	2	68393526	AAAG	A	0.3515	7.8e-54	-0.00829325	0.000536855	RP11-474G23.1:PNO1	intronic	8.902	NA	4
2:68394184:C:T	rs6756198	2	68394184	T	C	0.3531	3.5e-54	-0.0083055	0.000535869	RP11-474G23.1:PNO1	intronic	2.479	5	4
2:68394409:C:T	rs10169751	2	68394409	T	C	0.2627	8.7e-15	-0.00445398	0.00057414	RP11-474G23.1:PNO1	intronic	3.635	4	4
2:68394984:C:T	rs10182832	2	68394984	C	T	0.3514	1.1e-53	-0.0082728	0.00053639	RP11-474G23.1:PNO1	intronic	5.418	6	4
2:68395631:A:G	rs10173501	2	68395631	A	G	0.3522	5.9e-54	-0.0082904	0.00053606	RP11-474G23.1:PNO1	intronic	3.145	5	4
2:68395913:A:G	rs4671876	2	68395913	G	A	0.3522	6.3e-54	-0.00828839	0.000536065	RP11-474G23.1:PNO1	intronic	2.499	5	4
2:68396196:A:G	rs12713633	2	68396196	G	A	0.3531	4.1e-54	-0.00829999	0.000535853	RP11-474G23.1:PNO1	intronic	1.911	7	4
2:68397737:A:G	rs111492772	2	68397737	A	G	0.05048	2.3e-08	0.00655286	0.00117244	RP11-474G23.1:PNO1	intronic	0.121	7	4
2:68398919:C:G	rs6716271	2	68398919	C	G	0.3535	4.1e-54	-0.00829789	0.000535721	RP11-474G23.1:PNO1	intronic	5.672	1f	4
2:68399104:A:C	rs62145950	2	68399104	A	C	0.3027	2.8e-11	-0.00365765	0.000549507	RP11-474G23.1:PNO1	intronic	0.918	7	4
2:68399190:C:T	rs4671877	2	68399190	T	C	0.3562	5.8e-55	-0.00834829	0.000534656	RP11-474G23.1:PNO1	intronic	2.864	4	4
2:68399586:C:T	rs62145951	2	68399586	C	T	0.2535	2.9e-09	-0.00343065	0.000577885	RP11-474G23.1:PNO1	intronic	0.011	4	4
2:68400098:A:G	rs3961804	2	68400098	A	G	0.3543	2.3e-54	-0.00831287	0.000535399	RP11-474G23.1:PNO1	intronic	0.631	5	2
2:68400956:A:G	rs10190515	2	68400956	A	G	0.3543	2.4e-54	-0.00831104	0.000535402	RP11-474G23.1:PNO1	intronic	0.058	6	2
2:68401420:G:GTTTT	2:68401420_GTTTT_G	2	68401420	G	GTTTT	0.3533	2.3e-54	-0.00831928	0.000535853	RP11-474G23.1:PNO1	intronic	2.105	NA	4
2:68401557:A:G	rs12691190	2	68401557	G	A	0.3543	2.5e-54	-0.00831057	0.000535401	RP11-474G23.1:PNO1	intronic	0.889	5	4
2:68402012:G:T	rs1060842	2	68402012	T	G	0.3543	2.5e-54	-0.00830956	0.000535406	RP11-474G23.1:PNO1	UTR3	0.024	7	4
2:68402153:T:TA	2:68402153_TA_T	2	68402153	T	TA	0.3527	2.2e-54	-0.00832451	0.000536052	RP11-474G23.1:PNO1	UTR3	7.212	NA	4
2:68402360:A:G	rs13003580	2	68402360	G	A	0.262	4.6e-15	-0.00450189	0.000574422	RP11-474G23.1:PNO1	UTR3	2.867	7	4
2:68402652:C:T	rs13004407	2	68402652	T	C	0.262	4.3e-15	-0.00450673	0.00057444	RP11-474G23.1:PNO1	UTR3	0.963	5	4
2:68402786:T:TTTGCAGTTTC	2:68402786_TTTGCAGTTTC_T	2	68402786	T	TTTGCAGTTTC	0.3542	1.1e-53	-0.00826981	0.000536176	RP11-474G23.1:PNO1	UTR3	3.511	NA	4
2:68402830:C:G	rs10197082	2	68402830	C	G	0.3543	8.1e-54	-0.00827752	0.000535917	RP11-474G23.1:PNO1	UTR3	3.819	5	4
2:68402835:A:G	rs10173197	2	68402835	G	A	0.3543	8.1e-54	-0.00827752	0.000535917	RP11-474G23.1:PNO1	UTR3	7.975	5	4
2:68404828:A:G	rs1037242	2	68404828	A	G	0.3534	4.9e-54	-0.00829239	0.000535753	RP11-474G23.1	intronic	2.152	NA	4
2:68405545:A:G	rs28694054	2	68405545	G	A	0.383	1.5e-15	-0.00416241	0.000521753	RP11-474G23.1	intronic	1.03	7	4
2:68407926:A:G	rs875	2	68407926	G	A	0.3	3.8e-11	-0.0036425	0.000550794	RP11-474G23.1:PPP3R1	UTR3	18.35	NA	4
2:68409037:A:G	rs1868402	2	68409037	A	G	0.2984	8.4e-40	-0.00740758	0.000561057	RP11-474G23.1:PPP3R1	intronic	0.153	NA	4
2:68409670:A:G	rs12468156	2	68409670	G	A	0.2619	5.6e-15	-0.0044881	0.000574426	RP11-474G23.1:PPP3R1	intronic	0.164	5	4
2:68410372:A:C	rs11693063	2	68410372	A	C	0.3545	1e-54	-0.00833988	0.00053534	RP11-474G23.1:PPP3R1	intronic	5.145	7	4
2:68410660:G:T	rs6757991	2	68410660	G	T	0.3545	1e-54	-0.00833891	0.000535338	RP11-474G23.1:PPP3R1	intronic	0.849	6	4
2:68411414:A:G	rs6546358	2	68411414	A	G	0.3539	9.8e-55	-0.00834496	0.000535578	RP11-474G23.1:PPP3R1	intronic	6.263	7	4
2:68411962:A:G	rs1115793	2	68411962	A	G	0.3538	1e-54	-0.00834328	0.000535589	RP11-474G23.1:PPP3R1	intronic	10.12	NA	4
2:68412574:T:TTTATA	2:68412574_TTTATA_T	2	68412574	T	TTTATA	0.301	6.6e-11	-0.00359817	0.000551129	RP11-474G23.1:PPP3R1	intronic	1.086	NA	4
2:68412906:A:C	rs7599591	2	68412906	A	C	0.3539	1.3e-54	-0.0083348	0.000535625	RP11-474G23.1:PPP3R1	intronic	1.307	1f	4
2:68413348:G:T	rs12994570	2	68413348	T	G	0.2617	5.1e-15	-0.00449531	0.000574464	RP11-474G23.1:PPP3R1	intronic	6.936	7	4
2:68413437:G:GTTAA	rs140773	2	68413437	GTTAA	G	0.3533	2.2e-54	-0.00832581	0.000536118	RP11-474G23.1:PPP3R1	intronic	7.274	NA	4
2:68415004:C:CA	2:68415004_CA_C	2	68415004	C	CA	0.3518	1.9e-54	-0.0083698	0.000538592	RP11-474G23.1:PPP3R1	intronic	4.044	NA	2
2:68415767:A:G	rs687	2	68415767	A	G	0.3827	7.3e-16	-0.00420881	0.000521872	RP11-474G23.1:PPP3R1	exonic	11.89	NA	1
2:68416529:C:T	rs6760646	2	68416529	C	T	0.2617	4.7e-15	-0.00450054	0.000574525	RP11-474G23.1:PPP3R1	intronic	4.619	6	1
2:68417219:A:G	rs6749303	2	68417219	A	G	0.3827	9.6e-16	-0.00419195	0.000521905	RP11-474G23.1:PPP3R1	intronic	2.381	6	5
2:68417385:C:CT	2:68417385_CT_C	2	68417385	C	CT	0.3537	2e-54	-0.00832307	0.000535778	RP11-474G23.1:PPP3R1	intronic	0.016	NA	5
2:68417717:A:C	rs2122126	2	68417717	C	A	0.3538	1e-54	-0.0083438	0.000535643	RP11-474G23.1:PPP3R1	intronic	2.268	NA	5
2:68418078:C:G	rs6546359	2	68418078	G	C	0.2616	4.1e-15	-0.00451127	0.000574555	RP11-474G23.1:PPP3R1	intronic	5.699	2b	2
2:68418868:A:T	rs10191352	2	68418868	T	A	0.3539	9.6e-55	-0.00834681	0.00053565	RP11-474G23.1:PPP3R1	intronic	2.579	5	5
2:68419487:A:G	rs6757863	2	68419487	A	G	0.3539	1.1e-54	-0.00834219	0.000535673	RP11-474G23.1:PPP3R1	intronic	6.848	6	5
2:68420070:G:T	rs6761378	2	68420070	T	G	0.3539	1.2e-54	-0.00834012	0.000535679	RP11-474G23.1:PPP3R1	intronic	3.817	5	2
2:68420423:G:T	rs35636878	2	68420423	G	T	0.2616	4.5e-15	-0.00450481	0.000574504	RP11-474G23.1:PPP3R1	intronic	1.456	4	2
2:68421049:A:G	rs9677635	2	68421049	A	G	0.3539	1.1e-54	-0.00834124	0.000535679	RP11-474G23.1:PPP3R1	intronic	5.79	3a	2
2:68422771:A:G	rs4671878	2	68422771	A	G	0.3539	1.2e-54	-0.00834088	0.000535682	RP11-474G23.1:PPP3R1	intronic	3.735	7	5
2:68422897:G:T	rs4671879	2	68422897	G	T	0.2616	4.1e-15	-0.00451121	0.000574502	RP11-474G23.1:PPP3R1	intronic	6.207	6	5
2:68423218:A:G	rs12052801	2	68423218	A	G	0.3538	1.2e-54	-0.00834098	0.000535718	RP11-474G23.1:PPP3R1	intronic	0.664	4	5
2:68423221:C:T	rs13003609	2	68423221	C	T	0.2615	4.3e-15	-0.00450701	0.000574542	RP11-474G23.1:PPP3R1	intronic	3.477	3a	5
2:68423451:A:AG	2:68423451_AG_A	2	68423451	A	AG	0.2625	2.6e-15	-0.00454261	0.000574409	RP11-474G23.1:PPP3R1	intronic	16.87	NA	5
2:68423492:A:T	rs12053466	2	68423492	T	A	0.3827	7.7e-16	-0.00420647	0.000521987	RP11-474G23.1:PPP3R1	intronic	6.266	2b	5
2:68423530:A:G	rs12713635	2	68423530	A	G	0.3538	1.2e-54	-0.00834066	0.000535692	RP11-474G23.1:PPP3R1	intronic	3.842	4	5
2:68425049:G:T	rs7566066	2	68425049	G	T	0.2618	5e-15	-0.00449603	0.000574507	RP11-474G23.1:PPP3R1	intronic	1.375	6	5
2:68425257:C:T	rs13030185	2	68425257	C	T	0.2616	6.4e-15	-0.00447939	0.000574551	RP11-474G23.1:PPP3R1	intronic	1.064	6	5
2:68425372:C:CAT	2:68425372_CAT_C	2	68425372	C	CAT	0.3809	9.6e-16	-0.00420781	0.000523871	RP11-474G23.1:PPP3R1	intronic	0.29	NA	5
2:68425417:A:G	rs13004649	2	68425417	A	G	0.354	1.7e-54	-0.00832912	0.000535843	RP11-474G23.1:PPP3R1	intronic	0.599	5	5
2:68425427:A:G	rs62641636	2	68425427	G	A	0.2996	4.6e-11	-0.0036285	0.0005512	RP11-474G23.1:PPP3R1	intronic	1.195	5	5
2:68425454:C:T	rs61247217	2	68425454	C	T	0.3762	7.9e-16	-0.00423879	0.000526196	RP11-474G23.1:PPP3R1	intronic	1.42	5	5
2:68425478:C:T	rs13030798	2	68425478	C	T	0.2628	2.4e-15	-0.00454895	0.00057447	RP11-474G23.1:PPP3R1	intronic	1.644	6	5
2:68425566:C:T	rs72832019	2	68425566	T	C	0.2645	1e-15	-0.00460868	0.000574384	RP11-474G23.1:PPP3R1	intronic	0.496	6	5
2:68426291:C:T	rs60620861	2	68426291	C	T	0.3826	5.8e-16	-0.00422515	0.000522012	RP11-474G23.1:PPP3R1	intronic	5.482	7	5
2:68426527:G:T	rs59883268	2	68426527	G	T	0.3826	5.8e-16	-0.004225	0.000522014	RP11-474G23.1:PPP3R1	intronic	1.632	7	5
2:68426624:A:G	rs13395335	2	68426624	A	G	0.3839	8.6e-16	-0.00419755	0.000521737	RP11-474G23.1:PPP3R1	intronic	0.018	7	5
2:68426902:A:C	rs62145958	2	68426902	C	A	0.3826	5.7e-16	-0.00422586	0.000522017	RP11-474G23.1:PPP3R1	intronic	4.652	6	5
2:68428016:C:T	rs4671880	2	68428016	C	T	0.2617	6.3e-15	-0.00447952	0.000574531	RP11-474G23.1:PPP3R1	intronic	5.466	6	5
2:68428283:C:G	rs13402188	2	68428283	C	G	0.3839	8.5e-16	-0.00419748	0.000521652	RP11-474G23.1:PPP3R1	intronic	1.901	6	5
2:68429632:C:T	rs6719706	2	68429632	T	C	0.3537	1.3e-54	-0.00833763	0.000535651	RP11-474G23.1:PPP3R1	intronic	0.243	7	5
2:68430925:C:T	rs7574378	2	68430925	T	C	0.3537	2.3e-54	-0.00831707	0.000535679	RP11-474G23.1:PPP3R1	intronic	3.731	1b	1
2:68431259:A:G	rs7577586	2	68431259	A	G	0.3537	2.3e-54	-0.00831679	0.000535677	RP11-474G23.1:PPP3R1	intronic	1.078	6	1
2:68431296:C:T	rs7577500	2	68431296	T	C	0.2617	4.5e-15	-0.00450518	0.000574599	RP11-474G23.1:PPP3R1	intronic	17.82	7	1
2:68432070:C:G	rs17590779	2	68432070	C	G	0.3826	6.5e-16	-0.00421791	0.000522023	RP11-474G23.1:PPP3R1	intronic	1.969	6	4
2:68433129:C:T	rs6750215	2	68433129	C	T	0.2617	4.5e-15	-0.00450497	0.000574597	RP11-474G23.1:PPP3R1	intronic	7.019	6	4
2:68433831:A:G	rs6736178	2	68433831	A	G	0.3537	1.8e-54	-0.00832418	0.000535634	RP11-474G23.1:PPP3R1	intronic	1.004	1f	4
2:68434157:C:T	rs6733029	2	68434157	C	T	0.3831	9.1e-16	-0.00419429	0.000521784	RP11-474G23.1:PPP3R1	intronic	5.522	1d	4
2:68434234:G:GA	rs11414849	2	68434234	GA	G	0.3009	5.3e-11	-0.00361389	0.000550688	RP11-474G23.1:PPP3R1	intronic	0.335	NA	5
2:68434246:C:CA	rs11414850	2	68434246	CA	C	0.3007	5e-11	-0.00361886	0.000550784	RP11-474G23.1:PPP3R1	intronic	0.952	NA	5
2:68434345:A:C	rs13029910	2	68434345	C	A	0.2618	5.4e-15	-0.00449197	0.000574573	RP11-474G23.1:PPP3R1	intronic	6.106	1f	5
2:68435280:C:T	rs7572554	2	68435280	T	C	0.3538	3.3e-54	-0.00830424	0.000535647	RP11-474G23.1:PPP3R1	intronic	0.169	5	5
2:68435431:C:G	rs12713636	2	68435431	G	C	0.3537	1.9e-54	-0.00832312	0.000535625	RP11-474G23.1:PPP3R1	intronic	10.23	1f	5
2:68435932:A:G	rs7573449	2	68435932	A	G	0.3537	1.6e-54	-0.00832962	0.000535644	RP11-474G23.1:PPP3R1	intronic	3.294	6	4
2:68436059:A:AT	2:68436059_AT_A	2	68436059	A	AT	0.3538	1.5e-54	-0.00833271	0.000535677	RP11-474G23.1:PPP3R1	intronic	0.246	NA	5
2:68436176:A:AT	rs11445796	2	68436176	AT	A	0.2651	5.6e-15	-0.00449491	0.000575282	RP11-474G23.1:PPP3R1	intronic	2.123	NA	5
2:68436291:A:C	rs6546360	2	68436291	C	A	0.3549	3.4e-54	-0.00830497	0.000535745	RP11-474G23.1:PPP3R1	intronic	3.702	7	5
2:68436304:A:C	rs7602638	2	68436304	C	A	0.381	1.2e-15	-0.00418579	0.000522924	RP11-474G23.1:PPP3R1	intronic	3.333	7	5
2:68436478:A:G	rs190097147	2	68436478	A	G	0.3009	8.4e-11	-0.00357597	0.00055075	RP11-474G23.1:PPP3R1	intronic	2.171	7	5
2:68436743:A:G	rs62145959	2	68436743	G	A	0.3005	1e-10	-0.00355752	0.000550715	RP11-474G23.1:PPP3R1	intronic	4.601	5	4
2:68437108:A:G	rs6758449	2	68437108	G	A	0.3536	2.8e-54	-0.00831067	0.000535681	RP11-474G23.1:PPP3R1	intronic	0.17	1f	4
2:68437945:C:G	rs6731036	2	68437945	G	C	0.2618	3.2e-15	-0.00452964	0.000574537	RP11-474G23.1:PPP3R1	intronic	0.244	6	4
2:68438614:C:T	rs2861814	2	68438614	T	C	0.3537	2.5e-54	-0.00831382	0.000535668	RP11-474G23.1:PPP3R1	intronic	1.639	1f	4
2:68438829:A:G	rs2861815	2	68438829	A	G	0.3537	2.5e-54	-0.00831455	0.000535675	RP11-474G23.1:PPP3R1	intronic	1.003	5	4
2:68439168:A:C	rs4296409	2	68439168	A	C	0.3535	2.6e-54	-0.00831389	0.000535739	RP11-474G23.1:PPP3R1	intronic	0.283	6	4
2:68439237:A:G	rs2861816	2	68439237	G	A	0.3537	2.6e-54	-0.00831351	0.000535687	RP11-474G23.1:PPP3R1	intronic	2.734	6	4
2:68439960:C:T	rs6738957	2	68439960	T	C	0.3537	2.4e-54	-0.00831621	0.000535699	RP11-474G23.1:PPP3R1	intronic	0.183	5	4
2:68441258:C:T	rs7608984	2	68441258	C	T	0.2618	5.3e-15	-0.0044935	0.000574602	RP11-474G23.1:PPP3R1	intronic	0.133	7	2
2:68441559:C:T	rs4671883	2	68441559	T	C	0.2617	4.1e-15	-0.00451116	0.000574633	RP11-474G23.1:PPP3R1	intronic	7.12	5	2
2:68443602:A:T	rs10180892	2	68443602	A	T	0.354	1.1e-53	-0.00826893	0.000536063	RP11-474G23.1:PPP3R1	intronic	1.211	2b	2
2:68443651:A:G	rs10191980	2	68443651	G	A	0.3536	3.5e-54	-0.00830441	0.000535757	RP11-474G23.1:PPP3R1	intronic	4.201	4	2
2:68443835:A:T	rs10192179	2	68443835	T	A	0.3536	3.5e-54	-0.00830417	0.000535759	RP11-474G23.1:PPP3R1	intronic	2.378	4	2
2:68445354:A:G	rs2122127	2	68445354	G	A	0.3827	2.1e-15	-0.00414284	0.000521928	RP11-474G23.1:PPP3R1	intronic	6.494	6	2
2:68445569:A:G	rs2278790	2	68445569	A	G	0.3825	1.5e-15	-0.00416306	0.000521961	RP11-474G23.1:PPP3R1	intronic	2.531	5	1
2:68445859:A:AGTT	rs151121530	2	68445859	AGTT	A	0.3481	1.2e-53	-0.0083796	0.00054338	RP11-474G23.1:PPP3R1	intronic	0.658	NA	2
2:68445861:T:TTG	rs370561121	2	68445861	TTG	T	0.3607	2.1e-52	-0.00816869	0.000536228	RP11-474G23.1:PPP3R1	intronic	0.459	NA	2
2:68446669:C:T	rs13028330	2	68446669	T	C	0.2617	3.5e-15	-0.00452375	0.000574593	RP11-474G23.1:PPP3R1	intronic	1.782	7	2
2:68446936:C:T	rs10208241	2	68446936	T	C	0.3558	9.8e-55	-0.00833455	0.000534912	RP11-474G23.1:PPP3R1	intronic	1.772	5	2
2:68447920:A:T	rs55801147	2	68447920	A	T	0.3805	6.2e-16	-0.00422309	0.000522378	RP11-474G23.1:PPP3R1	intronic	0.577	7	4
2:68448235:A:G	rs4671884	2	68448235	G	A	0.3551	2.1e-54	-0.00831183	0.000535166	RP11-474G23.1:PPP3R1	intronic	2.243	6	4
2:68448365:A:G	rs12105301	2	68448365	G	A	0.355	1.9e-54	-0.00831482	0.000535121	RP11-474G23.1:PPP3R1	intronic	0.446	7	4
2:68451447:A:G	rs62143861	2	68451447	A	G	0.3805	5.8e-16	-0.0042273	0.000522373	RP11-474G23.1:PPP3R1	intronic	1.41	5	5
2:68453291:A:G	rs13027276	2	68453291	A	G	0.2618	5.1e-15	-0.00449516	0.000574578	RP11-474G23.1:PPP3R1	intronic	0.65	7	4
2:68454403:A:T	rs1373197	2	68454403	T	A	0.3804	5.4e-16	-0.0042335	0.000522495	RP11-474G23.1:PPP3R1	intronic	0.057	7	5
2:68454685:C:T	rs1822469	2	68454685	T	C	0.3806	8e-16	-0.00420774	0.000522449	RP11-474G23.1:PPP3R1	intronic	1.922	6	5
2:68454915:C:CTATT	2:68454915_CTATT_C	2	68454915	C	CTATT	0.2636	3.9e-15	-0.00451021	0.000573997	RP11-474G23.1:PPP3R1	intronic	0.8	NA	5
2:68457280:A:G	rs6711175	2	68457280	A	G	0.3543	1.2e-54	-0.00833565	0.000535471	RP11-474G23.1:PPP3R1	intronic	2.976	5	2
2:68457573:C:T	rs12468533	2	68457573	T	C	0.3544	1.1e-54	-0.00833928	0.000535514	RP11-474G23.1:PPP3R1	intronic	1.8	1f	2
2:68457854:A:G	rs12476697	2	68457854	G	A	0.3536	2.3e-54	-0.00831707	0.000535688	RP11-474G23.1:PPP3R1	intronic	4.349	4	2
2:68458420:G:T	rs6730444	2	68458420	G	T	0.3535	2.5e-54	-0.00831398	0.000535698	RP11-474G23.1:PPP3R1	intronic	1.785	5	2
2:68458455:G:GTCTT	2:68458455_GTCTT_G	2	68458455	G	GTCTT	0.3804	7.1e-16	-0.00421675	0.000522653	RP11-474G23.1:PPP3R1	intronic	0.622	NA	2
2:68458591:G:GAAT	2:68458591_GAAT_G	2	68458591	G	GAAT	0.3805	6.7e-16	-0.00422085	0.000522671	RP11-474G23.1:PPP3R1	intronic	11.52	NA	2
2:68458777:C:T	rs1065248	2	68458777	C	T	0.264	9.9e-15	-0.00443759	0.000573263	RP11-474G23.1:PPP3R1	intronic	1.394	NA	5
2:68459272:C:T	rs59786977	2	68459272	C	T	0.3538	1.5e-53	-0.00828109	0.000537525	RP11-474G23.1:PPP3R1	intronic	1.251	6	5
2:68459279:G:GTA	2:68459279_GTA_G	2	68459279	G	GTA	0.3011	8.8e-11	-0.00357299	0.000550864	RP11-474G23.1:PPP3R1	intronic	0.361	NA	5
2:68460104:C:T	rs62143863	2	68460104	T	C	0.3008	9.3e-11	-0.00356649	0.000550522	RP11-474G23.1:PPP3R1	intronic	1.003	5	5
2:68461258:C:G	rs12473051	2	68461258	C	G	0.2633	5e-15	-0.0044901	0.000573622	RP11-474G23.1:PPP3R1	intronic	1.479	6	5
2:68462002:A:T	rs12997705	2	68462002	T	A	0.2631	5.8e-15	-0.00447957	0.000573667	RP11-474G23.1:PPP3R1	intronic	5.288	7	5
2:68462592:C:T	rs2120332	2	68462592	C	T	0.381	6.5e-16	-0.00422064	0.000522406	RP11-474G23.1:PPP3R1	intronic	2.007	4	5
2:68462678:C:T	rs58916116	2	68462678	T	C	0.3807	4.2e-16	-0.00424817	0.000522414	RP11-474G23.1:PPP3R1	intronic	1.72	5	5
2:68463216:T:TTTC	rs771938593	2	68463216	T	TTTC	0.381	6.9e-16	-0.00421989	0.000522779	RP11-474G23.1:PPP3R1	intronic	1.324	NA	5
2:68463321:C:T	rs6546362	2	68463321	T	C	0.354	7.9e-55	-0.0083527	0.000535597	RP11-474G23.1:PPP3R1	intronic	4.226	5	5
2:68463376:A:G	rs58503743	2	68463376	A	G	0.3008	7.7e-11	-0.00358255	0.000550627	RP11-474G23.1:PPP3R1	intronic	0.187	5	5
2:68463612:A:G	rs1375371	2	68463612	A	G	0.354	8.3e-55	-0.00835075	0.000535592	RP11-474G23.1:PPP3R1	intronic	3.399	1f	2
2:68464271:A:T	rs930653	2	68464271	T	A	0.3548	9.5e-55	-0.00834427	0.000535481	RP11-474G23.1:PPP3R1	intronic	5.432	5	5
2:68465085:C:T	rs13013416	2	68465085	C	T	0.2631	6.6e-15	-0.00447037	0.000573727	RP11-474G23.1:PPP3R1	intronic	0.303	5	2
2:68466387:A:T	rs1443650	2	68466387	A	T	0.2631	5.9e-15	-0.00447811	0.000573744	RP11-474G23.1:PPP3R1	intronic	5.662	3a	2
2:68466618:C:T	rs1443649	2	68466618	C	T	0.263	6e-15	-0.00447708	0.000573747	RP11-474G23.1:PPP3R1	intronic	3.214	NA	2
2:68467910:A:C	rs6546363	2	68467910	C	A	0.3541	1.2e-54	-0.00833934	0.000535698	RP11-474G23.1:PPP3R1	intronic	1.17	1f	1
2:68468112:C:G	rs4671885	2	68468112	C	G	0.263	6.2e-15	-0.00447477	0.000573724	RP11-474G23.1:PPP3R1	intronic	1.67	7	2
2:68468297:C:T	rs4671886	2	68468297	C	T	0.263	6.2e-15	-0.00447469	0.000573724	RP11-474G23.1:PPP3R1	intronic	4.467	5	4
2:68470425:G:T	rs12465425	2	68470425	G	T	0.3013	1.1e-10	-0.00355374	0.00055049	RP11-474G23.1:PPP3R1	intronic	3.795	7	5
2:68470814:C:T	rs6742684	2	68470814	T	C	0.3806	6e-16	-0.00422721	0.000522536	RP11-474G23.1:PPP3R1	intronic	2.415	7	5
2:68472242:A:C	rs6721447	2	68472242	C	A	0.3542	1.6e-54	-0.00832884	0.000535621	RP11-474G23.1:PPP3R1	intronic	6.089	5	4
2:68472510:C:T	rs13013780	2	68472510	C	T	0.2631	6e-15	-0.00447799	0.000573735	RP11-474G23.1:PPP3R1	intronic	0.862	5	4
2:68473457:A:G	rs7576010	2	68473457	G	A	0.3543	1.6e-54	-0.00832827	0.000535575	RP11-474G23.1:PPP3R1	intronic	0.206	7	2
2:68473755:G:T	rs59663815	2	68473755	G	T	0.3013	1.1e-10	-0.00355035	0.000550492	RP11-474G23.1:PPP3R1	intronic	4.283	5	2
2:68474766:A:G	rs7560138	2	68474766	G	A	0.3814	9.3e-16	-0.00419768	0.000522396	RP11-474G23.1:PPP3R1	intronic	2.141	5	2
2:68475068:A:C	rs6546364	2	68475068	A	C	0.3542	7.4e-55	-0.00835523	0.000535639	RP11-474G23.1:PPP3R1	intronic	4.479	6	1
2:68475286:C:T	rs6546365	2	68475286	T	C	0.381	9.1e-16	-0.00419887	0.000522391	RP11-474G23.1:PPP3R1	intronic	6.093	4	2
2:68475595:A:C	rs4671887	2	68475595	A	C	0.3542	7.6e-55	-0.00835417	0.000535628	RP11-474G23.1:PPP3R1	intronic	6.716	1f	2
2:68476547:C:T	rs13004394	2	68476547	C	T	0.263	6.1e-15	-0.00447634	0.000573692	RP11-474G23.1:PPP3R1	intronic	3.572	6	1
2:68476861:A:G	rs7594568	2	68476861	A	G	0.3542	7e-55	-0.00835705	0.000535613	RP11-474G23.1:PPP3R1	intronic	1.108	6	1
2:68477248:C:T	rs4671888	2	68477248	C	T	0.3542	7.8e-55	-0.0083541	0.000535681	RP11-474G23.1:PPP3R1	intronic	4.575	5	1
2:68477609:C:G	rs13035506	2	68477609	C	G	0.263	5.9e-15	-0.00447883	0.000573703	RP11-474G23.1:PPP3R1	intronic	10.07	1f	1
2:68477948:C:T	rs2029091	2	68477948	C	T	0.3808	6.2e-16	-0.00422444	0.000522449	RP11-474G23.1:PPP3R1	intronic	11.24	2c	1
2:68478782:G:GT	rs5831921	2	68478782	GT	G	0.3816	7.4e-16	-0.00421597	0.00052282	RP11-474G23.1:PPP3R1	intronic	14.48	NA	1
2:68478919:A:G	rs1947025	2	68478919	G	A	0.3542	1.8e-55	-0.00840428	0.000535739	RP11-474G23.1:PPP3R1	intronic	5.799	4	1
2:68479576:A:G	rs4519508	2	68479576	A	G	0.3814	2.9e-16	-0.00427281	0.00052248	RP11-474G23.1:PPP3R1	UTR5	10.16	4	1
2:68479671:A:G	rs4347819	2	68479671	G	A	0.3545	1.3e-54	-0.00834036	0.000535985	RP11-474G23.1:PPP3R1	intronic	16.62	2b	1
2:68480768:A:T	rs6719833	2	68480768	A	T	0.3845	3e-16	-0.00429473	0.000525347	RP11-474G23.1:PPP3R1:RP11-474G23.3	ncRNA_exonic	0.833	4	1
2:68481719:A:T	rs12329083	2	68481719	T	A	0.3539	5e-56	-0.00845102	0.000535884	RP11-474G23.1:PPP3R1	intronic	3.68	7	1
2:68482210:C:T	rs12328417	2	68482210	T	C	0.2628	6.4e-15	-0.00447454	0.000573923	RP11-474G23.1:PPP3R1	intronic	4.552	5	5
2:68482327:A:G	rs2902065	2	68482327	G	A	0.34	6.9e-54	-0.00836341	0.000541129	RP11-474G23.1:PPP3R1	intronic	5.071	5	5
2:68482348:C:T	rs2861818	2	68482348	C	T	0.382	1.8e-16	-0.004301	0.000522469	RP11-474G23.1:PPP3R1	intronic	3.197	5	5
2:68483396:A:T	rs7593613	2	68483396	T	A	0.382	1.8e-16	-0.00430189	0.000522456	RP11-474G23.1	intronic	15.2	2b	2
2:68486977:C:CAT	rs796091357	2	68486977	C	CAT	0.3835	1.3e-15	-0.00417754	0.000522592	RP11-474G23.1	intronic	7.513	NA	1
2:68487109:A:G	rs7569914	2	68487109	G	A	0.354	6.1e-56	-0.00844366	0.00053586	RP11-474G23.1	intronic	1.31	6	5
2:68489221:C:G	rs2861819	2	68489221	C	G	0.3554	2.1e-56	-0.00847443	0.000535558	RP11-474G23.1	upstream	0.736	6	5
2:68489667:A:C	rs6546366	2	68489667	C	A	0.354	5.7e-56	-0.00844562	0.000535844	RP11-474G23.1	intergenic	0.512	6	5
2:68490970:A:T	rs12713637	2	68490970	A	T	0.354	6.3e-56	-0.00844232	0.000535832	RP11-474G23.1	intergenic	4.588	4	1
2:68492786:A:G	rs13019043	2	68492786	G	A	0.3549	2.3e-56	-0.00847388	0.000535641	RP11-474G23.1	intergenic	4.91	7	5
2:68492887:A:G	rs6712038	2	68492887	A	G	0.3541	5.9e-56	-0.00844466	0.000535855	RP11-474G23.1	intergenic	10.06	7	5
2:68493582:C:T	rs10195757	2	68493582	C	T	0.3548	4.7e-56	-0.00845014	0.000535685	RP11-474G23.1	intergenic	3.283	6	5
2:68494210:C:CA	rs5831923	2	68494210	CA	C	0.3834	1.9e-16	-0.0043155	0.000524637	RP11-474G23.1	intergenic	5.444	NA	5
2:68494215:A:C	rs12994684	2	68494215	C	A	0.2624	3.5e-15	-0.00451658	0.000573886	RP11-474G23.1	intergenic	2.72	6	5
2:68494223:C:T	rs12994861	2	68494223	T	C	0.2626	6.7e-15	-0.00447043	0.000573801	RP11-474G23.1	intergenic	0.232	7	5
2:68495002:A:G	rs2120335	2	68495002	A	G	0.3827	2.5e-16	-0.00428149	0.000522366	AC017083.3	intergenic	0.882	6	5
2:68495243:A:G	rs6546367	2	68495243	A	G	0.3829	2.6e-16	-0.00427858	0.000522313	AC017083.3	intergenic	2.274	1f	5
2:68495276:A:T	rs7580304	2	68495276	T	A	0.3014	4.1e-11	-0.00363521	0.000550898	AC017083.3	intergenic	0.226	6	5
2:68495463:A:G	rs6759433	2	68495463	A	G	0.3536	6.4e-56	-0.00844589	0.000536104	AC017083.3	intergenic	5.4	7	5
2:68496451:A:G	rs13009759	2	68496451	A	G	0.2622	3.3e-15	-0.0045249	0.000574363	AC017083.3	intergenic	0.951	5	5
2:68496811:A:ATTTTT	rs549485592	2	68496811	A	ATTTTT	0.4196	5.1e-42	-0.00706367	0.000520086	AC017083.3	intergenic	1.538	NA	5
2:68496996:A:AT	2:68496996_AT_A	2	68496996	A	AT	0.3828	7.9e-16	-0.00422178	0.000524053	AC017083.3	intergenic	0.808	NA	5
2:68498508:C:T	rs7579440	2	68498508	C	T	0.3541	1.1e-55	-0.00843885	0.000536841	AC017083.3	intergenic	0.214	7	5
2:68498832:C:T	rs6546368	2	68498832	C	T	0.3538	4.5e-56	-0.00847198	0.000536986	AC017083.3	intergenic	1.26	7	5
2:68498883:A:G	rs7592177	2	68498883	G	A	0.2985	7.8e-11	-0.00359729	0.000553122	AC017083.3	intergenic	5.791	6	5
2:68499651:A:G	rs13030605	2	68499651	G	A	0.2652	1.1e-15	-0.00458962	0.000572791	AC017083.3	upstream	1.557	7	2
2:68499827:A:G	rs13031571	2	68499827	A	G	0.2652	1.2e-15	-0.00458691	0.000572797	AC017083.3	upstream	17.19	3a	1
2:68500578:A:C	rs62143871	2	68500578	A	C	0.3796	8.1e-16	-0.00422477	0.000524634	AC017083.3	downstream	1.467	7	5
2:68503044:A:G	rs6731373	2	68503044	A	G	0.3552	2.8e-17	-0.00447258	0.000529135	AC017083.3	intergenic	2.469	7	5
2:68503920:A:G	rs4671892	2	68503920	G	A	0.3305	4.5e-48	-0.00801309	0.000550051	AC017083.3	intergenic	1.856	7	5
2:68508816:C:T	rs13033986	2	68508816	C	T	0.4399	1.8e-11	-0.00345683	0.000514104	CNRIP1	intergenic	4.603	3a	5
2:68509748:A:G	rs2028667	2	68509748	G	A	0.3609	3.9e-27	-0.00574074	0.000532134	CNRIP1	intergenic	3.801	7	5
2:68510034:A:G	rs1443654	2	68510034	G	A	0.4457	6.7e-12	-0.00350133	0.000510056	CNRIP1	intergenic	10.51	4	1
2:68510380:C:CT	rs11373072	2	68510380	CT	C	0.3612	8.2e-27	-0.00571329	0.000532936	CNRIP1	downstream	1.326	NA	2
2:68511584:A:G	rs735815	2	68511584	G	A	0.4451	8.8e-12	-0.00348371	0.000510499	CNRIP1	exonic	1.377	NA	5
2:68515530:A:G	rs6740317	2	68515530	A	G	0.443	8.8e-12	-0.0034854	0.000510691	CNRIP1	intronic	9.898	3a	1
2:68516891:A:G	rs6716006	2	68516891	G	A	0.3126	6.6e-31	-0.00639013	0.000552785	CNRIP1	intronic	1.235	6	5
2:68517936:A:G	rs4671894	2	68517936	G	A	0.3126	7.2e-31	-0.00638547	0.000552754	CNRIP1	intronic	13.95	5	5
2:68518280:C:T	rs7600326	2	68518280	T	C	0.3903	5.3e-22	-0.00504313	0.000523072	CNRIP1	intronic	16.26	5	2
2:68518614:A:G	rs17035196	2	68518614	A	G	0.3908	9.3e-22	-0.00501218	0.000522957	CNRIP1	intronic	0.052	4	5
2:68524491:A:G	rs6546370	2	68524491	G	A	0.3173	2.1e-29	-0.00621476	0.000552007	CNRIP1	intronic	0.647	6	5
2:68525880:A:G	rs1530392	2	68525880	A	G	0.4298	2.1e-11	-0.00344515	0.000514121	CNRIP1	intronic	0.377	5	5
2:68529682:A:G	rs6746740	2	68529682	G	A	0.3965	7e-20	-0.00480187	0.000526121	CNRIP1	intronic	4.314	4	5
2:112830165:C:T	rs4848993	2	112830165	T	C	0.4602	3.8e-09	0.00300951	0.000510553	TMEM87B	intronic	1.511	7	4
2:112841856:C:T	rs10182333	2	112841856	C	T	0.4575	5.3e-09	0.00297386	0.000509461	TMEM87B	intronic	5.883	7	4
2:112856165:A:C	rs4849007	2	112856165	A	C	0.4984	3.8e-10	0.00318432	0.000508532	TMEM87B	intronic	0.296	6	4
2:112862671:G:T	rs7595574	2	112862671	G	T	0.4834	1.6e-08	0.00287543	0.000508721	TMEM87B	intronic	8.225	6	4
2:112864369:C:G	rs9308669	2	112864369	G	C	0.4572	1.1e-08	0.0029156	0.000510104	TMEM87B	intronic	2.025	6	4
2:112869041:C:T	rs10864898	2	112869041	T	C	0.4673	2.3e-08	0.00285052	0.0005099	TMEM87B	intronic	0.762	7	4
2:112870702:A:ATACT	2:112870702_ATACT_A	2	112870702	A	ATACT	0.4739	6.9e-10	0.00315144	0.000510943	TMEM87B	intronic	2.531	NA	4
2:112872960:G:T	rs11675437	2	112872960	G	T	0.4747	5.2e-10	0.00317044	0.000510337	TMEM87B	intronic	1.311	6	5
2:112873034:G:T	rs28437819	2	112873034	T	G	0.476	9.5e-09	0.00294097	0.000512345	TMEM87B	intronic	0.359	6	4
2:112875039:A:G	rs1045300	2	112875039	G	A	0.4965	4.2e-11	0.00335831	0.000509101	TMEM87B	UTR3	5.127	7	4
2:112878744:A:G	rs6730057	2	112878744	G	A	0.4945	2.5e-11	0.00339673	0.000509204	TMEM87B	intergenic	2.932	4	5
2:112879209:A:G	rs7580507	2	112879209	G	A	0.4454	1.5e-09	0.00309186	0.000511279	TMEM87B	intergenic	1.084	1f	4
2:112881614:C:T	rs7577442	2	112881614	T	C	0.4451	1.7e-09	0.00307932	0.00051124	TMEM87B	intergenic	0.078	7	4
2:112883688:C:CA	rs201648420	2	112883688	CA	C	0.4931	4.7e-11	0.00335936	0.000510487	TMEM87B	intergenic	8.701	NA	5
2:112883689:A:C	rs150093449	2	112883689	A	C	0.4931	4.7e-11	0.00335936	0.000510487	TMEM87B	intergenic	9.784	6	5
2:112883690:A:C	rs76758378	2	112883690	A	C	0.4931	4.9e-11	0.00335596	0.00051053	TMEM87B	intergenic	7.797	6	5
2:112883691:T:TAAAA	rs764128284	2	112883691	TAAAA	T	0.4931	4.7e-11	0.00335936	0.000510487	TMEM87B	intergenic	8.165	NA	5
2:112883693:A:T	rs150611691	2	112883693	A	T	0.4943	5.2e-11	0.00334702	0.000509835	TMEM87B	intergenic	8.624	6	5
2:112888106:A:G	rs10779884	2	112888106	G	A	0.4944	2.9e-11	0.00338583	0.000509209	FBLN7	intergenic	9.405	7	5
2:112893283:C:CAA	2:112893283_CAA_C	2	112893283	C	CAA	0.3797	6.4e-09	0.00305353	0.000525971	FBLN7	intergenic	1.913	NA	5
2:112898933:C:T	rs4849044	2	112898933	T	C	0.4943	2e-11	0.00341438	0.000509333	FBLN7	intronic	1.348	4	3
2:112899438:A:C	rs12618637	2	112899438	A	C	0.4944	2.2e-11	0.00340973	0.000509367	FBLN7	intronic	3.497	5	5
2:112899509:G:T	rs6707397	2	112899509	T	G	0.4986	2.8e-11	0.00339985	0.000510681	FBLN7	intronic	1.832	5	5
2:112909475:G:T	rs78016864	2	112909475	T	G	0.02225	1e-08	-0.00987991	0.00172436	FBLN7	intronic	2.324	5	4
2:112934433:A:C	rs6735657	2	112934433	A	C	0.3698	4.3e-08	-0.00289302	0.000528243	FBLN7	intronic	1.745	6	4
2:118879828:A:G	rs62164905	2	118879828	G	A	0.03805	5.2e-09	0.00750511	0.00128493	AC093901.1	intergenic	12.78	4	2
2:118886398:A:C	rs17819430	2	118886398	A	C	0.03783	5e-09	0.00753895	0.0012897	AC093901.1	intergenic	0.864	6	5
2:118888497:A:T	rs17768352	2	118888497	A	T	0.03668	5.6e-09	0.00753449	0.00129281	AC093901.1	intergenic	1.645	3a	5
2:173149662:A:G	rs9287953	2	173149662	G	A	0.1314	7.5e-09	-0.00435965	0.000754473	AC104088.1	intergenic	4.071	7	5
2:173151320:G:T	rs13415015	2	173151320	T	G	0.1182	4.9e-08	-0.0043078	0.000789935	AC104088.1	intergenic	7.55	5	5
2:173163686:C:T	rs79488507	2	173163686	T	C	0.1134	4.7e-08	-0.00438503	0.000802782	AC104088.1	intergenic	2.266	5	5
2:173166803:C:T	rs6749293	2	173166803	C	T	0.1163	3.3e-08	-0.00438551	0.000794004	AC104088.1	intergenic	5.717	5	5
2:173171481:C:T	rs73016857	2	173171481	T	C	0.1163	3e-08	-0.00439513	0.000793293	AC104088.1	intergenic	5.673	7	5
2:173173331:C:G	rs59801837	2	173173331	G	C	0.1155	2.9e-08	-0.00440331	0.00079406	AC104088.1	intergenic	1.223	5	5
2:173173960:C:T	rs73016873	2	173173960	T	C	0.1154	2.8e-08	-0.00441378	0.000794474	AC104088.1	intergenic	4.709	6	5
2:173176106:A:G	rs73016880	2	173176106	G	A	0.1152	2e-08	-0.00446095	0.000795189	AC104088.1	intergenic	2.693	6	5
2:173177718:A:G	rs72882697	2	173177718	A	G	0.1906	3.9e-08	-0.00354442	0.000644806	AC104088.1	intergenic	2.805	5	5
2:173178880:C:CG	2:173178880_CG_C	2	173178880	C	CG	0.1897	2.5e-09	-0.00384249	0.000644302	AC104088.1	intergenic	1.169	NA	5
2:173179682:C:CTT	2:173179682_CTT_C	2	173179682	C	CTT	0.1912	2.4e-09	-0.00383868	0.000643476	AC104088.1	upstream	1.976	NA	5
2:173179706:C:G	rs57473898	2	173179706	G	C	0.1904	2.1e-09	-0.0038548	0.000643646	AC104088.1	upstream	2.575	7	5
2:173179803:A:G	rs60492030	2	173179803	G	A	0.1896	1.9e-09	-0.00387501	0.000645475	AC104088.1	upstream	4.407	6	5
2:173179913:C:T	rs73016896	2	173179913	C	T	0.2602	4.5e-08	-0.00316806	0.000579083	AC104088.1	upstream	2.831	2b	5
2:173186153:C:G	rs68170745	2	173186153	G	C	0.1881	4.6e-10	-0.00402929	0.000646355	AC104088.1	ncRNA_intronic	0.699	7	1
2:173186352:A:G	rs73018804	2	173186352	A	G	0.2571	4.5e-08	-0.00318794	0.000582745	AC104088.1	ncRNA_intronic	5.016	5	8
2:173187199:A:T	rs56207281	2	173187199	A	T	0.1881	1.2e-09	-0.00393799	0.000647103	AC104088.1	ncRNA_intronic	1.705	7	5
2:173187903:A:G	rs55998604	2	173187903	A	G	0.2576	2.5e-08	-0.00323628	0.00058094	AC104088.1	ncRNA_intronic	4.204	7	5
2:173188313:C:T	rs4496307	2	173188313	T	C	0.1883	9.5e-10	-0.00395683	0.000646781	AC104088.1	ncRNA_exonic	3.789	3a	5
2:173188938:A:G	rs56019642	2	173188938	G	A	0.1884	9.6e-10	-0.00395462	0.000646684	AC104088.1	downstream	5.638	5	5
2:173190356:A:G	rs72884220	2	173190356	A	G	0.1882	8e-10	-0.00397446	0.000646831	AC104088.1	intergenic	7.743	5	5
2:173190881:C:T	rs56173730	2	173190881	C	T	0.1886	5e-10	-0.00402144	0.000646595	AC104088.1	intergenic	2.544	5	5
2:173191932:A:G	rs56105609	2	173191932	A	G	0.1888	4.7e-10	-0.00402649	0.00064644	AC104088.1	intergenic	3.831	7	5
2:173193969:T:TGTG	rs199613551	2	173193969	T	TGTG	0.1883	3.1e-10	-0.00407159	0.000647044	AC104088.1	intergenic	2.773	NA	5
2:173194397:G:T	rs73018829	2	173194397	G	T	0.2539	2.9e-08	-0.0032387	0.000583564	AC104088.1	intergenic	7.713	4	2
2:173194747:A:G	rs55889669	2	173194747	A	G	0.1889	3.6e-10	-0.00405351	0.000646616	AC104088.1	intergenic	20.7	4	5
2:173196261:A:AT	2:173196261_AT_A	2	173196261	A	AT	0.2549	4.3e-08	-0.00319445	0.000583222	AC104088.1	intergenic	2.33	NA	5
2:173196864:C:T	rs72886051	2	173196864	T	C	0.1904	3.9e-10	-0.00403672	0.000644908	AC104088.1	intergenic	7.577	7	5
2:173199705:C:T	rs56004424	2	173199705	T	C	0.2528	4.6e-08	-0.00319881	0.000585158	AC104088.1	intergenic	2.678	5	5
2:173200407:A:G	rs56011402	2	173200407	G	A	0.2097	5e-10	-0.00388476	0.000624623	AC104088.1	intergenic	2.888	5	2
2:173200478:C:G	rs66486916	2	173200478	G	C	0.2098	5.7e-10	-0.00387032	0.000624278	AC104088.1	intergenic	0.557	5	2
2:173200761:C:T	rs77134825	2	173200761	C	T	0.0953	9.3e-09	-0.00496108	0.000863901	AC104088.1	intergenic	1.936	4	2
2:173200905:A:G	rs57540835	2	173200905	G	A	0.2109	1.6e-09	-0.00375311	0.00062224	AC104088.1	intergenic	0.075	6	2
2:173201204:C:T	rs10209443	2	173201204	T	C	0.2074	2.3e-09	-0.00373436	0.000625258	AC104088.1	intergenic	2.174	5	5
2:173201288:A:G	rs67153018	2	173201288	G	A	0.2074	2.9e-09	-0.00371089	0.000625287	AC104088.1	intergenic	2.928	6	5
2:173201354:C:G	rs68139840	2	173201354	G	C	0.2075	3.3e-09	-0.00369751	0.00062523	AC104088.1	intergenic	4.658	7	5
2:173203581:C:T	rs60223509	2	173203581	C	T	0.2886	1.3e-08	-0.00317892	0.000558781	AC104088.1	intergenic	2.122	6	5
2:173205214:G:T	rs12614473	2	173205214	T	G	0.2879	1.7e-08	-0.00315265	0.000559386	AC104088.1	intergenic	0.462	5	1
2:173211191:C:G	rs72886087	2	173211191	C	G	0.3074	5e-09	-0.00321449	0.000549866	AC104088.1	intergenic	0.771	4	5
2:173216181:A:AG	2:173216181_AG_A	2	173216181	A	AG	0.2885	4.6e-09	-0.00328	0.000559765	AC104088.1	intergenic	9.553	NA	5
2:173218169:C:T	rs72888108	2	173218169	C	T	0.207	1e-08	-0.0035733	0.00062348	AC104088.1	intergenic	6.821	5	5
3:14818716:A:G	rs829186	3	14818716	G	A	0.09395	9e-10	-0.00530058	0.000865189	C3orf20	intergenic	2.969	5	5
3:14818787:A:G	rs829187	3	14818787	G	A	0.09082	8.9e-09	-0.00503993	0.000876302	C3orf20	intergenic	1.754	NA	5
3:14821017:C:T	rs829189	3	14821017	T	C	0.09904	3.2e-10	-0.00533309	0.000848162	C3orf20	intergenic	0.029	5	5
3:14821162:A:G	rs829190	3	14821162	A	G	0.09928	4.3e-10	-0.0052906	0.00084747	C3orf20	intergenic	1.386	5	5
3:14827080:A:G	rs844176	3	14827080	G	A	0.1026	1.6e-10	-0.00535824	0.000837349	C3orf20	intergenic	3.201	4	5
3:14828111:A:G	rs1687287	3	14828111	G	A	0.1007	5.6e-10	-0.00522087	0.000841967	RP11-95M5.1	intergenic	4.039	6	5
3:14829826:C:G	rs1687289	3	14829826	C	G	0.1008	6.2e-10	0.00520005	0.000840713	RP11-95M5.1	intergenic	1.085	5	5
3:14832407:A:G	rs294601	3	14832407	A	G	0.1006	6.3e-10	0.00519561	0.000840427	RP11-95M5.1	intergenic	3.62	NA	5
3:14837473:C:T	rs1689549	3	14837473	C	T	0.1015	1.5e-09	0.00507373	0.000839343	RP11-95M5.1	intergenic	6.333	NA	5
3:14841602:A:G	rs192676	3	14841602	G	A	0.104	1.6e-09	0.00500891	0.000830091	RP11-95M5.1	ncRNA_exonic	14.05	5	5
3:14842095:C:T	rs190902	3	14842095	C	T	0.3148	4.8e-08	0.00298265	0.000546449	RP11-95M5.1	ncRNA_exonic	2.078	NA	5
3:14849002:C:T	rs1159749	3	14849002	T	C	0.09554	6e-09	0.0050001	0.000859573	RP11-95M5.1	ncRNA_intronic	3.254	5	5
3:14852557:C:CG	rs75492428	3	14852557	CG	C	0.08971	1e-08	0.00506812	0.000885473	RP11-95M5.1	ncRNA_intronic	10.39	NA	1
3:14855157:A:T	rs60155001	3	14855157	T	A	0.0998	1.5e-08	0.00476144	0.000841669	RP11-95M5.1	intergenic	0.484	5	5
3:14856691:C:T	rs2342881	3	14856691	C	T	0.1019	1.7e-08	0.004707	0.000835273	RP11-95M5.1	intergenic	5.543	5	4
3:14858226:A:G	rs11712199	3	14858226	A	G	0.09304	4.8e-08	0.00473517	0.00086727	FGD5	intergenic	5.931	5	4
3:128221120:C:CTT	rs773876061	3	128221120	C	CTT	0.1089	2.4e-12	-0.00561583	0.000801002	RP11-475N22.4	ncRNA_exonic	2.052	NA	5
3:128222777:C:T	rs7628169	3	128222777	T	C	0.1091	2.4e-12	-0.00560151	0.000799209	RP11-475N22.4	intergenic	4.291	5	5
3:128228537:A:G	rs58951374	3	128228537	A	G	0.1107	5.2e-12	-0.00550301	0.000797452	RP11-475N22.4	intergenic	8.185	6	5
3:128228651:A:G	rs62273171	3	128228651	A	G	0.02643	1.4e-08	-0.00904608	0.00159318	RP11-475N22.4	intergenic	4.065	5	5
3:128229324:A:G	rs79070372	3	128229324	A	G	0.1062	5.7e-12	-0.0055652	0.000808012	RP11-475N22.4	intergenic	1.17	5	5
3:128230014:T:TA	rs111646902	3	128230014	TA	T	0.1096	1.2e-11	-0.00542754	0.000799961	RP11-475N22.4	intergenic	9.112	NA	5
3:128230372:G:T	rs62273172	3	128230372	T	G	0.02634	4.1e-09	-0.00941718	0.00160126	RP11-475N22.4	intergenic	0.237	7	5
3:128232498:A:G	rs62273174	3	128232498	G	A	0.02652	3.2e-09	-0.00946054	0.00159791	RP11-475N22.4	intergenic	5.285	6	5
3:128232593:A:G	rs62273175	3	128232593	A	G	0.02703	4.2e-09	-0.00931214	0.00158437	RP11-475N22.4	intergenic	0.162	6	5
3:128235283:A:AAC	3:128235283_AAC_A	3	128235283	A	AAC	0.1117	1.7e-11	-0.00536986	0.000797518	RP11-475N22.4	intergenic	2.739	NA	5
3:128236616:A:G	rs73203427	3	128236616	A	G	0.02652	3.1e-09	-0.00946648	0.00159682	RP11-475N22.4	intergenic	3.547	5	5
3:128236819:A:G	rs10934858	3	128236819	A	G	0.1122	9.2e-12	-0.00541985	0.000794937	RP11-475N22.4	intergenic	0.698	5	5
3:128238222:C:G	rs7614922	3	128238222	C	G	0.139	6.8e-19	-0.00646877	0.000728676	RP11-475N22.4	intergenic	1.894	5	5
3:128238329:C:CTG	3:128238329_CTG_C	3	128238329	C	CTG	0.1124	2e-11	-0.00532557	0.000794477	RP11-475N22.4	intergenic	0.939	NA	5
3:128238423:C:G	rs7615086	3	128238423	C	G	0.1124	1.9e-11	-0.00532936	0.00079417	RP11-475N22.4	intergenic	2.438	5	5
3:128239340:C:T	rs28407764	3	128239340	T	C	0.3098	2.1e-08	-0.00307868	0.000549792	TMED10P2	intergenic	0.098	5	5
3:128239657:A:G	rs34330808	3	128239657	A	G	0.3098	2.2e-08	-0.00307703	0.000549793	TMED10P2	intergenic	2.433	5	5
3:128240050:G:GA	3:128240050_GA_G	3	128240050	G	GA	0.1124	1.9e-11	-0.00532761	0.000793974	TMED10P2	intergenic	0.637	NA	5
3:128240292:C:T	rs9820314	3	128240292	T	C	0.1124	2.1e-11	-0.00531694	0.000793963	TMED10P2	intergenic	1.931	6	5
3:128240293:A:G	rs62273176	3	128240293	A	G	0.02652	3.1e-09	-0.00945809	0.0015963	TMED10P2	intergenic	1.55	6	5
3:128240369:C:T	rs9820466	3	128240369	T	C	0.1123	1.3e-11	-0.00538083	0.000794582	TMED10P2	intergenic	3.627	6	5
3:128240488:A:G	rs75616080	3	128240488	G	A	0.1124	2e-11	-0.00532383	0.000793783	TMED10P2	intergenic	6.358	7	5
3:128240986:C:T	rs7619031	3	128240986	C	T	0.1123	1.6e-11	-0.00535286	0.000794045	TMED10P2	intergenic	4.66	5	5
3:128241100:A:C	rs7629415	3	128241100	C	A	0.1123	1.8e-11	-0.00533652	0.000794039	TMED10P2	intergenic	0.208	5	5
3:128241280:A:T	rs4349515	3	128241280	T	A	0.3221	1.6e-09	-0.0032868	0.000544718	TMED10P2	intergenic	2.594	5	5
3:128241281:A:C	rs4613470	3	128241281	C	A	0.3221	1.7e-09	-0.00327899	0.000544727	TMED10P2	intergenic	1.394	5	5
3:128241596:C:T	rs7621806	3	128241596	C	T	0.1123	1.7e-11	-0.00534703	0.000794222	TMED10P2	intergenic	1.286	6	5
3:128242205:A:G	rs9831089	3	128242205	A	G	0.1083	1.3e-12	-0.00575166	0.00081043	TMED10P2	intergenic	2.351	5	5
3:128242963:C:G	rs9835810	3	128242963	G	C	0.1083	1.2e-12	-0.005757	0.000810445	TMED10P2	intergenic	0.213	5	6
3:128242998:A:G	rs73203429	3	128242998	A	G	0.02652	3.2e-09	-0.00945445	0.00159651	TMED10P2	intergenic	2.093	5	6
3:128243064:C:G	rs9835960	3	128243064	G	C	0.1083	1.2e-12	-0.00575604	0.000810427	TMED10P2	intergenic	2.934	5	6
3:128243245:A:G	rs9873739	3	128243245	G	A	0.1083	1.2e-12	-0.00575612	0.000810433	TMED10P2	intergenic	1.397	4	6
3:128243631:A:G	rs6769565	3	128243631	A	G	0.3057	8e-09	-0.00318652	0.000552487	TMED10P2	intergenic	1.733	5	5
3:128244109:A:G	rs6770098	3	128244109	A	G	0.02652	3.1e-09	-0.00946243	0.0015965	TMED10P2	intergenic	0.376	5	5
3:128244213:C:T	rs7628610	3	128244213	C	T	0.1083	1.2e-12	-0.00575695	0.000810471	TMED10P2	intergenic	1.743	5	5
3:128244662:A:G	rs7641386	3	128244662	G	A	0.1088	1.9e-12	-0.00569503	0.000809121	TMED10P2	intergenic	0.993	5	5
3:128244788:C:G	rs62273178	3	128244788	G	C	0.02646	3.6e-09	-0.00943391	0.00159822	TMED10P2	intergenic	0.29	7	5
3:128245104:G:T	rs7620032	3	128245104	T	G	0.3048	9.6e-09	-0.00317734	0.000553694	TMED10P2	intergenic	0.157	6	5
3:128245168:G:T	rs62273179	3	128245168	T	G	0.02646	4.7e-09	-0.0093595	0.0015981	TMED10P2	intergenic	0.723	7	5
3:128246197:C:T	rs62273181	3	128246197	C	T	0.02581	3.5e-09	-0.00956749	0.00162025	TMED10P2	intergenic	4.634	7	5
3:128246228:A:G	rs62273182	3	128246228	G	A	0.02581	3.8e-09	-0.00955319	0.00162106	TMED10P2	intergenic	1.544	6	5
3:128248869:C:G	rs73203430	3	128248869	G	C	0.02415	2e-08	-0.00949606	0.0016923	TMED10P2	intergenic	3.385	7	5
3:128251841:G:T	rs73203431	3	128251841	G	T	0.02415	2.4e-08	-0.00942847	0.00169013	TMED10P2	intergenic	6.591	2b	5
3:128251885:A:G	rs73203432	3	128251885	A	G	0.02415	2.4e-08	-0.00943289	0.00169074	TMED10P2	intergenic	2.888	4	5
3:128253165:A:G	rs62273183	3	128253165	A	G	0.0242	2.5e-08	-0.00941896	0.0016896	TMED10P2	intergenic	3.362	7	5
3:128253309:C:T	rs4441675	3	128253309	T	C	0.0242	2.7e-08	-0.00939249	0.00168887	TMED10P2	intergenic	8.574	7	5
3:128253509:C:G	rs73203435	3	128253509	G	C	0.0242	2.6e-08	-0.00940254	0.00168884	TMED10P2	intergenic	0.618	7	5
3:128255030:C:T	rs62273185	3	128255030	T	C	0.02434	2.8e-08	-0.00937645	0.00168815	TMED10P2	intergenic	1.278	7	5
3:128255428:G:T	rs6790255	3	128255428	T	G	0.02465	3.5e-08	-0.00926364	0.00167989	TMED10P2	intergenic	5.067	7	5
3:128255543:C:T	rs6792548	3	128255543	T	C	0.02475	3.4e-08	-0.00926825	0.00167864	TMED10P2	intergenic	0.084	7	5
3:128255949:A:G	rs80074254	3	128255949	G	A	0.07702	2e-10	-0.00604773	0.000950969	TMED10P2	upstream	0.741	4	7
3:128256150:C:G	rs73203436	3	128256150	G	C	0.02434	3e-08	-0.00935058	0.00168675	TMED10P2	upstream	0.57	4	7
3:128256637:C:T	rs57351552	3	128256637	C	T	0.02475	3.3e-08	-0.00926904	0.00167749	TMED10P2	upstream	5.293	7	13
3:128256911:A:G	rs73203439	3	128256911	G	A	0.0247	3.4e-08	-0.00927104	0.00168011	TMED10P2	ncRNA_exonic	14.42	7	13
3:128257374:C:T	rs62273187	3	128257374	C	T	0.02429	3e-08	-0.00937414	0.00169144	TMED10P2	ncRNA_exonic	6.563	7	13
3:128258932:G:T	rs4269099	3	128258932	T	G	0.02453	3.3e-08	-0.00930568	0.00168387	TMED10P2	intergenic	0.022	6	11
3:128259476:A:G	rs62273188	3	128259476	G	A	0.02443	3.4e-08	-0.00929323	0.00168415	TMED10P2	intergenic	7.057	7	9
3:128259619:C:T	rs62273189	3	128259619	C	T	0.02624	1.1e-08	-0.00925098	0.0016207	TMED10P2	intergenic	4.05	6	9
3:128260819:C:G	rs13325550	3	128260819	C	G	0.1139	3.6e-15	-0.00633041	0.000804716	TMED10P2	intergenic	3.666	5	9
3:128261821:A:G	rs73203441	3	128261821	G	A	0.02448	3.8e-08	-0.00925632	0.00168321	TMED10P2	intergenic	3.263	5	9
3:128262771:A:C	rs113746634	3	128262771	A	C	0.02458	3.8e-08	-0.00925236	0.00168233	TMED10P2	intergenic	0.564	7	9
3:128263520:C:T	rs62644677	3	128263520	T	C	0.02639	1.5e-08	-0.00918877	0.00162164	TMED10P2	intergenic	0.54	6	9
3:128263649:A:G	rs62273190	3	128263649	G	A	0.02457	3.9e-08	-0.00925054	0.0016835	TMED10P2	intergenic	0.623	6	9
3:128264945:A:C	rs58826942	3	128264945	C	A	0.02718	9.9e-09	-0.00912041	0.00159121	TMED10P2	intergenic	1.808	7	7
3:128266844:A:ACCACTCTGC	rs113429747	3	128266844	ACCACTCTGC	A	0.07971	4.1e-11	-0.00617441	0.000935228	TMED10P2	intergenic	6.212	NA	2
3:128267299:C:T	rs62273193	3	128267299	T	C	0.02462	5e-08	-0.0091557	0.00167982	TMED10P2	intergenic	1.752	5	2
3:128268051:C:T	rs75015122	3	128268051	T	C	0.07854	2.9e-11	-0.00627264	0.000942732	TMED10P2	intergenic	0.047	4	2
3:128269178:A:C	rs72985237	3	128269178	C	A	0.08126	4.4e-11	-0.00611694	0.000928447	TMED10P2	intergenic	4.474	5	2
3:128270207:A:T	rs113212871	3	128270207	A	T	0.0786	3.8e-11	-0.00623062	0.000942483	TMED10P2	intergenic	4.305	6	5
3:128272081:C:T	rs9850534	3	128272081	C	T	0.0819	1.9e-11	-0.00621036	0.000925452	TMED10P2	intergenic	5.274	6	5
3:128274645:A:G	rs115053002	3	128274645	A	G	0.07893	1.3e-11	-0.00636555	0.000939891	C3orf27	intergenic	8.528	2b	2
3:128275351:G:T	rs9819010	3	128275351	T	G	0.08187	1.7e-11	-0.00623144	0.000925632	C3orf27	intergenic	0.857	5	2
3:128275623:G:GGTGT	3:128275623_GGTGT_G	3	128275623	G	GGTGT	0.07838	3e-11	-0.00625436	0.000941096	C3orf27	intergenic	1.684	NA	2
3:128276173:G:T	rs73862253	3	128276173	T	G	0.08187	1.6e-11	-0.00623545	0.000925639	C3orf27	intergenic	3.893	4	2
3:128276332:A:G	rs9824329	3	128276332	A	G	0.08501	2.1e-11	-0.00610128	0.000910711	C3orf27	intergenic	4.3	5	5
3:128277689:C:G	rs111458006	3	128277689	C	G	0.07912	1.2e-11	-0.00637036	0.000939626	C3orf27	intergenic	0.004	7	5
3:128277849:A:T	rs112940834	3	128277849	T	A	0.07912	1.2e-11	-0.00636787	0.000939633	C3orf27	intergenic	0.082	6	5
3:128283469:C:T	rs9861608	3	128283469	T	C	0.09714	3.9e-15	-0.00677057	0.000861435	C3orf27	intergenic	0.595	7	5
3:128284485:C:T	rs62273229	3	128284485	T	C	0.02444	3.6e-08	-0.00922135	0.00167392	C3orf27	intergenic	0.296	5	5
3:128287679:A:G	rs61010929	3	128287679	A	G	0.07191	3.6e-09	-0.00578974	0.000980773	C3orf27	intergenic	0.029	4	1
3:128287687:A:G	rs2245626	3	128287687	G	A	0.3337	7e-18	-0.00465985	0.000540942	C3orf27	intergenic	3.709	NA	1
3:128287743:G:T	rs2712421	3	128287743	T	G	0.3543	3.4e-21	-0.00503754	0.000533134	C3orf27	intergenic	1.534	4	1
3:128288101:A:T	rs74838265	3	128288101	T	A	0.07173	3.9e-09	-0.00577794	0.000981074	C3orf27	intergenic	2.109	7	5
3:128289541:A:G	rs58007649	3	128289541	A	G	0.09935	2.7e-15	-0.00673704	0.000852155	C3orf27	intergenic	5.902	5	5
3:128290083:A:G	rs77557744	3	128290083	G	A	0.07125	8.5e-09	-0.00565964	0.00098291	C3orf27	downstream	0.051	6	5
3:128290715:C:T	rs60440504	3	128290715	T	C	0.07126	6.4e-09	-0.00570933	0.000983178	C3orf27	downstream	0.265	6	5
3:128290848:A:G	rs2713587	3	128290848	G	A	0.4756	2.4e-23	-0.00506826	0.000509161	C3orf27	UTR3	1.86	5	5
3:128290938:G:T	rs2712423	3	128290938	T	G	0.3756	3.8e-08	-0.00287743	0.000523333	C3orf27	UTR3	0.442	5	5
3:128291351:C:T	rs79826437	3	128291351	C	T	0.06567	1e-08	-0.00578056	0.00100973	C3orf27	UTR3	1.663	5	5
3:128292060:A:G	rs2734045	3	128292060	A	G	0.4759	5.1e-24	-0.00516883	0.00051135	C3orf27	UTR3	2.405	3a	2
3:128292844:A:G	rs2734047	3	128292844	G	A	0.3762	2.6e-21	-0.00503031	0.000530738	C3orf27	UTR5	6.176	3a	2
3:128292858:C:T	rs6762732	3	128292858	C	T	0.4818	3.3e-23	-0.00508791	0.000512668	C3orf27	UTR5	8.322	3a	2
3:128292904:A:C	rs60760821	3	128292904	A	C	0.06965	1.1e-08	-0.00565597	0.000991056	C3orf27	UTR5	1.863	2b	2
3:128294111:A:G	rs147412900	3	128294111	A	G	0.02411	1.1e-08	-0.00971139	0.00170141	C3orf27	UTR5	1.171	6	5
3:128294286:C:T	rs62273232	3	128294286	C	T	0.02413	1.3e-08	-0.00965064	0.00169798	C3orf27	intronic	0.547	6	5
3:128294355:A:G	rs2713575	3	128294355	A	G	0.4867	7.3e-28	0.0056096	0.000512674	C3orf27	intronic	2.67	5	5
3:128295777:A:C	rs2713599	3	128295777	C	A	0.4251	8.5e-18	0.00443635	0.000516303	C3orf27	upstream	3.385	5	5
3:128296223:C:T	rs3795239	3	128296223	C	T	0.4499	3.3e-22	0.00499949	0.000515981	C3orf27	intergenic	3.896	7	5
3:128296506:C:T	rs3829729	3	128296506	T	C	0.4171	7.1e-17	0.00431959	0.000517565	C3orf27	intergenic	2.236	5	5
3:128297569:C:G	rs9880192	3	128297569	C	G	0.4244	9.3e-25	0.00532966	0.000518806	C3orf27	intergenic	1.19	5	5
3:128300998:C:T	rs2713571	3	128300998	T	C	0.3021	1.5e-17	0.00474996	0.000557245	C3orf27	intergenic	1.926	7	5
3:128301085:C:T	rs113269528	3	128301085	C	T	0.07239	2.4e-08	-0.00540867	0.000969191	C3orf27	intergenic	0.42	7	5
3:128303083:C:G	rs2010527	3	128303083	C	G	0.3043	2.5e-17	-0.00470617	0.00055563	C3orf27	intergenic	0.563	5	5
3:128305217:C:G	rs2712414	3	128305217	G	C	0.3047	2.2e-17	-0.00471157	0.000555331	C3orf27	intergenic	2.389	7	5
3:128305302:A:G	rs2010054	3	128305302	G	A	0.4111	9e-19	-0.00458867	0.000518712	C3orf27	intergenic	1.676	7	5
3:128306128:C:T	rs73205137	3	128306128	C	T	0.02331	3.3e-08	-0.00953617	0.0017265	C3orf27	intergenic	4.584	5	5
3:128306323:C:T	rs4857910	3	128306323	T	C	0.3046	2.7e-17	0.00469812	0.000555291	C3orf27	intergenic	5.252	5	5
3:128306765:A:C	rs62273235	3	128306765	A	C	0.02331	3.3e-08	-0.00953662	0.00172648	C3orf27	intergenic	1.151	7	5
3:128306894:C:T	rs6775731	3	128306894	C	T	0.3047	3e-17	-0.0046902	0.000555267	C3orf27	intergenic	0.279	6	5
3:128308113:A:G	rs12491576	3	128308113	G	A	0.2978	2.4e-17	0.00473535	0.000558779	C3orf27	intergenic	1.088	5	5
3:128308768:C:T	rs74499096	3	128308768	C	T	0.06857	2.6e-08	-0.00552666	0.000992583	C3orf27	intergenic	3.689	7	5
3:128309545:C:T	rs73205140	3	128309545	C	T	0.1018	1.2e-08	-0.00475876	0.000834779	C3orf27	intergenic	1.591	7	5
3:128309959:A:G	rs62273236	3	128309959	A	G	0.02331	3.4e-08	-0.00952975	0.00172635	C3orf27	intergenic	1.553	4	5
3:128310107:C:T	rs62273237	3	128310107	C	T	0.4114	1.2e-18	-0.00457157	0.000518522	C3orf27	intergenic	5.855	4	2
3:128311034:A:C	rs62273239	3	128311034	A	C	0.02331	3.2e-08	-0.0095434	0.00172552	C3orf27	intergenic	4.569	2c	2
3:128311067:C:G	rs9289330	3	128311067	G	C	0.3661	3.3e-11	-0.00348466	0.000525564	C3orf27	intergenic	1.775	3a	2
3:128311404:C:T	rs7428052	3	128311404	C	T	0.305	3.3e-17	-0.00468115	0.000555031	C3orf27	intergenic	0.397	6	5
3:128312069:C:T	rs9849126	3	128312069	C	T	0.366	3.3e-11	-0.00348631	0.000525629	C3orf27	intergenic	0.421	6	5
3:128312647:C:T	rs2712393	3	128312647	C	T	0.3048	3e-17	-0.00468846	0.000554984	C3orf27	intergenic	0.6	5	5
3:128313880:A:G	rs4857857	3	128313880	A	G	0.2993	4.9e-18	0.00482425	0.000557287	C3orf27	intergenic	0.151	7	2
3:128314587:C:T	rs62273240	3	128314587	C	T	0.02335	2.3e-08	-0.00965922	0.00172818	C3orf27	intergenic	0.384	5	2
3:128314776:C:T	rs4857911	3	128314776	C	T	0.2984	6e-18	-0.00481431	0.00055769	C3orf27	intergenic	3.131	6	2
3:128314931:C:T	rs4857858	3	128314931	T	C	0.2983	4.7e-18	-0.0048298	0.000557635	C3orf27	intergenic	1.921	6	5
3:128315203:A:C	rs73205153	3	128315203	A	C	0.02326	2.3e-08	-0.00966799	0.00172942	C3orf27	intergenic	2.461	7	5
3:128315204:G:T	rs73205154	3	128315204	T	G	0.02326	2.3e-08	-0.00966846	0.00172942	C3orf27	intergenic	0.479	7	5
3:128315299:A:G	rs62273241	3	128315299	A	G	0.02332	2.4e-08	-0.00963743	0.00172769	C3orf27	intergenic	9.59	7	5
3:128315397:G:T	rs146020687	3	128315397	G	T	0.02326	2.2e-08	-0.00968255	0.00172944	C3orf27	intergenic	0.314	7	5
3:128315518:A:G	rs115518351	3	128315518	G	A	0.02326	2.2e-08	-0.00967694	0.00172944	C3orf27	intergenic	0.349	6	5
3:128316099:C:G	rs62273242	3	128316099	C	G	0.02336	2.3e-08	-0.00966016	0.00172775	C3orf27	intergenic	0.475	5	5
3:128316133:A:G	rs62273243	3	128316133	A	G	0.02336	2.3e-08	-0.00965982	0.00172774	C3orf27	intergenic	0.175	5	5
3:128316245:C:T	rs62273244	3	128316245	C	T	0.02336	2.2e-08	-0.00966246	0.00172773	C3orf27	intergenic	8.272	5	5
3:128316417:C:G	rs62273245	3	128316417	C	G	0.02331	2.2e-08	-0.00965891	0.00172669	C3orf27	intergenic	4.903	5	5
3:128316654:A:G	rs62273246	3	128316654	G	A	0.0234	2.5e-08	-0.00961701	0.00172501	C3orf27	intergenic	2.498	2b	5
3:128316890:A:C	rs2712431	3	128316890	A	C	0.3216	1.4e-11	-0.0036832	0.0005453	RPN1	intergenic	2.327	5	5
3:128316909:A:G	rs73205161	3	128316909	G	A	0.0233	2e-08	-0.00969288	0.00172705	RPN1	intergenic	1.46	5	5
3:128316939:A:G	rs9864772	3	128316939	G	A	0.4045	3.7e-19	-0.0046422	0.000518927	RPN1	intergenic	1.932	5	5
3:128316965:A:T	rs73205162	3	128316965	T	A	0.0234	2.3e-08	-0.00964812	0.00172552	RPN1	intergenic	0.418	5	5
3:128317109:C:G	rs73205163	3	128317109	C	G	0.02351	1.8e-08	-0.00970479	0.00172277	RPN1	intergenic	0.253	5	5
3:128317144:C:T	rs62273247	3	128317144	T	C	0.02345	1.8e-08	-0.00971496	0.00172619	RPN1	intergenic	2.306	5	5
3:128317273:C:T	rs2713573	3	128317273	T	C	0.319	1.6e-11	-0.00369465	0.000547939	RPN1	intergenic	3.867	6	5
3:128317276:A:G	rs145307751	3	128317276	A	G	0.0233	4.9e-08	-0.00944756	0.0017322	RPN1	intergenic	4.446	6	5
3:128319846:T:TC	rs142410722	3	128319846	TC	T	0.0661	1.4e-08	-0.00570077	0.00100574	RPN1	intergenic	1.482	NA	5
3:128320384:C:T	rs62273249	3	128320384	T	C	0.02366	1.3e-08	-0.0098089	0.00172349	RPN1	intergenic	1.701	6	5
3:128320818:C:T	rs62273250	3	128320818	T	C	0.02344	9.4e-09	-0.00993859	0.00173086	RPN1	intergenic	0.137	7	5
3:128321226:A:G	rs9811380	3	128321226	G	A	0.2955	2.3e-15	0.00445447	0.000562133	RPN1	intergenic	3.065	5	5
3:128321778:C:T	rs62273251	3	128321778	T	C	0.02336	3e-09	-0.0103532	0.00174597	RPN1	intergenic	6.05	5	5
3:128323424:C:G	rs6782228	3	128323424	C	G	0.2725	2.1e-10	0.0036551	0.000575229	RPN1	intergenic	4.445	4	2
3:128325763:A:G	rs34762068	3	128325763	A	G	0.2774	1.9e-10	0.00363794	0.000571152	RPN1	intergenic	1.268	6	5
3:128325979:C:CA	3:128325979_CA_C	3	128325979	C	CA	0.4105	1.2e-08	-0.00295888	0.000519303	RPN1	intergenic	7.455	NA	5
3:128329223:C:T	rs34890930	3	128329223	C	T	0.2768	1.8e-10	0.00364163	0.000571221	RPN1	intergenic	1.483	5	4
3:128330027:C:G	rs11718130	3	128330027	C	G	0.2729	3.5e-09	0.00338517	0.000573269	RPN1	intergenic	6.648	5	4
3:128330137:C:T	rs2253151	3	128330137	C	T	0.3638	2e-11	-0.00355384	0.000529719	RPN1	intergenic	3.343	NA	4
3:128334852:C:T	rs35604103	3	128334852	T	C	0.2801	1.2e-09	0.00345592	0.000568183	RPN1	intergenic	0.521	5	2
3:128336009:A:G	rs61159406	3	128336009	A	G	0.3715	1.9e-09	-0.00314696	0.00052412	RPN1	intergenic	2.095	4	1
3:128336023:A:G	rs13325747	3	128336023	A	G	0.3715	2e-09	-0.00314322	0.000524105	RPN1	intergenic	4.906	2b	1
3:128336129:A:G	rs35871360	3	128336129	A	G	0.2798	1.5e-09	0.00343777	0.000568275	RPN1	intergenic	11.13	4	1
3:128336517:C:T	rs2811488	3	128336517	T	C	0.3902	1.8e-12	-0.00368194	0.00052211	RPN1	intergenic	3.42	2b	1
3:128337371:C:T	rs2811489	3	128337371	T	C	0.3902	1.6e-12	-0.00368729	0.000522094	RPN1	intergenic	4.723	2b	1
3:128337917:C:T	rs58977394	3	128337917	T	C	0.3903	1.6e-12	-0.00368792	0.000522086	RPN1	downstream	6.38	5	1
3:128338600:A:C	rs2712381	3	128338600	C	A	0.3902	1.7e-12	-0.00368387	0.000522057	RPN1	downstream	4.781	NA	3
3:128338748:C:T	rs6782407	3	128338748	C	T	0.2799	1.5e-09	0.00343461	0.000568236	RPN1	downstream	16.74	2b	4
3:128338953:C:T	rs1127030	3	128338953	C	T	0.3902	1.5e-12	-0.00369541	0.00052206	RPN1	UTR3	7.211	NA	4
3:128340896:C:T	rs2712419	3	128340896	C	T	0.3886	3.9e-12	-0.00362689	0.000522584	RPN1	intronic	1.065	NA	4
3:128341718:C:T	rs2335236	3	128341718	T	C	0.3888	2.9e-12	-0.00364832	0.000522597	RPN1	intronic	1.692	NA	4
3:128345179:A:G	rs2712417	3	128345179	G	A	0.3886	3.8e-12	-0.00362932	0.000522583	RPN1	intronic	2.409	NA	4
3:128346214:A:G	rs2712371	3	128346214	A	G	0.3887	3.7e-12	-0.00363105	0.000522596	RPN1	intronic	0.475	NA	4
3:128346861:A:G	rs7646974	3	128346861	G	A	0.3886	3.9e-12	-0.0036268	0.000522619	RPN1	intronic	3.986	6	4
3:128346871:C:T	rs7636764	3	128346871	C	T	0.3886	3.9e-12	-0.00362667	0.000522621	RPN1	intronic	1.195	7	4
3:128348735:G:GA	rs11453536	3	128348735	GA	G	0.3887	4.2e-12	-0.00362196	0.000522701	RPN1	intronic	1.044	NA	4
3:128350038:C:T	rs6789546	3	128350038	T	C	0.2782	3.4e-09	0.00336662	0.000569567	RPN1	intronic	0.075	7	4
3:128350317:A:G	rs9844071	3	128350317	A	G	0.3887	3.6e-12	-0.00363412	0.0005226	RPN1	intronic	4.502	7	4
3:128351755:C:T	rs2811490	3	128351755	T	C	0.3888	3.6e-12	-0.00363313	0.000522626	RPN1	intronic	2.298	7	4
3:128352378:C:T	rs12635488	3	128352378	T	C	0.2715	5.2e-09	0.00335443	0.00057417	RPN1	intronic	9.203	7	4
3:128353079:A:G	rs7627549	3	128353079	A	G	0.3883	4.9e-12	-0.00361186	0.000522713	RPN1	intronic	9.9	5	4
3:128353950:A:C	rs2811491	3	128353950	A	C	0.3965	5.8e-13	-0.00375481	0.000521094	RPN1	intronic	0.991	7	4
3:128354176:C:G	rs11717358	3	128354176	C	G	0.3883	4.5e-12	-0.00361765	0.000522725	RPN1	intronic	1.707	7	4
3:128354334:C:G	rs11717399	3	128354334	C	G	0.3883	4.5e-12	-0.00361734	0.000522726	RPN1	intronic	0.586	7	4
3:128355509:A:G	rs9880064	3	128355509	G	A	0.3882	4.9e-12	-0.00361179	0.00052274	RPN1	intronic	0.109	5	4
3:128356279:A:G	rs2811492	3	128356279	G	A	0.3883	4.6e-12	-0.00361547	0.000522756	RPN1	intronic	0.012	5	4
3:128356852:C:T	rs1697	3	128356852	T	C	0.3883	4.6e-12	-0.00361586	0.000522758	RPN1	exonic	3.492	NA	4
3:128358633:A:G	rs6439135	3	128358633	A	G	0.3883	4.7e-12	-0.00361534	0.000522767	RPN1	intronic	2.637	5	4
3:128359957:A:G	rs2811495	3	128359957	G	A	0.3903	5.5e-12	-0.00360623	0.000523251	RPN1	intronic	3.258	5	4
3:128359958:A:T	rs2811496	3	128359958	T	A	0.3903	5.5e-12	-0.00360766	0.000523381	RPN1	intronic	5.341	5	4
3:128361276:C:T	rs3122175	3	128361276	T	C	0.3883	4.7e-12	-0.00361414	0.000522778	RPN1	intronic	5.283	7	4
3:128361417:C:T	rs7647837	3	128361417	C	T	0.3883	4.6e-12	-0.00361697	0.000522781	RPN1	intronic	3.102	6	4
3:128361555:A:T	rs7650156	3	128361555	A	T	0.3882	4.9e-12	-0.00361201	0.000522779	RPN1	intronic	2.548	6	4
3:128361936:A:G	rs9841041	3	128361936	G	A	0.3882	4.9e-12	-0.00361188	0.000522777	RPN1	intronic	3.154	7	4
3:128362548:C:G	rs9879928	3	128362548	G	C	0.3883	4.7e-12	-0.00361473	0.000522786	RPN1	intronic	1.047	7	4
3:128363332:C:T	rs2811497	3	128363332	T	C	0.3883	4.6e-12	-0.0036165	0.000522788	RPN1	intronic	3.934	5	4
3:128364269:C:T	rs6801509	3	128364269	T	C	0.2783	2.8e-09	0.00338492	0.000569676	RPN1	intronic	1.623	6	4
3:128364609:A:G	rs2002849	3	128364609	A	G	0.3883	4.7e-12	-0.00361415	0.000522792	RPN1	intronic	1.738	7	4
3:128364797:A:G	rs7429360	3	128364797	G	A	0.2783	3.1e-09	0.00337553	0.000569634	RPN1	intronic	11	7	4
3:128364895:C:G	rs2712409	3	128364895	C	G	0.3859	1.5e-11	-0.00353502	0.00052419	RPN1	intronic	0.304	6	4
3:128365685:A:G	rs2811499	3	128365685	G	A	0.3881	3.6e-12	-0.00363407	0.000522829	RPN1	intronic	0.522	7	4
3:128366256:C:T	rs2811500	3	128366256	T	C	0.3883	4.8e-12	-0.00361298	0.00052279	RPN1	intronic	4.641	5	4
3:128370510:C:T	rs10934859	3	128370510	C	T	0.3885	5.6e-12	-0.0036012	0.000522777	RPN1	intronic	2.911	5	1
3:128370811:A:G	rs2878370	3	128370811	G	A	0.3885	5e-12	-0.0036109	0.000522795	RPN1	intronic	0.234	NA	5
3:128372003:C:T	rs4481171	3	128372003	T	C	0.3884	3.6e-12	-0.0036354	0.000522833	RPN1	intronic	1.497	5	1
3:128372657:A:C	rs4481172	3	128372657	A	C	0.3884	6.6e-12	-0.00358967	0.000522863	RPN1	intronic	1.62	2c	1
3:128372729:C:T	rs4494950	3	128372729	C	T	0.3883	4.5e-12	-0.00361901	0.000522874	RPN1	intronic	4.475	4	1
3:128375024:A:C	rs34690832	3	128375024	A	C	0.2783	3.8e-09	0.00335879	0.000569808	RPN1	intronic	0.136	6	2
3:128376269:C:T	rs62270806	3	128376269	T	C	0.3863	5.2e-12	-0.0036144	0.000523869	RPN1	intronic	3.099	6	5
3:128377202:C:T	rs71330000	3	128377202	T	C	0.2766	2.8e-09	0.00339414	0.000570955	RPN1	intronic	1.447	6	5
3:128381086:C:T	rs6787559	3	128381086	C	T	0.3859	6.9e-12	-0.00358909	0.000523253	RPN1	intronic	5.168	7	5
3:128381270:A:G	rs34198449	3	128381270	A	G	0.274	3.3e-09	0.00338683	0.000572475	RPN1	intronic	8.631	7	5
3:128381660:A:G	rs6801890	3	128381660	G	A	0.386	7.2e-12	-0.00358624	0.000523253	RPN1	intronic	2.538	7	5
3:128381886:G:T	rs7624160	3	128381886	T	G	0.3859	6.8e-12	-0.00359052	0.000523254	RPN1	intronic	1.669	7	5
3:128383097:A:G	rs2001703	3	128383097	G	A	0.3856	8e-12	-0.0035786	0.000523246	RPN1	intronic	0.156	7	5
3:128383446:A:T	rs4443194	3	128383446	A	T	0.3603	1.4e-10	-0.00340414	0.000530389	RPN1	intronic	3.9	7	5
3:128383539:G:T	rs2335234	3	128383539	G	T	0.2771	8.5e-09	0.00328364	0.000570321	RPN1	intronic	6.346	NA	5
3:128383960:C:T	rs4857918	3	128383960	C	T	0.3606	1.6e-10	-0.00339043	0.000530223	RPN1	intronic	3.877	7	5
3:128385142:G:T	rs9841987	3	128385142	T	G	0.3644	1.6e-10	-0.0033854	0.000529086	RPN1	intronic	3.625	5	5
3:128385265:C:G	rs9842276	3	128385265	C	G	0.3644	1.6e-10	-0.00338344	0.0005291	RPN1	intronic	0.865	6	5
3:128386042:C:T	rs56141228	3	128386042	T	C	0.3644	1.6e-10	-0.00338519	0.000529091	RPN1	intronic	2.164	7	5
3:128387357:C:G	rs9852825	3	128387357	G	C	0.3643	1.6e-10	-0.00338556	0.0005291	RPN1	intronic	2.309	7	5
3:128387884:C:G	rs9289332	3	128387884	G	C	0.3644	1.5e-10	-0.00339139	0.000529094	RPN1	intronic	0.996	7	5
3:128388503:G:T	rs7613073	3	128388503	G	T	0.3643	1.6e-10	-0.00338598	0.00052908	RPN1	intronic	1.418	5	5
3:128389213:A:G	rs6802464	3	128389213	A	G	0.3645	1.6e-10	-0.00339196	0.000530551	RPN1	intronic	2.678	7	5
3:128389659:A:G	rs150918492	3	128389659	A	G	0.2706	1.4e-08	0.00326494	0.000574933	RPN1	intronic	2.727	6	5
3:128391789:C:T	rs6806687	3	128391789	C	T	0.3641	1.3e-10	-0.00340048	0.000529191	RPN1	intronic	5.38	5	5
3:128392373:C:T	rs7650934	3	128392373	C	T	0.3641	1.4e-10	-0.00339805	0.000529186	RPN1	intronic	1.512	7	5
3:128392630:C:G	rs7641584	3	128392630	C	G	0.3641	1.4e-10	-0.00339808	0.000529187	RPN1	intronic	2.009	6	5
3:128394310:G:T	rs11711038	3	128394310	G	T	0.279	3.4e-09	0.00336454	0.000569294	RPN1:POU5F1P6	ncRNA_exonic	12.82	1f	1
3:128395056:A:AT	3:128395056_AT_A	3	128395056	A	AT	0.278	8e-09	0.00329204	0.000570649	RPN1:POU5F1P6	ncRNA_intronic	1.996	NA	1
3:128395695:A:G	rs12495411	3	128395695	A	G	0.2787	3.2e-09	0.00337279	0.000569587	RPN1:POU5F1P6	ncRNA_exonic	12.54	5	5
3:128396483:C:T	rs6775011	3	128396483	C	T	0.2787	3.4e-09	0.00336782	0.000569622	RPN1	intronic	15.83	7	5
3:128397105:A:AC	3:128397105_AC_A	3	128397105	A	AC	0.278	1.5e-08	0.00323217	0.000570997	RPN1	intronic	0.283	NA	5
3:128397926:C:T	rs11721026	3	128397926	T	C	0.3632	2.6e-10	-0.00335205	0.000530067	RPN1	intronic	0.117	6	5
3:128399623:C:G	rs9813845	3	128399623	C	G	0.3636	1.3e-10	-0.00340519	0.000529553	RPN1	UTR5	9.19	4	1
3:188016822:C:G	rs4461411	3	188016822	C	G	0.3518	1.9e-08	-0.00298874	0.0005321	LPP	intronic	0.493	5	2
3:188022311:C:T	rs6444281	3	188022311	T	C	0.2793	1.7e-08	-0.00319935	0.000567266	LPP	intronic	0.021	7	5
3:188024013:C:T	rs7653189	3	188024013	C	T	0.2751	9.4e-09	-0.00326931	0.000569495	LPP	intronic	0.093	6	4
3:188025721:C:G	rs4686480	3	188025721	C	G	0.2606	3.1e-09	-0.00343174	0.000578847	LPP	intronic	4.279	7	4
3:188026277:A:C	rs10937344	3	188026277	A	C	0.26	8.5e-09	-0.00333696	0.00057943	LPP	intronic	4.174	5	5
3:188028938:A:T	rs13098780	3	188028938	A	T	0.2735	9.6e-09	-0.00327061	0.00057007	LPP	intronic	1.463	6	5
3:188031454:A:G	rs9873643	3	188031454	A	G	0.2737	1.5e-08	-0.00322526	0.000569798	LPP	intronic	0.895	6	5
3:188033000:A:G	rs6809654	3	188033000	A	G	0.2738	1.7e-08	-0.00321108	0.000569748	LPP	intronic	3.979	6	5
3:188033979:C:T	rs9813287	3	188033979	T	C	0.2776	8.9e-09	-0.00326469	0.000567684	LPP	intronic	1.736	6	5
3:188034730:A:T	rs13087539	3	188034730	A	T	0.2779	9.4e-09	-0.00325803	0.000567478	LPP	intronic	10.91	5	2
3:188040834:A:G	rs4303859	3	188040834	A	G	0.2886	5e-09	-0.00326909	0.000559039	LPP	intronic	11.77	7	2
3:188048842:A:G	rs4686952	3	188048842	A	G	0.2921	5.4e-09	-0.00325174	0.000557335	LPP	intronic	2.657	5	5
3:188049235:C:T	rs12490095	3	188049235	T	C	0.2843	2.5e-08	-0.00313706	0.000562546	LPP	intronic	1.937	4	5
3:188055662:C:T	rs7647214	3	188055662	T	C	0.2892	9.1e-09	-0.00321247	0.000558958	LPP	intronic	2.438	7	5
3:188057207:A:G	rs4420855	3	188057207	G	A	0.2885	9e-09	-0.00321813	0.000559775	LPP	intronic	0.026	5	2
3:188058716:C:T	rs9877579	3	188058716	C	T	0.2513	7.9e-11	-0.00379626	0.000583818	LPP	intronic	0.285	7	5
3:188059443:A:G	rs13076750	3	188059443	G	A	0.2513	8e-11	-0.00379538	0.000583856	LPP	intronic	17.26	5	4
3:188061714:C:T	rs4132172	3	188061714	T	C	0.2471	1.7e-10	-0.00374579	0.000586209	LPP	intronic	16.49	NA	1
3:188066437:C:G	rs6771736	3	188066437	G	C	0.2473	1.6e-10	0.00375138	0.000586355	LPP	intronic	5.369	3a	2
3:188066953:G:T	rs6787621	3	188066953	G	T	0.2514	9.9e-11	0.00377702	0.000583955	LPP	intronic	19.14	3a	2
4:26576180:C:G	rs74456138	4	26576180	C	G	0.1125	6.1e-10	-0.00499579	0.000807392	TBC1D19	intergenic	1.006	5	5
4:26585881:C:T	rs4692549	4	26585881	T	C	0.4156	5.4e-13	-0.00372441	0.000516235	TBC1D19	exonic	16.43	2b	1
4:26587318:A:G	rs12640951	4	26587318	A	G	0.4747	1.4e-10	0.00326663	0.000508864	TBC1D19	intronic	0.431	7	1
4:26587737:G:GTGTGATCCATTT	4:26587737_GTGTGATCCATTT_G	4	26587737	G	GTGTGATCCATTT	0.4795	2.4e-10	0.0032303	0.000510251	TBC1D19	intronic	8.93	NA	1
4:26587793:C:T	rs1602082	4	26587793	T	C	0.4726	9.6e-11	-0.00330124	0.00050995	TBC1D19	intronic	1.041	6	1
4:26589070:A:G	rs1826063	4	26589070	A	G	0.4294	1.8e-09	-0.00308804	0.000513509	TBC1D19	intronic	0.102	6	5
4:26590038:G:GT	4:26590038_GT_G	4	26590038	G	GT	0.4752	1.1e-10	0.00328326	0.000508796	TBC1D19	intronic	4.257	NA	5
4:26590986:A:G	rs13140786	4	26590986	G	A	0.4752	1e-10	0.00328553	0.000508589	TBC1D19	intronic	8.431	7	5
4:26591253:A:G	rs12650361	4	26591253	G	A	0.4735	6.3e-11	-0.00332659	0.000508968	TBC1D19	intronic	5.784	5	2
4:26591379:A:C	rs34951242	4	26591379	A	C	0.4294	1.4e-09	-0.00311098	0.000513499	TBC1D19	intronic	9.762	3a	2
4:26592696:C:CT	rs776691625	4	26592696	C	CT	0.4748	1.2e-10	0.00327519	0.000508847	TBC1D19	intronic	1.242	NA	5
4:26593338:A:G	rs10939124	4	26593338	A	G	0.4751	1.1e-10	0.00328205	0.000508599	TBC1D19	intronic	0.119	6	5
4:26593656:A:G	rs145274516	4	26593656	G	A	0.4751	1.1e-10	0.00328165	0.000508603	TBC1D19	intronic	4.735	6	5
4:26594074:A:G	rs75815076	4	26594074	G	A	0.4723	8.4e-11	-0.00330888	0.00050963	TBC1D19	intronic	3.651	7	5
4:26594697:C:G	rs4568227	4	26594697	C	G	0.4694	1e-10	-0.00329813	0.000510191	TBC1D19	intronic	2.776	7	5
4:26595024:C:G	rs77428246	4	26595024	C	G	0.4721	8.3e-11	-0.00330983	0.000509644	TBC1D19	intronic	6.593	7	5
4:26595099:A:G	rs13131718	4	26595099	G	A	0.4723	8.4e-11	-0.00330888	0.00050963	TBC1D19	intronic	5.205	7	5
4:26595782:A:G	rs35445672	4	26595782	G	A	0.4759	1.7e-10	0.00325149	0.000508886	TBC1D19	intronic	10.56	6	5
4:26597176:C:T	rs2309413	4	26597176	T	C	0.4752	1e-10	0.00328616	0.000508597	TBC1D19	intronic	3.339	6	5
4:26597653:A:T	rs34832881	4	26597653	A	T	0.4736	8.8e-11	-0.00330091	0.000508922	TBC1D19	intronic	1.329	6	5
4:26598579:A:C	rs260948	4	26598579	C	A	0.4734	6.5e-11	-0.00332408	0.000508959	TBC1D19	intronic	6.369	4	5
4:26600021:C:CT	4:26600021_CT_C	4	26600021	C	CT	0.4737	7.7e-11	0.00331368	0.000509276	TBC1D19	intronic	0.944	NA	5
4:26600453:A:G	rs260950	4	26600453	G	A	0.4735	6.8e-11	-0.00332169	0.000509	TBC1D19	intronic	10.24	7	5
4:26602300:A:G	rs12510371	4	26602300	A	G	0.4752	1e-10	0.00328844	0.000508612	TBC1D19	intronic	11.05	5	5
4:26602753:C:CTA	4:26602753_CTA_C	4	26602753	C	CTA	0.4745	7.5e-11	-0.00332304	0.000510415	TBC1D19	intronic	0.557	NA	5
4:26602966:A:G	rs13138699	4	26602966	A	G	0.4752	1e-10	0.00328907	0.000508614	TBC1D19	intronic	1.239	6	5
4:26604158:G:T	rs2111006	4	26604158	T	G	0.4752	1e-10	0.00328816	0.000508621	TBC1D19	intronic	5.77	7	5
4:26605309:A:T	rs6448458	4	26605309	T	A	0.4751	1e-10	0.00328907	0.000508626	TBC1D19	intronic	4.99	6	5
4:26605855:A:C	rs13121299	4	26605855	A	C	0.4752	1e-10	0.00328709	0.000508674	TBC1D19	intronic	0.696	6	5
4:26606171:A:T	rs2908823	4	26606171	T	A	0.4736	6.7e-11	-0.00332262	0.000509081	TBC1D19	intronic	4.888	7	5
4:26606426:C:G	rs2968715	4	26606426	G	C	0.189	3.3e-10	-0.00411894	0.000655709	TBC1D19	intronic	0.842	7	5
4:26607436:A:G	rs260946	4	26607436	A	G	0.4723	8.3e-11	-0.00330979	0.00050964	TBC1D19	intronic	0.698	NA	5
4:26607471:C:T	rs13105574	4	26607471	C	T	0.4751	9.1e-11	0.00329646	0.000508616	TBC1D19	intronic	1.304	7	5
4:26610567:A:G	rs62409934	4	26610567	A	G	0.4733	5.6e-11	-0.0033363	0.000509047	TBC1D19	intronic	0.982	7	5
4:26614110:C:G	rs260952	4	26614110	G	C	0.4734	6.6e-11	-0.00332337	0.000509021	TBC1D19	intronic	2.651	7	1
4:26616975:A:G	rs13111922	4	26616975	A	G	0.4751	9.8e-11	0.00329113	0.0005087	TBC1D19	intronic	4.261	7	4
4:26620849:C:T	rs260956	4	26620849	T	C	0.4719	7.6e-11	-0.00331772	0.000509799	TBC1D19	intronic	0.016	6	4
4:26622610:C:G	rs12505249	4	26622610	G	C	0.4758	1.4e-10	0.00326501	0.000508933	TBC1D19	intronic	10.47	7	4
4:26623856:T:TAAAGTA	rs755536604	4	26623856	T	TAAAGTA	0.472	6.9e-11	-0.00332523	0.000509812	TBC1D19	intronic	4.363	NA	4
4:26625185:A:G	rs260958	4	26625185	G	A	0.4741	7.8e-11	-0.00331246	0.000509333	TBC1D19	intronic	0.118	5	4
4:26625994:C:CT	4:26625994_CT_C	4	26625994	C	CT	0.472	7.8e-11	-0.00331578	0.000509785	TBC1D19	intronic	1.317	NA	4
4:26628261:A:G	rs67655603	4	26628261	G	A	0.4796	8.2e-10	-0.00313207	0.00050995	TBC1D19	intronic	0.892	7	4
4:26630865:A:G	rs13138712	4	26630865	G	A	0.4759	1.3e-10	0.00326887	0.000508918	TBC1D19	intronic	3.255	6	4
4:26631268:A:G	rs260959	4	26631268	G	A	0.4741	8.2e-11	-0.00330885	0.000509339	TBC1D19	intronic	1.108	6	4
4:26632984:C:T	rs260960	4	26632984	T	C	0.4731	6.8e-11	-0.00332185	0.000509047	TBC1D19	intronic	2.006	6	4
4:26633902:C:T	rs260961	4	26633902	T	C	0.1668	8.5e-09	-0.0039526	0.000686351	TBC1D19	intronic	11.83	7	4
4:26634754:C:T	rs1641562	4	26634754	T	C	0.4854	1.2e-12	-0.00361731	0.000508681	TBC1D19	intronic	2.026	NA	4
4:26637940:C:T	rs11733702	4	26637940	C	T	0.4746	1.2e-10	0.00327587	0.000508974	TBC1D19	intronic	0.721	6	5
4:26638077:A:G	rs1619573	4	26638077	G	A	0.4729	7.1e-11	-0.00331814	0.000509	TBC1D19	intronic	3.844	NA	5
4:26638450:A:G	rs1565303	4	26638450	G	A	0.4734	7.1e-11	0.00331709	0.00050893	TBC1D19	intronic	2.404	6	5
4:26638466:C:T	rs1565304	4	26638466	T	C	0.4735	8.7e-11	0.00330145	0.000508911	TBC1D19	intronic	0.217	6	5
4:26643253:G:GA	rs769378584	4	26643253	G	GA	0.4717	7.5e-11	-0.0033188	0.000509726	TBC1D19	intronic	0.616	NA	4
4:26643495:A:T	rs6821370	4	26643495	A	T	0.4748	1.1e-10	0.00328172	0.000508623	TBC1D19	intronic	2.164	6	4
4:26643576:C:T	rs10939128	4	26643576	C	T	0.4749	1.2e-10	0.00327319	0.000508647	TBC1D19	intronic	6.793	6	4
4:26644388:A:G	rs11946515	4	26644388	A	G	0.4734	8.5e-11	-0.00330463	0.000509131	TBC1D19	intronic	1.255	7	4
4:26644450:C:CAAAG	rs777244342	4	26644450	C	CAAAG	0.4776	1.7e-10	0.00325738	0.000510067	TBC1D19	intronic	0.803	NA	4
4:26647511:C:T	rs35848547	4	26647511	T	C	0.475	9.7e-11	0.00329185	0.000508695	TBC1D19	intronic	1.643	6	5
4:26649361:C:G	rs35232657	4	26649361	G	C	0.4749	1.2e-10	0.00327852	0.000508658	TBC1D19	intronic	2.465	6	4
4:26651540:C:T	rs149162216	4	26651540	T	C	0.4757	3.7e-11	0.00337065	0.000509371	TBC1D19	intronic	1.717	7	5
4:26651541:A:G	rs75558245	4	26651541	G	A	0.4744	5.9e-11	0.00333185	0.000508906	TBC1D19	intronic	0.169	6	5
4:26652612:G:T	rs11723294	4	26652612	T	G	0.4721	6.9e-11	-0.00332482	0.000509679	TBC1D19	intronic	0.534	6	5
4:26652781:A:G	rs147598625	4	26652781	A	G	0.4748	6.2e-11	0.00332621	0.000508715	TBC1D19	intronic	0.041	6	5
4:26654281:A:G	rs7677353	4	26654281	A	G	0.4732	3.9e-11	-0.00336441	0.00050901	TBC1D19	intronic	6.375	6	5
4:26654526:G:T	rs13128027	4	26654526	T	G	0.4715	4.4e-11	-0.00335952	0.000509816	TBC1D19	intronic	0.211	7	5
4:26655784:C:G	rs260939	4	26655784	C	G	0.473	6.1e-11	-0.00333061	0.000509079	TBC1D19	intronic	0.047	7	5
4:26656882:C:T	rs13136955	4	26656882	C	T	0.4748	6.5e-11	0.00332291	0.000508651	TBC1D19	intronic	1.927	7	4
4:26658479:A:G	rs260937	4	26658479	G	A	0.4731	5.3e-11	-0.00334145	0.000509097	TBC1D19	intronic	0.06	7	4
4:26658813:A:C	rs12501439	4	26658813	A	C	0.4748	7.6e-11	0.0033106	0.000508682	TBC1D19	intronic	1.823	6	4
4:26660189:C:T	rs13132179	4	26660189	T	C	0.4751	4.9e-11	0.00334446	0.000508654	TBC1D19	intronic	8.722	6	4
4:26660412:A:G	rs260935	4	26660412	G	A	0.473	3.9e-11	-0.00336327	0.000509073	TBC1D19	intronic	2.316	NA	5
4:26660462:A:G	rs260934	4	26660462	A	G	0.473	4.2e-11	-0.00335807	0.00050909	TBC1D19	intronic	1.784	7	5
4:26662140:A:G	rs13146615	4	26662140	A	G	0.4748	7.1e-11	0.0033153	0.000508675	TBC1D19	intronic	0.301	5	4
4:26664023:C:T	rs12510995	4	26664023	C	T	0.4747	6.2e-11	0.00332597	0.000508678	TBC1D19	intronic	4.102	5	4
4:26666495:A:G	rs7687087	4	26666495	A	G	0.4749	6.8e-11	0.00331936	0.000508704	TBC1D19	intronic	0.958	5	4
4:26669285:A:G	rs12640312	4	26669285	G	A	0.4746	6.9e-11	0.00331783	0.00050869	TBC1D19	intronic	8.121	6	4
4:26670957:A:G	rs260940	4	26670957	G	A	0.1702	1.2e-09	-0.00413408	0.000679966	TBC1D19	intronic	4.564	NA	5
4:26670975:A:G	rs13121378	4	26670975	G	A	0.4746	7.5e-11	0.00331139	0.00050871	TBC1D19	intronic	10.53	7	5
4:26672973:A:C	rs1558722	4	26672973	C	A	0.1792	5.1e-10	-0.00415109	0.000667917	TBC1D19	intronic	1.454	5	5
4:26674091:C:T	rs1861470	4	26674091	T	C	0.4727	4.2e-11	-0.00335928	0.000509103	TBC1D19	intronic	9.86	5	4
4:26676343:A:G	rs11942145	4	26676343	A	G	0.4297	1.5e-09	-0.00310405	0.00051322	TBC1D19	intronic	4.291	6	4
4:26678019:C:G	rs7683324	4	26678019	G	C	0.4798	1.9e-10	-0.00324618	0.000509408	TBC1D19	intronic	0.29	5	4
4:26681324:G:T	rs7657453	4	26681324	T	G	0.475	6.5e-11	0.00332238	0.000508689	TBC1D19	intronic	1.875	5	4
4:26681488:C:T	rs4365714	4	26681488	T	C	0.4728	3.9e-11	-0.00336391	0.000509055	TBC1D19	intronic	1.944	5	4
4:26681760:A:T	rs4467548	4	26681760	T	A	0.4729	3.5e-11	-0.00337136	0.00050905	TBC1D19	intronic	2.429	7	4
4:26681916:C:T	rs13111381	4	26681916	T	C	0.475	5.3e-11	0.00333837	0.000508679	TBC1D19	intronic	0.7	7	4
4:26681983:A:T	rs73249834	4	26681983	T	A	0.1693	6e-10	-0.00421694	0.000681081	TBC1D19	intronic	1.524	6	4
4:26685105:A:G	rs13146364	4	26685105	G	A	0.4734	4.2e-11	-0.00335859	0.000509041	TBC1D19	intronic	3.786	5	4
4:26685128:A:C	rs61690082	4	26685128	C	A	0.4748	9.7e-11	0.00329222	0.000508753	TBC1D19	intronic	4.705	5	4
4:26685977:C:T	rs62412675	4	26685977	T	C	0.4296	1.3e-09	-0.00311496	0.000513124	TBC1D19	intronic	1.057	7	4
4:26687751:A:T	rs10939131	4	26687751	T	A	0.4901	3.4e-10	0.00322602	0.000513696	TBC1D19	intronic	0.059	6	4
4:26689523:A:G	rs13125612	4	26689523	A	G	0.4731	5.2e-11	-0.00334173	0.000509121	TBC1D19	intronic	7.691	5	4
4:26691091:C:T	rs12647180	4	26691091	C	T	0.4749	7.7e-11	0.00331018	0.00050871	TBC1D19	intronic	3.713	6	4
4:26692429:A:G	rs10939132	4	26692429	G	A	0.4736	7.8e-11	-0.0033118	0.000509158	TBC1D19	intronic	0.841	6	4
4:26692441:A:G	rs4355378	4	26692441	A	G	0.4752	8.6e-11	0.00330173	0.000508822	TBC1D19	intronic	0.47	6	4
4:26693382:A:G	rs7655144	4	26693382	A	G	0.4715	4.5e-11	-0.0033549	0.000509316	TBC1D19	intronic	7.609	7	4
4:26695309:C:T	rs35943553	4	26695309	T	C	0.4738	4.7e-11	0.00334884	0.000508847	TBC1D19	intronic	0.131	6	4
4:26695720:G:T	rs62412678	4	26695720	T	G	0.4728	6.3e-11	-0.00333403	0.00051007	TBC1D19	intronic	0.832	7	4
4:26695734:A:G	rs11726910	4	26695734	A	G	0.4748	1.5e-10	0.00326539	0.000509841	TBC1D19	intronic	0.05	7	4
4:26696835:C:G	rs4692551	4	26696835	G	C	0.474	9.5e-11	0.00329467	0.000508831	TBC1D19	intronic	0.053	7	4
4:26697804:A:C	rs12505393	4	26697804	A	C	0.4739	5.3e-11	0.00333807	0.000508755	TBC1D19	intronic	0.016	7	5
4:26699242:A:AC	rs760620254	4	26699242	A	AC	0.4684	4.4e-11	-0.00336167	0.000510114	TBC1D19	intronic	0.975	NA	5
4:26701250:G:T	rs11737277	4	26701250	G	T	0.462	5.2e-11	-0.00336687	0.000512762	TBC1D19	intronic	1.567	7	5
4:26701251:A:G	rs11732942	4	26701251	A	G	0.462	5.2e-11	-0.00336693	0.000512763	TBC1D19	intronic	1.098	7	5
4:26702140:A:G	rs60915838	4	26702140	A	G	0.4721	5.8e-11	-0.00333412	0.000509119	TBC1D19	intronic	4.233	7	5
4:26702526:C:T	rs115634775	4	26702526	T	C	0.05976	2e-10	-0.0068391	0.00107529	TBC1D19	intronic	0.482	6	5
4:26702936:C:T	rs12649671	4	26702936	T	C	0.4708	3.9e-11	-0.00336946	0.000509845	TBC1D19	intronic	1.715	5	5
4:26702943:A:AACAC	4:26702943_AACAC_A	4	26702943	A	AACAC	0.4727	6.1e-11	0.00333289	0.000509435	TBC1D19	intronic	6.088	NA	5
4:26703374:A:C	rs13136817	4	26703374	C	A	0.4747	4.9e-11	0.00334552	0.000508897	TBC1D19	intronic	5.461	3a	5
4:26704160:A:C	rs12644574	4	26704160	C	A	0.4737	8.2e-11	0.00330549	0.000508778	TBC1D19	intronic	5.493	5	5
4:26706342:A:C	rs4527463	4	26706342	C	A	0.4721	5.1e-11	-0.00334405	0.00050911	TBC1D19	intronic	4.462	6	5
4:26706746:TTTG:TTTGTTG	4:26706746_TTTGTTG_TTTG	4	26706746	TTTG	TTTGTTG	0.471	3.9e-11	-0.00336901	0.000509835	TBC1D19	intronic	NA	NA	5
4:26708119:A:T	rs11931159	4	26708119	A	T	0.4721	5e-11	-0.00334576	0.000509108	TBC1D19	intronic	11.14	6	5
4:26708331:C:T	rs10939134	4	26708331	T	C	0.4721	5.1e-11	-0.00334449	0.000509112	TBC1D19	intronic	7.772	7	5
4:26710019:C:G	rs4321621	4	26710019	G	C	0.4738	8.5e-11	0.00330322	0.000508792	TBC1D19	intronic	6.075	6	5
4:26710736:A:C	rs12498454	4	26710736	A	C	0.474	9.8e-11	0.0032925	0.000508826	TBC1D19	intronic	3.718	7	4
4:26711270:C:T	rs11721891	4	26711270	T	C	0.472	5.1e-11	-0.00334416	0.000509118	TBC1D19	intronic	0.083	5	2
4:26714759:C:CA	4:26714759_CA_C	4	26714759	C	CA	0.4711	4.4e-11	-0.00336037	0.000509954	TBC1D19	intronic	2.117	NA	5
4:26716927:A:G	rs4437235	4	26716927	G	A	0.4724	5.6e-11	-0.00333652	0.00050917	TBC1D19	intronic	6.246	7	4
4:26719822:A:G	rs60503601	4	26719822	A	G	0.4742	6.4e-11	0.00332485	0.00050886	TBC1D19	intronic	4.252	6	4
4:26719964:C:CT	rs56881657	4	26719964	CT	C	0.474	5.1e-11	0.00334182	0.000508772	TBC1D19	intronic	3.241	NA	4
4:26719976:A:C	rs11944010	4	26719976	C	A	0.4724	4.1e-11	-0.00336063	0.000509125	TBC1D19	intronic	1.401	6	4
4:26720127:A:G	rs13131355	4	26720127	G	A	0.4722	4.4e-11	-0.00335463	0.000509169	TBC1D19	intronic	6.901	6	4
4:26721142:G:T	rs9790514	4	26721142	T	G	0.4724	4e-11	-0.00336192	0.000509135	TBC1D19	intronic	8.529	7	5
4:26721241:A:G	rs9790776	4	26721241	G	A	0.4722	4.1e-11	-0.00336099	0.000509166	TBC1D19	intronic	5.969	6	5
4:26721317:C:G	rs34010107	4	26721317	G	C	0.4742	5.7e-11	0.0033333	0.00050886	TBC1D19	intronic	3.703	6	5
4:26721578:C:T	rs4590010	4	26721578	C	T	0.4724	3.7e-11	-0.00336887	0.000509199	TBC1D19	intronic	4.518	5	4
4:26724852:A:G	rs12504472	4	26724852	G	A	0.478	9.4e-11	0.00329783	0.000509204	TBC1D19	intronic	3.083	5	4
4:26725376:A:C	rs11937465	4	26725376	C	A	0.4725	3.6e-11	-0.00337063	0.000509109	TBC1D19	intronic	0.679	6	4
4:26726780:C:T	rs7658999	4	26726780	T	C	0.4724	3.8e-11	-0.00336574	0.000509133	TBC1D19	intronic	1.628	7	4
4:26728741:C:T	rs34241157	4	26728741	T	C	0.4741	5.4e-11	0.00333703	0.000508765	TBC1D19	intronic	11.02	4	4
4:26728855:A:G	rs7672267	4	26728855	G	A	0.4725	4.1e-11	-0.00336106	0.000509135	TBC1D19	intronic	13.41	3a	4
4:26732822:A:G	rs10939135	4	26732822	G	A	0.474	7e-11	0.00331809	0.000508826	TBC1D19	intronic	0.16	5	2
4:26733474:A:G	rs6858652	4	26733474	A	G	0.4722	3.8e-11	-0.00336559	0.000509077	TBC1D19	intronic	0.124	2b	4
4:26733725:A:G	rs114210990	4	26733725	A	G	0.0405	2e-10	-0.00835657	0.00131442	TBC1D19	intronic	11.73	6	4
4:26735612:A:C	rs35654367	4	26735612	A	C	0.4721	3.6e-11	-0.00337027	0.000509105	TBC1D19	intronic	0.621	5	5
4:26736512:A:ATG	4:26736512_ATG_A	4	26736512	A	ATG	0.4744	7.2e-11	0.00331585	0.000508823	TBC1D19	intronic	0.644	NA	5
4:26738113:A:G	rs58565506	4	26738113	A	G	0.4716	4.9e-11	-0.00334996	0.000509556	TBC1D19	intronic	0.144	7	5
4:26739764:C:T	rs12507314	4	26739764	T	C	0.4742	5.4e-11	0.0033375	0.0005088	TBC1D19	intronic	7.783	7	5
4:26740722:A:T	rs62299027	4	26740722	T	A	0.4673	1.1e-10	-0.00329297	0.000509981	TBC1D19	intronic	1.078	4	5
4:26741120:C:T	rs4588446	4	26741120	T	C	0.4723	4e-11	-0.0033628	0.000509111	TBC1D19	intronic	0.897	7	5
4:26741949:A:G	rs34837351	4	26741949	G	A	0.4738	5.5e-11	-0.00334135	0.000509638	TBC1D19	intronic	4.167	6	5
4:26749368:C:T	rs56150091	4	26749368	T	C	0.4743	4e-11	0.0033603	0.000508798	TBC1D19	intronic	1.297	7	5
4:26750514:C:T	rs62300967	4	26750514	T	C	0.4725	3.4e-11	-0.00337456	0.000509112	TBC1D19	intronic	0.25	4	2
4:26753758:A:G	rs13123511	4	26753758	G	A	0.4725	3.6e-11	-0.0033706	0.000509152	TBC1D19	intronic	5.655	4	4
4:26756102:A:G	rs13151477	4	26756102	G	A	0.4723	4.4e-11	-0.00335443	0.000509106	TBC1D19	intronic	10.72	5	4
4:26756855:A:C	rs1129230	4	26756855	A	C	0.4723	3.8e-11	-0.00336543	0.000509097	TBC1D19	UTR3	12.91	6	4
4:26757704:A:G	rs1135204	4	26757704	A	G	0.4723	4.3e-11	-0.00335646	0.000509153	TBC1D19	downstream	15.9	7	4
4:26758118:C:G	rs4234981	4	26758118	C	G	0.4742	4.6e-11	0.00335047	0.000508843	TBC1D19	intergenic	1.84	6	4
4:26758763:A:G	rs62300968	4	26758763	G	A	0.4722	6.8e-11	-0.00332556	0.000509585	TBC1D19	intergenic	1.344	6	4
4:26758785:A:G	rs11724595	4	26758785	A	G	0.4739	8.9e-11	0.00330188	0.000509184	TBC1D19	intergenic	1.895	7	4
4:26765769:A:G	rs11734761	4	26765769	G	A	0.4448	5.2e-09	0.00298888	0.000511809	TBC1D19	intergenic	3.697	6	4
4:26766687:A:G	rs7689475	4	26766687	G	A	0.447	8.8e-09	0.00294178	0.000511462	TBC1D19	intergenic	2.209	5	4
4:26770171:A:G	rs13112222	4	26770171	G	A	0.4451	8.6e-09	-0.00294671	0.000511956	TBC1D19	intergenic	0.564	7	4
4:26770746:A:G	rs73249857	4	26770746	A	G	0.1783	5e-10	-0.00416142	0.000669296	TBC1D19	intergenic	1.823	7	4
4:26773103:A:G	rs4602486	4	26773103	G	A	0.447	1.4e-08	0.00290297	0.000511657	TBC1D19	intergenic	5.462	5	4
4:26773747:C:CTT	4:26773747_CTT_C	4	26773747	C	CTT	0.4486	5.5e-09	0.00300214	0.000514896	TBC1D19	intergenic	7.62	NA	4
4:26773973:A:C	rs35124296	4	26773973	C	A	0.4472	1.2e-08	0.00291366	0.000511651	TBC1D19	intergenic	11.72	5	4
4:26774066:T:TG	4:26774066_TG_T	4	26774066	T	TG	0.1108	6.7e-11	-0.00529221	0.000810884	TBC1D19	intergenic	0.135	NA	4
4:26774938:A:G	rs55767426	4	26774938	G	A	0.4455	9.6e-09	-0.00293804	0.000512027	TBC1D19	intergenic	2.096	6	4
4:26777092:C:G	rs35588742	4	26777092	C	G	0.4431	4.6e-09	-0.00300356	0.000512329	TBC1D19	intergenic	5.49	6	4
4:26780582:A:G	rs5024581	4	26780582	A	G	0.4467	1.5e-08	0.00289978	0.000512492	TBC1D19	intergenic	3.029	7	4
4:26783453:A:G	rs6825268	4	26783453	G	A	0.4818	3.4e-16	0.00417849	0.000512197	TBC1D19	intergenic	11.78	6	5
4:26784562:C:T	rs78962857	4	26784562	T	C	0.1324	2.7e-10	-0.00476363	0.00075431	TBC1D19	intergenic	0.503	4	2
4:26785356:A:T	rs28667801	4	26785356	T	A	0.4018	6.9e-26	0.00546703	0.000519654	TBC1D19	intergenic	7.841	6	4
4:26787745:C:G	rs6822044	4	26787745	G	C	0.351	1.8e-17	-0.00455028	0.000535081	TBC1D19	intergenic	8.197	5	5
4:26788418:G:GATGGATGT	rs74408986	4	26788418	GATGGATGT	G	0.3978	5.1e-26	0.00549896	0.00052126	TBC1D19	intergenic	2.832	NA	5
4:26791831:C:T	rs73249865	4	26791831	C	T	0.3556	3.6e-17	-0.00448192	0.000532049	TBC1D19	intergenic	2.153	5	5
4:26791914:A:G	rs75931783	4	26791914	A	G	0.1366	5.6e-09	-0.00433563	0.000743722	TBC1D19	intergenic	5.42	5	5
4:26793681:A:C	rs4428270	4	26793681	C	A	0.3971	5.9e-25	0.00534946	0.000518475	TBC1D19	intergenic	11.24	7	5
4:26795603:C:T	rs4572866	4	26795603	C	T	0.3564	8.5e-17	-0.00442325	0.000531378	TBC1D19	intergenic	7.164	4	5
4:26796406:A:G	rs73249866	4	26796406	G	A	0.3563	1.3e-16	-0.00439492	0.00053133	TBC1D19	intergenic	6.612	6	5
4:26796884:C:CCTT	rs760662286	4	26796884	C	CCTT	0.353	2.8e-17	-0.00450694	0.000532949	TBC1D19	intergenic	3.242	NA	5
4:26797659:A:G	rs13148360	4	26797659	A	G	0.3948	7.6e-24	0.0052242	0.000518847	TBC1D19	intergenic	3.714	5	5
4:26799083:A:G	rs115402483	4	26799083	G	A	0.1367	5.7e-09	-0.00433191	0.000743524	TBC1D19	intergenic	7.33	7	5
4:26799390:A:G	rs35107212	4	26799390	G	A	0.3972	2.6e-24	0.00527304	0.000518304	TBC1D19	intergenic	5.46	6	5
4:26800969:A:C	rs73249868	4	26800969	C	A	0.357	4.9e-17	-0.00445996	0.000531569	TBC1D19	intergenic	0.397	6	5
4:26801566:C:CT	4:26801566_C_CT	4	26801566	CT	C	0.3555	8.6e-17	-0.00442886	0.000532128	TBC1D19	intergenic	1.443	NA	5
4:26801573:T:TA	rs796901745	4	26801573	TA	T	0.3956	2.5e-24	0.00528563	0.000519261	TBC1D19	intergenic	0.012	NA	5
4:26801574:A:T	rs10032845	4	26801574	A	T	0.3954	2.4e-24	0.00528642	0.000519306	TBC1D19	intergenic	0.012	7	5
4:26802027:C:T	rs79618052	4	26802027	C	T	0.3566	4.7e-17	-0.00446267	0.000531636	TBC1D19	intergenic	3.376	7	5
4:26805393:A:G	rs7662342	4	26805393	A	G	0.3949	6.6e-24	0.00522856	0.000518572	TBC1D19	intergenic	10.74	4	1
4:26806736:C:T	rs35516283	4	26806736	T	C	0.3976	1.3e-24	0.00529619	0.000517156	TBC1D19	intergenic	2.295	5	1
4:26808829:C:T	rs7687234	4	26808829	T	C	0.395	1.1e-23	0.00520135	0.000518495	STIM2	intergenic	1.856	5	5
4:26809019:C:T	rs73249870	4	26809019	T	C	0.3539	2.8e-17	-0.00450439	0.000532822	STIM2	intergenic	0.15	2b	5
4:26809115:A:G	rs73249871	4	26809115	G	A	0.3565	7.4e-17	-0.00443598	0.00053188	STIM2	intergenic	10.52	2a	5
4:26812210:C:T	rs73249874	4	26812210	T	C	0.3526	1.7e-17	-0.00454729	0.000534195	STIM2	intergenic	0.412	5	5
4:26812737:C:T	rs55924432	4	26812737	T	C	0.3976	4.2e-25	0.00537611	0.000519504	STIM2	intergenic	2.151	6	5
4:26813117:A:AAGAGT	rs750704108	4	26813117	A	AAGAGT	0.404	1.9e-20	-0.0048316	0.000521482	STIM2	intergenic	2.769	NA	1
4:26813156:A:G	rs73249875	4	26813156	A	G	0.3524	1.8e-17	-0.00454597	0.000534407	STIM2	intergenic	0.416	7	1
4:26813959:C:T	rs59761494	4	26813959	T	C	0.3524	2.4e-17	-0.00452905	0.000534581	STIM2	intergenic	15.61	5	2
4:26814452:G:GTA	4:26814452_GTA_G	4	26814452	G	GTA	0.4031	1.6e-20	-0.00484729	0.000521963	STIM2	intergenic	0.633	NA	5
4:26815441:G:T	rs68041310	4	26815441	T	G	0.3522	2.9e-17	-0.00451865	0.000534691	STIM2	intergenic	0.704	5	5
4:26817610:A:G	rs4299571	4	26817610	G	A	0.4462	3.3e-15	-0.00402583	0.000511058	STIM2	intergenic	3.676	4	5
4:26818080:C:G	rs28558138	4	26818080	C	G	0.4123	2e-40	0.00690125	0.00051846	STIM2	intergenic	1.223	6	5
4:26819467:A:G	rs3923192	4	26819467	G	A	0.4733	5.1e-30	0.00583826	0.000512889	STIM2	intergenic	1.422	6	5
4:26819519:A:G	rs4467549	4	26819519	A	G	0.4003	1.7e-22	0.00508014	0.000520437	STIM2	intergenic	2.299	7	5
4:26821836:A:G	rs12644549	4	26821836	A	G	0.3892	2.6e-20	0.00480653	0.000520547	STIM2	intergenic	1.781	6	5
4:26821886:A:AC	rs764729854	4	26821886	A	AC	0.3891	2.5e-20	0.00481199	0.000520769	STIM2	intergenic	0.399	NA	5
4:26822377:A:G	rs7692829	4	26822377	A	G	0.4065	6.3e-23	0.00511603	0.000518907	STIM2	intergenic	2.137	7	5
4:26824501:A:G	rs71612806	4	26824501	A	G	0.2544	2.1e-08	-0.00328818	0.000586396	STIM2	intergenic	7.44	4	2
4:26824842:G:T	rs111273795	4	26824842	T	G	0.1095	5.6e-09	-0.00473525	0.000812437	STIM2	intergenic	5.765	NA	5
4:57725321:A:G	rs59708338	4	57725321	A	G	0.1541	1.2e-09	-0.00430036	0.000707806	SPINK2	intergenic	13.54	7	5
4:57725980:A:G	rs62308104	4	57725980	G	A	0.154	1.4e-09	-0.00428952	0.00070784	SPINK2	intergenic	0.915	5	5
4:57727962:A:G	rs4412049	4	57727962	A	G	0.154	1.8e-09	-0.00425437	0.000707652	SPINK2	intergenic	0.041	7	5
4:57728318:A:AC	rs546270104	4	57728318	AC	A	0.1501	2.1e-10	-0.00455302	0.000716829	SPINK2	intergenic	0.499	NA	5
4:57730997:G:T	rs59713092	4	57730997	G	T	0.1428	1.4e-08	-0.004134	0.000727896	REST	intergenic	1.079	6	5
4:57731446:C:T	rs9637714	4	57731446	C	T	0.2877	2.3e-09	-0.00337663	0.000564834	REST	intergenic	4.881	6	5
4:57731538:C:T	rs9637715	4	57731538	T	C	0.2877	2.1e-09	-0.00338161	0.000564867	REST	intergenic	1.689	7	5
4:57732709:A:C	rs13133982	4	57732709	A	C	0.2877	1.7e-09	-0.00340212	0.000564822	REST	intergenic	3.032	7	5
4:57733604:C:T	rs12650282	4	57733604	T	C	0.2877	1.7e-09	-0.00340127	0.000564689	REST	intergenic	3.289	7	5
4:57734314:A:G	rs73165958	4	57734314	G	A	0.143	1.3e-08	-0.00414063	0.000728056	REST	intergenic	0.065	7	5
4:57734368:A:T	rs78643778	4	57734368	T	A	0.1532	4.2e-10	-0.00442095	0.000707777	REST	intergenic	4.613	6	5
4:57734411:A:G	rs12504759	4	57734411	A	G	0.2877	1.8e-09	-0.00339827	0.000564679	REST	intergenic	0.163	7	5
4:57734591:C:T	rs58548607	4	57734591	T	C	0.1431	1.2e-08	-0.00414616	0.00072742	REST	intergenic	0.17	7	5
4:57734636:C:T	rs60796028	4	57734636	T	C	0.143	1.1e-08	-0.00415614	0.000728054	REST	intergenic	9.948	7	5
4:57735358:A:G	rs13101682	4	57735358	A	G	0.2878	2.1e-09	-0.00338425	0.000564707	REST	intergenic	1.998	7	5
4:57739233:A:G	rs67043033	4	57739233	G	A	0.1426	2.3e-08	-0.00407035	0.000728113	REST	intergenic	7.763	6	5
4:57740533:A:G	rs73165962	4	57740533	A	G	0.1429	3.8e-09	-0.00429253	0.000728707	REST	intergenic	4.656	3a	1
4:57740536:A:G	rs73165963	4	57740536	G	A	0.144	9.8e-09	-0.00416466	0.000726346	REST	intergenic	5.352	3a	1
4:57740667:A:G	rs56162812	4	57740667	A	G	0.1438	3.3e-09	-0.00429528	0.000726323	REST	intergenic	2.565	2b	1
4:57741333:C:CA	rs34919001	4	57741333	CA	C	0.1394	4e-09	-0.00431305	0.000732817	REST	intergenic	7.353	NA	1
4:57750725:A:G	rs73165969	4	57750725	A	G	0.182	1.9e-12	-0.00466076	0.000661875	REST	intergenic	5.571	3a	1
4:57765390:C:CT	rs571492629	4	57765390	CT	C	0.1793	1.2e-12	-0.00471656	0.000663852	REST	intergenic	6.654	NA	5
4:57765731:C:G	rs55762216	4	57765731	C	G	0.1844	1e-12	-0.00468567	0.000657464	REST	intergenic	2.556	7	5
4:57765816:A:G	rs56281640	4	57765816	A	G	0.1845	1e-12	-0.00468321	0.000657294	REST	intergenic	1.269	6	5
4:57767327:A:T	rs7665147	4	57767327	A	T	0.1858	2e-12	-0.00461529	0.000655841	REST	intergenic	2.564	7	5
4:57769824:C:T	rs58408429	4	57769824	C	T	0.1855	1.6e-12	-0.00462824	0.000655193	REST	intergenic	1.463	7	5
4:57770106:A:G	rs12645070	4	57770106	A	G	0.184	6.9e-13	-0.00472139	0.000657524	REST	intergenic	0.444	6	5
4:57773908:A:G	rs66790703	4	57773908	A	G	0.184	8.5e-13	-0.00470179	0.000657368	REST	upstream	10.77	2b	1
4:57774843:C:T	rs6853156	4	57774843	T	C	0.1852	1.5e-12	-0.00463698	0.000655479	REST	intronic	18.46	4	1
4:57775116:C:G	rs6852182	4	57775116	C	G	0.185	2.4e-12	-0.00459836	0.000656123	REST	intronic	20	3a	1
4:57778645:A:G	rs781656	4	57778645	A	G	0.1862	1.3e-12	-0.00464337	0.000654562	REST	intronic	0.748	NA	4
4:57778685:A:G	rs781657	4	57778685	G	A	0.1862	1.6e-12	-0.00462238	0.000654452	REST	intronic	1.114	NA	4
4:57779567:A:G	rs781658	4	57779567	A	G	0.1862	2.5e-12	-0.00458178	0.000654413	REST	intronic	2.994	NA	3
4:57781347:C:T	rs7658601	4	57781347	T	C	0.1861	1.2e-12	-0.00465336	0.000654537	REST	intronic	2.849	6	4
4:57781754:A:G	rs781663	4	57781754	G	A	0.1862	1.5e-12	-0.00462974	0.000654461	REST	intronic	6.603	5	4
4:57785149:A:T	rs1713987	4	57785149	T	A	0.1868	2.6e-12	-0.00457677	0.000654047	REST	intronic	0.062	6	4
4:57791529:C:CTA	rs74926744	4	57791529	CTA	C	0.09069	1.8e-08	-0.00497226	0.000883132	REST	intronic	1.016	NA	4
4:57797414:C:T	rs3796529	4	57797414	T	C	0.1856	1.9e-12	-0.00460894	0.000654265	REST	exonic	3.93	NA	4
4:57798189:A:G	rs2227901	4	57798189	A	G	0.1856	2.1e-12	-0.00459644	0.000654317	REST	exonic	0.35	1f	4
4:57805085:A:ATAAG	4:57805085_ATAAG_A	4	57805085	A	ATAAG	0.1852	2.2e-12	-0.00459801	0.000654801	REST	intergenic	7.487	NA	4
4:57809018:A:G	rs79685021	4	57809018	G	A	0.09185	4.9e-08	-0.00478613	0.000877474	REST	intergenic	3.642	7	5
4:57812765:A:T	rs6852997	4	57812765	A	T	0.1856	2.5e-12	-0.00458188	0.000654311	REST	intergenic	4.304	7	5
4:57813895:A:G	rs55879786	4	57813895	A	G	0.1857	2.8e-12	-0.00457118	0.000654214	REST	intergenic	0.133	7	5
4:57822869:A:T	rs17081933	4	57822869	A	T	0.1856	1.6e-12	-0.00462261	0.00065398	RP11-738E22.3	intergenic	1.802	7	5
4:57823476:C:T	rs17081935	4	57823476	T	C	0.1855	1.5e-12	-0.00462798	0.000654117	RP11-738E22.3	intergenic	0.251	7	5
4:57824451:A:G	rs56155140	4	57824451	A	G	0.1855	6.5e-13	-0.00469991	0.000653703	RP11-738E22.3	intergenic	5.776	4	1
4:57824932:A:G	rs7687767	4	57824932	G	A	0.1848	1.1e-12	-0.00466082	0.000654343	RP11-738E22.3	intergenic	7.454	1d	1
4:57825336:C:G	rs6554401	4	57825336	G	C	0.1863	2e-12	-0.00458989	0.000652587	RP11-738E22.3	intergenic	3.293	3a	2
4:57827737:T:TAA	rs77119371	4	57827737	TAA	T	0.186	9.1e-13	-0.00466944	0.000653606	RP11-738E22.3	upstream	6.08	NA	4
4:57828531:A:AAGGATGACAACTTGGGC	4:57828531_AAGGATGACAACTTGGGC_A	4	57828531	A	AAGGATGACAACTTGGGC	0.1844	1.4e-12	-0.00463764	0.00065497	RP11-738E22.3	upstream:downstream	13.11	NA	4
4:57831564:C:G	rs72627508	4	57831564	G	C	0.1864	1.3e-12	-0.0046287	0.000652919	NOA1	intronic	1.846	7	4
4:57838583:G:T	rs17087335	4	57838583	T	G	0.1861	1.6e-12	-0.00462116	0.000653736	NOA1	intronic	8.914	7	4
4:57839051:C:G	rs72627509	4	57839051	G	C	0.1847	1.1e-12	-0.00466683	0.000655517	NOA1	intronic	7.93	4	4
4:57839280:A:T	rs57265257	4	57839280	T	A	0.1856	2e-12	-0.00460138	0.000654351	NOA1	intronic	16.2	3a	4
4:57841213:C:G	rs72606404	4	57841213	C	G	0.1857	1.8e-12	-0.00461284	0.000654522	NOA1	intronic	1.677	7	1
4:57847220:C:T	rs75032262	4	57847220	T	C	0.1439	3.9e-10	-0.0045573	0.000728043	POLR2B	intronic	2.802	6	2
4:57847443:G:T	rs79641006	4	57847443	G	T	0.1439	3.7e-10	-0.00456166	0.000728024	POLR2B	intronic	3.396	7	2
4:57850128:G:T	rs56931952	4	57850128	G	T	0.1425	6.7e-10	-0.00451525	0.000731588	POLR2B	intronic	4.661	7	4
4:57850133:C:T	rs57923328	4	57850133	T	C	0.1425	6.2e-10	-0.00452459	0.000731651	POLR2B	intronic	0.489	7	4
4:57850274:G:GC	4:57850274_GC_G	4	57850274	G	GC	0.1439	4e-10	-0.00455285	0.000728095	POLR2B	intronic	0.383	NA	4
4:57851032:A:AT	4:57851032_AT_A	4	57851032	A	AT	0.1439	4e-10	-0.00455341	0.000728091	POLR2B	intronic	3.636	NA	4
4:57854840:A:G	rs78933653	4	57854840	G	A	0.144	4.5e-10	-0.00453853	0.000727678	POLR2B	intronic	4.147	7	4
4:57857188:A:G	rs3733309	4	57857188	G	A	0.1442	5.1e-10	-0.00452277	0.000727504	POLR2B	intronic	3.926	5	4
4:57858726:A:T	rs79858546	4	57858726	T	A	0.1407	1.2e-09	-0.00446952	0.000734631	POLR2B	intronic	0.176	6	4
4:57870537:A:T	rs78272732	4	57870537	A	T	0.1437	4.3e-10	-0.00454696	0.000728189	POLR2B	intronic	6.569	6	4
4:57872900:C:CT	rs146021754	4	57872900	CT	C	0.1465	1.8e-10	-0.00462406	0.000724606	POLR2B	intronic	0.693	NA	4
4:57878821:G:GT	rs34594071	4	57878821	GT	G	0.1435	3.9e-10	-0.00455814	0.000728381	POLR2B	intronic	1.411	NA	4
4:57882798:T:TAAG	4:57882798_TAAG_T	4	57882798	T	TAAG	0.1412	1.4e-09	-0.00443993	0.00073385	POLR2B	intronic	1.758	NA	4
4:57894717:C:G	rs1608165	4	57894717	C	G	0.1434	2e-10	-0.00464142	0.000729407	POLR2B	intronic	4.305	4	4
4:87902157:T:TTTTG	rs570512802	4	87902157	TTTTG	T	0.4125	3.9e-08	-0.00284386	0.000517489	AFF1	intronic	3.059	NA	5
4:87956716:G:GA	rs11434868	4	87956716	GA	G	0.4189	3.7e-08	-0.00285693	0.000519208	AFF1	intronic	0.802	NA	5
4:87976359:A:T	rs1471251	4	87976359	T	A	0.3985	4.5e-08	0.00284853	0.000520585	AFF1	intronic	1.973	5	2
4:89726823:A:AT	rs34154818	4	89726823	AT	A	0.4479	4.9e-08	0.0028134	0.000515673	FAM13A	intronic	7.433	NA	5
4:120133892:C:T	rs6833072	4	120133892	C	T	0.3095	3.6e-08	0.00302567	0.000549021	USP53	UTR5	9.9	4	1
4:120142306:C:T	rs10007409	4	120142306	T	C	0.3095	3.2e-08	0.00303612	0.00054902	USP53	intronic	0.141	7	3
4:186696172:A:C	rs11728719	4	186696172	C	A	0.2356	3e-11	0.00398015	0.000599026	SORBS2	intronic	9.227	4	1
5:38754162:A:G	rs57253948	5	38754162	G	A	0.06155	3.7e-08	-0.00576175	0.00104691	CTD-2127H9.1	ncRNA_intronic	9.241	5	5
5:38767551:C:T	rs16867716	5	38767551	T	C	0.0617	4.3e-08	-0.00570943	0.00104243	CTD-2127H9.1	ncRNA_intronic	0.862	4	5
5:38780778:A:C	rs10805635	5	38780778	C	A	0.06153	4.4e-08	0.00570806	0.00104268	CTD-2127H9.1	ncRNA_intronic	0.306	5	2
5:126987061:A:G	rs6595788	5	126987061	G	A	0.2591	2.5e-08	-0.00322159	0.000578184	CTXN3	intronic	4.278	6	5
5:127044918:A:G	rs35571342	5	127044918	G	A	0.3477	4.5e-08	0.00294281	0.000537954	CTC-228N24.1	ncRNA_intronic	1.282	7	5
5:127086365:G:T	rs1086484	5	127086365	T	G	0.3218	2.6e-08	-0.00303785	0.000545465	CTC-228N24.1	ncRNA_intronic	0.267	6	5
5:127086699:A:T	rs1086483	5	127086699	A	T	0.3223	2.6e-08	-0.00303452	0.000545093	CTC-228N24.1	ncRNA_intronic	0.81	7	5
5:127089336:C:T	rs1897525	5	127089336	C	T	0.3219	3.9e-08	-0.00299247	0.000544397	CTC-228N24.1	ncRNA_intronic	0.045	NA	5
5:127090699:A:C	rs2673772	5	127090699	A	C	0.322	3.9e-08	-0.00299269	0.00054439	CTC-228N24.1	ncRNA_intronic	0.917	NA	5
5:127092241:G:T	rs1228156	5	127092241	T	G	0.3219	3.7e-08	-0.00299647	0.000544324	CTC-228N24.1	ncRNA_intronic	0.022	NA	5
5:127096801:A:C	rs2569146	5	127096801	A	C	0.322	3.6e-08	-0.00299812	0.000544365	CTC-228N24.1	ncRNA_intronic	0.525	5	5
5:127096936:G:T	rs2569147	5	127096936	T	G	0.3217	3.7e-08	-0.00299824	0.000544613	CTC-228N24.1	ncRNA_intronic	0.635	5	5
5:127096937:A:G	rs2569148	5	127096937	A	G	0.3213	3.6e-08	-0.00300266	0.000545021	CTC-228N24.1	ncRNA_intronic	0.151	5	5
5:127097363:A:G	rs1515640	5	127097363	G	A	0.3219	3.8e-08	-0.0029947	0.000544352	CTC-228N24.1	ncRNA_intronic	10.08	6	5
5:127103632:G:T	rs59513079	5	127103632	G	T	0.3219	3.6e-08	-0.00300025	0.000544454	CTC-228N24.1	ncRNA_intronic	3.595	7	5
5:127211947:C:CA	5:127211947_CA_C	5	127211947	C	CA	0.319	1.5e-09	0.00332131	0.000549136	CTC-228N24.1	ncRNA_intronic	2.306	NA	5
5:127212006:C:T	rs1421748	5	127212006	T	C	0.3199	8.1e-09	0.00316578	0.000548965	CTC-228N24.1	ncRNA_intronic	0.125	5	5
5:127212010:A:G	rs1421749	5	127212010	A	G	0.3121	3.4e-09	0.00326127	0.000551917	CTC-228N24.1	ncRNA_intronic	0.561	5	5
5:127212228:A:C	rs1421750	5	127212228	A	C	0.3199	7.1e-09	0.00317474	0.000548561	CTC-228N24.1	ncRNA_intronic	3.554	3a	5
5:127212601:A:G	rs2108653	5	127212601	A	G	0.319	5.5e-09	0.00319789	0.000548489	CTC-228N24.1	ncRNA_intronic	1.717	6	5
5:127212887:G:T	rs2544779	5	127212887	G	T	0.3189	5.3e-09	0.00320203	0.00054852	CTC-228N24.1	ncRNA_intronic	0.558	6	5
5:127213046:G:GA	rs772352065	5	127213046	G	GA	0.3115	2.3e-09	0.00329948	0.000552015	CTC-228N24.1	ncRNA_intronic	0.475	NA	5
5:127213276:G:T	rs2681512	5	127213276	T	G	0.319	5.3e-09	0.00320236	0.00054847	CTC-228N24.1	ncRNA_intronic	1.678	5	5
5:127213367:C:CT	rs5871278	5	127213367	CT	C	0.3185	3.1e-09	0.00325587	0.000549215	CTC-228N24.1	ncRNA_intronic	3.874	NA	5
5:127213625:C:G	rs2764766	5	127213625	G	C	0.319	5.3e-09	0.00320218	0.000548466	CTC-228N24.1	ncRNA_intronic	3.221	5	5
5:127213778:C:T	rs1421751	5	127213778	T	C	0.3116	2.2e-09	0.00330004	0.000551427	CTC-228N24.1	ncRNA_intronic	2.407	7	5
5:127214163:C:T	rs2544780	5	127214163	C	T	0.3114	2.6e-09	0.00328361	0.000551473	CTC-228N24.1	ncRNA_intronic	4.695	4	5
5:127214209:A:G	rs10042555	5	127214209	G	A	0.3116	2.2e-09	0.00330056	0.000551403	CTC-228N24.1	ncRNA_intronic	1.437	4	5
5:127214344:A:T	rs12332385	5	127214344	A	T	0.3191	5.3e-09	0.00320159	0.000548442	CTC-228N24.1	ncRNA_intronic	2.984	7	5
5:127214574:G:T	rs12332386	5	127214574	G	T	0.3187	3e-09	0.00325596	0.000549054	CTC-228N24.1	ncRNA_intronic	3.487	6	5
5:127214696:A:G	rs12332194	5	127214696	A	G	0.3187	3e-09	0.00325556	0.00054905	CTC-228N24.1	ncRNA_intronic	2.15	6	5
5:127214740:A:G	rs12332552	5	127214740	G	A	0.3113	2.1e-09	0.00330453	0.000551891	CTC-228N24.1	ncRNA_intronic	3.75	6	5
5:127216523:C:T	rs2006195	5	127216523	T	C	0.3118	2.7e-09	0.00328043	0.000551263	CTC-228N24.1	ncRNA_intronic	0.437	7	5
5:127220271:C:T	rs122730	5	127220271	T	C	0.3117	2.9e-09	0.00327097	0.000551178	CTC-228N24.1	ncRNA_intronic	3.225	7	5
5:127220788:C:T	rs151859	5	127220788	C	T	0.3195	6.3e-09	0.00318445	0.000548173	CTC-228N24.1	ncRNA_intronic	0.723	4	2
5:127220830:C:G	rs151858	5	127220830	G	C	0.312	2.7e-09	0.00327969	0.000551094	CTC-228N24.1	ncRNA_intronic	1.305	4	2
5:127221571:C:G	rs122731	5	127221571	G	C	0.3195	6.7e-09	0.00317829	0.00054811	CTC-228N24.1	ncRNA_intronic	1.807	6	1
5:127221791:A:G	rs151856	5	127221791	G	A	0.3195	6.7e-09	0.00317856	0.000548101	CTC-228N24.1	ncRNA_intronic	5.345	5	1
5:127222108:A:C	rs151855	5	127222108	A	C	0.3193	6.3e-09	0.00318413	0.000548133	CTC-228N24.1	ncRNA_intronic	1.928	NA	5
5:127222896:A:C	rs245175	5	127222896	C	A	0.312	2.7e-09	0.0032778	0.000550996	CTC-228N24.1	ncRNA_intronic	5.166	NA	5
5:127224001:A:G	rs245174	5	127224001	G	A	0.3195	6.6e-09	0.00317874	0.000547924	CTC-228N24.1	ncRNA_intronic	0.31	NA	5
5:127224153:C:G	rs245173	5	127224153	G	C	0.3195	6.5e-09	0.00317999	0.000547903	CTC-228N24.1	ncRNA_intronic	3.467	4	5
5:127224322:C:T	rs122734	5	127224322	C	T	0.3119	2.5e-09	0.0032826	0.000550827	CTC-228N24.1	ncRNA_intronic	2.827	6	5
5:127224433:C:T	rs245172	5	127224433	T	C	0.3196	6.7e-09	0.00317556	0.000547783	CTC-228N24.1	ncRNA_intronic	3.032	NA	5
5:127224475:A:G	rs245171	5	127224475	A	G	0.3194	6.5e-09	0.00317887	0.000547805	CTC-228N24.1	ncRNA_intronic	1.733	NA	5
5:127225273:C:T	rs111941	5	127225273	T	C	0.3118	3.4e-09	0.00325378	0.000550487	CTC-228N24.1	ncRNA_intronic	1.19	6	5
5:127225373:C:T	rs111942	5	127225373	C	T	0.3119	3.4e-09	0.00325328	0.00055045	CTC-228N24.1	ncRNA_intronic	0.472	6	5
5:127227184:A:G	rs151853	5	127227184	A	G	0.3124	3.1e-09	0.00325993	0.000550207	CTC-228N24.1	ncRNA_intronic	1.873	NA	5
5:127229195:C:T	rs245167	5	127229195	C	T	0.3125	2.3e-09	0.00328643	0.000549794	CTC-228N24.1	ncRNA_intronic	1.791	NA	2
5:127233917:A:C	rs10058856	5	127233917	C	A	0.3119	2.8e-09	0.00326969	0.0005503	CTC-228N24.1	ncRNA_intronic	2.254	7	5
5:127234574:C:T	rs2409033	5	127234574	C	T	0.312	3.6e-09	0.00324712	0.000550328	CTC-228N24.1	ncRNA_intronic	1.242	5	7
5:127234944:C:T	rs193495	5	127234944	C	T	0.3121	2.6e-09	0.00327675	0.000550341	CTC-228N24.1	ncRNA_intronic	0.603	NA	7
5:127236652:G:T	rs245160	5	127236652	G	T	0.3121	2.3e-09	0.00328898	0.000550651	CTC-228N24.1	ncRNA_intronic	0.747	NA	5
5:127239400:A:T	rs245221	5	127239400	T	A	0.2982	3.3e-08	0.00308262	0.000558218	CTC-228N24.1	ncRNA_intronic	0.636	6	5
5:127242087:A:C	rs187381	5	127242087	C	A	0.3161	1.2e-08	0.00313046	0.000548974	CTC-228N24.1	ncRNA_intronic	2.303	NA	5
5:127242478:C:CA	5:127242478_CA_C	5	127242478	C	CA	0.3163	1.4e-08	0.00311779	0.000549733	CTC-228N24.1	ncRNA_intronic	0.81	NA	5
5:127243500:C:G	rs1520247	5	127243500	G	C	0.316	1.5e-08	0.00310693	0.000549059	CTC-228N24.1	ncRNA_intronic	0.238	6	5
5:127245143:A:G	rs245156	5	127245143	A	G	0.3153	1.5e-08	0.00311189	0.000549194	CTC-228N24.1	ncRNA_intronic	3.346	4	5
5:127246232:A:G	rs245157	5	127246232	A	G	0.3151	1.2e-08	0.0031307	0.000549344	CTC-228N24.1	ncRNA_intronic	4.965	7	5
5:127247600:A:T	rs245158	5	127247600	T	A	0.3101	2.1e-09	0.00330352	0.000551631	CTC-228N24.1	ncRNA_intronic	1.711	5	5
5:127263443:A:C	rs4836344	5	127263443	A	C	0.1852	9.9e-12	0.00445904	0.000654963	CTC-228N24.1	ncRNA_intronic	3.935	5	5
5:127267802:C:T	rs6878976	5	127267802	C	T	0.1857	1.1e-11	0.00443864	0.000654006	CTC-228N24.1	ncRNA_intronic	0.79	7	5
5:127268003:A:T	rs10057561	5	127268003	T	A	0.1857	8.2e-12	0.00446996	0.000654055	CTC-228N24.1	ncRNA_intronic	3.2	7	5
5:127270337:A:G	rs2011576	5	127270337	G	A	0.1867	4.5e-13	0.00473882	0.000654496	CTC-228N24.1	ncRNA_intronic	4.835	3a	2
5:127271404:A:G	rs4836346	5	127271404	G	A	0.1866	4.2e-13	0.00474276	0.000654385	CTC-228N24.1	ncRNA_intronic	6.224	4	5
5:127272284:G:GA	5:127272284_GA_G	5	127272284	G	GA	0.1857	1.6e-13	0.00484363	0.000656121	CTC-228N24.1	ncRNA_intronic	0.227	NA	5
5:127272483:C:T	rs11738398	5	127272483	T	C	0.1871	4.7e-13	0.00473327	0.000654262	CTC-228N24.1	ncRNA_intronic	5.25	4	5
5:127273289:C:G	rs13160751	5	127273289	C	G	0.1874	2.1e-13	0.00479945	0.000653928	CTC-228N24.1	ncRNA_intronic	0.471	5	5
5:127274447:C:T	rs7717741	5	127274447	C	T	0.187	9.3e-14	0.00487305	0.000654007	CTC-228N24.1	ncRNA_intronic	1.24	5	5
5:127277574:C:G	rs2018829	5	127277574	G	C	0.1866	1.2e-13	0.00485273	0.000654714	CTC-228N24.3	ncRNA_intronic	1.691	5	1
5:127278773:G:T	rs4836348	5	127278773	G	T	0.1865	1.2e-13	0.00485832	0.000654931	CTC-228N24.3	ncRNA_intronic	0.285	1d	5
5:127281022:A:G	rs7706518	5	127281022	A	G	0.1866	1e-13	0.00486909	0.000654631	CTC-228N24.3	ncRNA_intronic	5.296	6	5
5:127283385:A:G	rs6877403	5	127283385	G	A	0.2112	3.1e-11	0.0041576	0.000625764	CTC-228N24.3	ncRNA_intronic	2.083	6	5
5:127283462:C:T	rs6898956	5	127283462	C	T	0.2114	4.1e-11	0.00412923	0.000625598	CTC-228N24.3	ncRNA_intronic	6.724	7	5
5:127284983:A:G	rs10900794	5	127284983	A	G	0.2113	4.6e-11	0.00412018	0.000625706	CTC-228N24.3	ncRNA_intronic	2.307	6	5
5:127285152:A:G	rs12517005	5	127285152	G	A	0.2113	4.1e-11	0.00413112	0.000625764	CTC-228N24.3	ncRNA_intronic	6.392	6	5
5:127285607:A:G	rs55896045	5	127285607	G	A	0.2114	4.9e-11	0.00411279	0.000625591	CTC-228N24.3	ncRNA_intronic	1.746	7	5
5:127286190:G:T	rs2409037	5	127286190	G	T	0.2113	4.2e-11	0.0041282	0.000625709	CTC-228N24.3	ncRNA_intronic	2.516	7	5
5:127287249:A:T	rs11741283	5	127287249	A	T	0.211	5e-11	0.00411264	0.000625999	CTC-228N24.3	ncRNA_intronic	1.333	6	4
5:127287448:A:G	rs10050374	5	127287448	A	G	0.1864	1.3e-13	0.00485172	0.000655003	CTC-228N24.3	ncRNA_intronic	2.993	6	4
5:127296571:T:TGAAA	rs111498115	5	127296571	TGAAA	T	0.1847	3e-13	0.0047996	0.000657941	CTC-228N24.3	ncRNA_intronic	1.666	NA	5
5:127296975:C:CA	rs11428354	5	127296975	CA	C	0.1845	3.4e-13	0.0047937	0.000658694	CTC-228N24.3	ncRNA_intronic	11.07	NA	5
5:127302466:A:G	rs13166597	5	127302466	G	A	0.2047	2.1e-13	0.004657	0.000634069	CTC-228N24.3	ncRNA_exonic	3.362	7	4
5:127302762:A:T	rs758181	5	127302762	T	A	0.1807	7.4e-13	0.00476749	0.000664775	CTC-228N24.3	ncRNA_intronic	2.806	7	4
5:127304405:C:T	rs6889756	5	127304405	C	T	0.1852	3.8e-13	0.004773	0.000657051	CTC-228N24.3	ncRNA_intronic	1.495	6	5
5:127310093:A:G	rs6871743	5	127310093	G	A	0.185	4.8e-13	0.00475452	0.000657436	CTC-228N24.3	ncRNA_intronic	3.592	6	5
5:127312524:C:G	rs17164458	5	127312524	G	C	0.148	4.1e-08	-0.00393361	0.000717075	CTC-228N24.3	ncRNA_intronic	0.136	7	5
5:127314129:C:CA	rs11427666	5	127314129	CA	C	0.1992	3.5e-15	0.00504224	0.000640436	CTC-228N24.3	ncRNA_intronic	6.136	NA	5
5:127314909:A:C	rs10213776	5	127314909	A	C	0.1999	4.3e-15	0.0050112	0.00063879	CTC-228N24.3	ncRNA_intronic	2.521	7	5
5:127315137:A:G	rs9327463	5	127315137	A	G	0.1999	4.3e-15	0.00501239	0.000638818	CTC-228N24.3	ncRNA_intronic	5.492	6	5
5:127316331:A:G	rs6595796	5	127316331	G	A	0.1999	3.4e-15	0.00503019	0.000638815	CTC-228N24.3	ncRNA_intronic	0.131	5	5
5:127321694:G:T	rs7726011	5	127321694	G	T	0.1997	3.3e-15	0.0050368	0.000639217	CTC-228N24.3	ncRNA_intronic	0.452	5	5
5:127323616:G:GT	5:127323616_GT_G	5	127323616	G	GT	0.1991	6.1e-15	0.00500204	0.000641075	CTC-228N24.3	ncRNA_intronic	0.082	NA	2
5:127329683:A:C	rs10064559	5	127329683	A	C	0.194	3.9e-14	0.00488572	0.000645898	CTC-228N24.3	ncRNA_intronic	3.206	7	5
5:127331614:C:G	rs10068883	5	127331614	G	C	0.1942	2.9e-14	0.00490881	0.000645707	CTC-228N24.3	ncRNA_intronic	3.388	6	5
5:127345966:C:CAT	5:127345966_CAT_C	5	127345966	C	CAT	0.3648	3.3e-34	-0.00649038	0.000532174	CTC-228N24.3	ncRNA_intronic	1.353	NA	5
5:127346879:C:T	rs17764688	5	127346879	C	T	0.3666	7.1e-33	-0.00630671	0.0005281	CTC-228N24.3	ncRNA_intronic	3.044	6	5
5:127347013:A:G	rs34145453	5	127347013	G	A	0.3681	5.2e-33	-0.00631147	0.000527313	CTC-228N24.3	ncRNA_intronic	0.122	6	5
5:127347815:A:G	rs1003136	5	127347815	A	G	0.3652	1.5e-33	-0.00638001	0.000528563	CTC-228N24.3	ncRNA_intronic	5.618	6	5
5:127348899:A:G	rs28540272	5	127348899	G	A	0.369	9.5e-33	-0.0062868	0.000527493	CTC-228N24.3	ncRNA_intronic	1.827	5	5
5:127349745:C:T	rs35897671	5	127349745	T	C	0.3439	1.2e-32	-0.00636486	0.000534935	CTC-228N24.3	ncRNA_intronic	6.115	7	5
5:127350549:C:T	rs3749748	5	127350549	T	C	0.2451	5.6e-39	-0.007707	0.00059014	CTC-228N24.3	ncRNA_intronic	18.46	4	5
5:127357526:C:T	rs17764730	5	127357526	T	C	0.2451	6.1e-39	-0.00770593	0.00059037	CTC-228N24.3	ncRNA_exonic	3.026	6	4
5:127364103:C:G	rs34576922	5	127364103	G	C	0.2451	7e-39	-0.00769515	0.00058998	CTC-228N24.3	ncRNA_intronic	0.207	6	5
5:127367998:C:G	rs6860245	5	127367998	C	G	0.2461	1e-38	-0.00767106	0.000589541	CTC-228N24.3	ncRNA_intronic	10.87	7	5
5:127371588:A:G	rs10063647	5	127371588	G	A	0.4774	1.1e-20	-0.00474976	0.000509395	CTC-228N24.3	ncRNA_intronic	0.732	3a	5
5:127378294:C:G	rs6887276	5	127378294	G	C	0.4774	1.1e-20	-0.00474926	0.00050939	CTC-228N24.3	ncRNA_intronic	0.422	7	4
5:127384861:C:T	rs1234527	5	127384861	C	T	0.4769	3.5e-21	-0.00481286	0.000509422	CTC-228N24.3	ncRNA_intronic	0.168	NA	5
5:127388844:A:G	rs2250127	5	127388844	A	G	0.2454	6e-39	-0.00770451	0.000590173	CTC-228N24.3	ncRNA_intronic	0.702	6	5
5:127406259:G:T	rs6888037	5	127406259	T	G	0.2451	1.3e-38	0.0076697	0.000590287	CTC-228N24.3	ncRNA_intronic	0.19	7	5
5:127407030:G:GA	5:127407030_GA_G	5	127407030	G	GA	0.4663	2.3e-21	0.00487346	0.000513556	CTC-228N24.3	ncRNA_intronic	0.762	NA	4
5:127408683:C:T	rs6595799	5	127408683	T	C	0.2617	1.3e-36	0.0073254	0.00057955	CTC-228N24.3	ncRNA_intronic	1.393	7	4
5:127412821:C:G	rs72792294	5	127412821	G	C	0.0385	2.9e-09	-0.00775308	0.00130622	CTC-228N24.3	ncRNA_intronic	0.175	6	2
5:127413987:C:T	rs72794354	5	127413987	C	T	0.03845	3.3e-09	-0.00774058	0.00130801	CTC-228N24.3	ncRNA_intronic	1.485	7	1
5:127418850:C:G	rs3812049	5	127418850	G	C	0.254	6.9e-37	0.00739109	0.000582519	CTC-228N24.3	ncRNA_exonic	5.466	4	1
5:127427533:C:T	rs10067555	5	127427533	C	T	0.4583	5.3e-20	0.00466953	0.000509871	SLC12A2	intronic	4.623	7	1
5:127431285:A:G	rs6889311	5	127431285	G	A	0.2439	7.1e-36	0.00738949	0.000590989	SLC12A2	intronic	6.41	7	5
5:127432908:T:TAGA	rs10649697	5	127432908	TAGA	T	0.2428	5.5e-36	0.00741477	0.000592059	SLC12A2	intronic	2.651	NA	4
5:127433047:A:T	rs2409110	5	127433047	T	A	0.2439	7.2e-36	0.00738902	0.000590974	SLC12A2	intronic	1.447	7	4
5:127433798:A:G	rs1112956	5	127433798	G	A	0.2439	6.6e-36	0.00739295	0.000590997	SLC12A2	intronic	4.593	1d	4
5:127434169:G:GT	rs71575713	5	127434169	GT	G	0.4578	1.9e-20	0.0047298	0.000510285	SLC12A2	intronic	1.089	NA	4
5:127441861:A:C	rs9327468	5	127441861	A	C	0.244	7.6e-36	0.00738541	0.000590882	SLC12A2	intronic	0.404	6	5
5:127443291:A:G	rs2001524	5	127443291	G	A	0.4582	4.6e-20	0.00467713	0.000509854	SLC12A2	intronic	2.256	7	5
5:127444321:A:G	rs1105315	5	127444321	G	A	0.4589	7.6e-20	0.00464835	0.000509787	SLC12A2	intronic	2.152	7	4
5:127448066:A:C	rs1560637	5	127448066	C	A	0.2439	6.2e-36	0.00739461	0.000590897	SLC12A2	intronic	1.672	2b	2
5:127453720:C:T	rs10039525	5	127453720	T	C	0.4584	7e-20	0.00465268	0.000509701	SLC12A2	intronic	0.299	7	4
5:127453735:A:T	rs7734927	5	127453735	A	T	0.2441	8.3e-36	0.00737977	0.00059079	SLC12A2	intronic	1.991	6	4
5:127455008:C:T	rs2617617	5	127455008	T	C	0.2441	7.9e-36	0.00738128	0.000590707	SLC12A2	intronic	0.804	7	5
5:127458770:A:G	rs790153	5	127458770	G	A	0.4582	4.3e-20	0.00467851	0.000509569	SLC12A2	intronic	11.25	NA	5
5:127460082:A:G	rs809841	5	127460082	G	A	0.4586	5.6e-20	0.00466311	0.000509545	SLC12A2	intronic	6.483	NA	4
5:127466406:A:G	rs72794380	5	127466406	G	A	0.03133	8.5e-09	-0.00828045	0.00143809	SLC12A2	intronic	15.13	7	4
5:127467242:A:G	rs790152	5	127467242	G	A	0.4529	2.6e-21	0.00487794	0.000514714	SLC12A2	intronic	0.522	6	4
5:127468177:C:T	rs806100	5	127468177	C	T	0.4584	4.5e-20	0.00467489	0.00050953	SLC12A2	intronic	9.9	6	4
5:127468988:G:T	rs17607500	5	127468988	G	T	0.2341	6.8e-10	0.00371784	0.000602597	SLC12A2	intronic	3.271	5	4
5:127476971:A:C	rs1993878	5	127476971	A	C	0.2441	5.4e-36	0.00740151	0.00059089	SLC12A2	intronic	1.851	6	4
5:127487603:A:G	rs2568928	5	127487603	G	A	0.243	1.5e-35	0.00736588	0.000591905	SLC12A2	intronic	7.512	6	4
5:127491565:A:G	rs790156	5	127491565	A	G	0.454	2.1e-18	0.00446992	0.000510805	SLC12A2	intronic	5.951	NA	4
5:127498380:C:T	rs790155	5	127498380	T	C	0.2388	2e-34	0.00728334	0.00059531	SLC12A2	intronic	0.491	NA	4
5:127501235:A:G	rs790154	5	127501235	G	A	0.2388	1.9e-34	0.00728691	0.000595413	SLC12A2	intronic	5.604	NA	4
5:127502389:C:T	rs13183342	5	127502389	C	T	0.09558	3.8e-09	-0.00506942	0.000860199	SLC12A2	intronic	1.884	7	4
5:127508074:G:GT	rs11439479	5	127508074	GT	G	0.2385	2.3e-34	0.00728304	0.000595834	SLC12A2	intronic	1.319	NA	4
5:127512064:A:G	rs251217	5	127512064	G	A	0.4583	8.4e-18	0.00439548	0.000511427	SLC12A2	intronic	4.384	5	4
5:127523801:C:CA	5:127523801_CA_C	5	127523801	C	CA	0.4537	2.5e-18	0.0044618	0.000511056	SLC12A2	UTR3	4.636	NA	4
5:127524018:C:T	rs3101725	5	127524018	C	T	0.2391	4.7e-35	0.00735314	0.000595238	SLC12A2	UTR3	0.217	6	4
5:127528880:A:G	rs10519976	5	127528880	G	A	0.2306	5.8e-09	0.00351429	0.000603438	SLC12A2	intergenic	5.033	1f	4
5:127533085:C:T	rs251393	5	127533085	C	T	0.2186	7.2e-32	0.00723775	0.000616081	SLC12A2	intergenic	2.186	NA	2
5:127538116:C:T	rs251391	5	127538116	T	C	0.2527	8.6e-26	0.00615961	0.000586625	SLC12A2	intergenic	1.439	NA	5
5:127538346:A:G	rs251390	5	127538346	A	G	0.2506	6.2e-26	0.00618574	0.000587396	SLC12A2	intergenic	0.918	NA	5
5:127541877:A:C	rs251389	5	127541877	C	A	0.2506	7.2e-26	0.00617725	0.000587321	SLC12A2	intergenic	1.732	NA	5
5:127541903:C:T	rs251388	5	127541903	T	C	0.4864	8.5e-16	0.00410677	0.000510395	SLC12A2	intergenic	2.475	NA	5
5:127543280:A:G	rs251216	5	127543280	G	A	0.2505	6.2e-26	0.00618413	0.000587186	SLC12A2	intergenic	15.06	NA	5
5:127543622:A:C	rs251215	5	127543622	A	C	0.4854	1e-15	0.00409397	0.000510098	SLC12A2	intergenic	3.044	NA	5
5:127544738:C:T	rs251214	5	127544738	T	C	0.2587	1.7e-24	0.0059409	0.000581666	SLC12A2	intergenic	0.248	NA	5
5:127545605:C:T	rs251213	5	127545605	T	C	0.2586	7.6e-24	0.00585903	0.000581878	SLC12A2	intergenic	0.26	NA	5
5:127545910:A:G	rs251212	5	127545910	A	G	0.2581	6.6e-24	0.00587223	0.000582426	SLC12A2	intergenic	0.048	NA	5
5:127546266:A:C	rs2617621	5	127546266	C	A	0.2586	8.3e-24	0.0058527	0.000581798	SLC12A2	intergenic	1.485	6	5
5:127546539:A:G	rs2546146	5	127546539	G	A	0.2587	3.4e-24	0.00590474	0.000581927	SLC12A2	intergenic	1.479	6	5
5:127547180:C:T	rs251387	5	127547180	C	T	0.2593	4.1e-24	0.00588675	0.000581222	SLC12A2	intergenic	2.309	NA	5
5:127547298:A:G	rs251386	5	127547298	G	A	0.2587	7.9e-24	0.00585416	0.000581629	SLC12A2	intergenic	0.501	NA	5
5:127547447:T:TA	rs60610938	5	127547447	TA	T	0.2553	8e-24	0.0058932	0.000585592	SLC12A2	intergenic	5.721	NA	5
5:127547487:C:T	rs181850	5	127547487	C	T	0.2588	8e-24	0.00585286	0.0005816	SLC12A2	intergenic	0.925	NA	5
5:127547810:A:G	rs185177	5	127547810	G	A	0.2592	7.3e-24	0.00585764	0.000581566	SLC12A2	intergenic	0.622	NA	5
5:127548700:C:T	rs36693	5	127548700	C	T	0.2592	1.2e-23	0.00582471	0.000581182	SLC12A2	intergenic	1.763	6	5
5:127548955:A:C	rs36694	5	127548955	A	C	0.2597	2.1e-23	0.00578624	0.000580502	SLC12A2	intergenic	2.378	4	5
5:127549187:A:G	rs36695	5	127549187	A	G	0.4962	7.1e-15	0.00395807	0.000508578	SLC12A2	intergenic	1.781	4	5
5:127549576:G:T	rs36696	5	127549576	T	G	0.4958	1e-14	0.00393326	0.000508457	SLC12A2	intergenic	0.593	5	5
5:127549613:A:G	rs36697	5	127549613	G	A	0.2596	3.9e-23	0.00575163	0.000580586	SLC12A2	intergenic	0.119	3a	5
5:127549749:A:T	rs36698	5	127549749	A	T	0.2595	3.2e-23	0.00576358	0.000580645	SLC12A2	intergenic	2.589	4	5
5:127550252:G:T	rs40527	5	127550252	G	T	0.2596	3.3e-23	0.0057608	0.000580614	SLC12A2	intergenic	3.035	6	5
5:127551261:G:T	rs36699	5	127551261	T	G	0.4958	1e-14	0.00393157	0.000508351	SLC12A2	intergenic	0.157	NA	5
5:127551273:A:G	rs36700	5	127551273	G	A	0.2596	2.4e-23	0.00578199	0.000580788	SLC12A2	intergenic	0.28	NA	5
5:127551840:C:T	rs152906	5	127551840	C	T	0.2597	5e-23	0.00573654	0.00058057	SLC12A2	intergenic	1.307	NA	5
5:127552529:C:T	rs36701	5	127552529	T	C	0.2375	1.7e-22	0.00585223	0.000599816	SLC12A2	intergenic	2.74	NA	5
5:127552589:A:G	rs2617613	5	127552589	A	G	0.2622	2.4e-22	0.00562709	0.000578665	SLC12A2	intergenic	0.591	5	5
5:127552590:A:G	rs2546147	5	127552590	A	G	0.2625	1.7e-22	0.00564365	0.000578391	SLC12A2	intergenic	5.969	5	5
5:127552723:A:T	rs36702	5	127552723	A	T	0.261	1.5e-22	0.0056658	0.000579692	SLC12A2	intergenic	18.1	1f	5
5:127554218:C:T	rs36704	5	127554218	T	C	0.4945	2.6e-14	0.00387114	0.000508235	SLC12A2	intergenic	3.987	NA	14
5:127554486:A:G	rs36705	5	127554486	G	A	0.261	1.6e-22	0.00565893	0.000579719	SLC12A2	intergenic	0.771	NA	14
5:127556698:A:C	rs36706	5	127556698	A	C	0.2608	1.3e-22	0.00567841	0.000580136	SLC12A2	intergenic	0.527	3a	9
5:127557404:A:G	rs36707	5	127557404	A	G	0.4944	1.7e-14	0.00390221	0.000508434	SLC12A2	intergenic	1.977	5	14
5:127557471:G:T	rs40624	5	127557471	G	T	0.4943	2.5e-14	0.00387646	0.000508427	SLC12A2	intergenic	2.15	7	14
5:127557891:C:T	rs42915	5	127557891	T	C	0.4943	2.9e-14	0.00386679	0.0005085	SLC12A2	intergenic	11.37	7	14
5:127557916:C:T	rs2546150	5	127557916	T	C	0.4943	2.9e-14	0.00386691	0.000508504	SLC12A2	intergenic	0.314	6	14
5:127558258:A:G	rs36708	5	127558258	A	G	0.4945	1.8e-14	0.00389894	0.000508587	SLC12A2	intergenic	8.812	7	13
5:127558585:A:G	rs36709	5	127558585	G	A	0.4943	2.4e-14	0.00387887	0.000508638	SLC12A2	intergenic	10.3	7	14
5:127559444:A:G	rs36710	5	127559444	G	A	0.2619	1.4e-22	0.00566803	0.000579532	SLC12A2	intergenic	1.189	7	14
5:127559833:C:T	rs36711	5	127559833	T	C	0.2628	6.2e-23	0.00571144	0.000579274	FBN2	intergenic	0.871	7	14
5:127560659:A:C	rs42916	5	127560659	A	C	0.2612	1.8e-23	0.00579759	0.000580845	FBN2	intergenic	2.341	NA	5
5:127561133:C:G	rs36712	5	127561133	C	G	0.2604	2.9e-23	0.00577758	0.000581433	FBN2	intergenic	12.38	5	5
5:127561432:A:G	rs36713	5	127561432	G	A	0.2352	5e-22	0.00580794	0.000601956	FBN2	intergenic	0.851	NA	5
5:127562531:A:G	rs36714	5	127562531	G	A	0.259	6.9e-23	0.00573105	0.000581852	FBN2	intergenic	0.44	NA	5
5:127562880:A:G	rs36715	5	127562880	A	G	0.2589	7.7e-23	0.00572492	0.000581918	FBN2	intergenic	2.896	6	5
5:127563563:A:G	rs36716	5	127563563	A	G	0.4503	9e-12	0.00350049	0.000513171	FBN2	intergenic	2.032	NA	2
5:127570205:G:T	rs456479	5	127570205	G	T	0.4504	1.7e-11	0.00345277	0.000513305	FBN2	intergenic	2.08	7	9
5:127606403:C:G	rs255694	5	127606403	C	G	0.1524	4.8e-17	-0.00600122	0.00071525	FBN2	intronic	1.11	7	1
5:158103815:A:G	rs33191	5	158103815	G	A	0.2474	3e-08	-0.00324221	0.000585069	EBF1	intergenic	10.72	3a	1
5:158150646:C:T	rs7716399	5	158150646	C	T	0.1901	3.8e-08	-0.00351324	0.000638514	EBF1	intronic	2.388	7	4
5:158165641:C:T	rs2420211	5	158165641	T	C	0.1988	2.4e-09	-0.00382319	0.000640618	EBF1	intronic	6.474	6	5
5:158165987:A:G	rs1366121	5	158165987	G	A	0.1989	1.8e-09	-0.00385015	0.000640295	EBF1	intronic	8.841	NA	5
5:158167192:A:G	rs7732733	5	158167192	G	A	0.2067	3.6e-10	-0.00395588	0.000630977	EBF1	intronic	18.4	2b	5
5:158171141:A:G	rs7725619	5	158171141	G	A	0.2845	1.6e-11	-0.00381832	0.000566423	EBF1	intronic	0.135	7	5
5:158171352:G:GTA	5:158171352_GTA_G	5	158171352	G	GTA	0.2706	4e-13	-0.0041839	0.000576722	EBF1	intronic	1.321	NA	5
5:158171808:A:G	rs4704953	5	158171808	A	G	0.2724	2.9e-13	-0.00419136	0.000574111	EBF1	intronic	0.527	5	5
5:158173509:C:T	rs17712592	5	158173509	T	C	0.2728	6.9e-13	-0.00412233	0.00057405	EBF1	intronic	3.37	6	5
5:158174227:A:G	rs72810379	5	158174227	G	A	0.2729	5.2e-13	-0.00414334	0.000573819	EBF1	intronic	9.484	5	5
5:158174315:A:G	rs17056159	5	158174315	G	A	0.2729	5.1e-13	-0.00414489	0.000573802	EBF1	intronic	0.082	5	5
5:158175140:C:T	rs17634609	5	158175140	T	C	0.2729	4.7e-13	-0.0041501	0.000573803	EBF1	intronic	2.073	7	4
5:158178282:A:C	rs4704955	5	158178282	A	C	0.2733	3.9e-13	-0.004165	0.00057367	EBF1	intronic	5.417	6	5
5:158178950:A:G	rs7730340	5	158178950	G	A	0.2732	3.3e-13	-0.00417782	0.000573666	EBF1	intronic	0.95	6	2
5:158179335:C:CAAA	5:158179335_CAAA_C	5	158179335	C	CAAA	0.2714	4e-13	-0.00418237	0.000576548	EBF1	intronic	2.144	NA	1
5:158181962:C:T	rs10064732	5	158181962	T	C	0.2742	1.6e-13	-0.0042239	0.000572492	EBF1	intronic	0.717	6	5
5:158182309:C:T	rs13189570	5	158182309	T	C	0.2417	1.7e-09	0.00358444	0.00059547	EBF1	intronic	4.779	5	5
5:158182330:C:T	rs17712788	5	158182330	T	C	0.2211	2.3e-08	0.00343806	0.000614953	EBF1	intronic	4.825	5	5
5:158184710:C:G	rs1427933	5	158184710	G	C	0.3803	2.4e-24	-0.00535308	0.00052572	EBF1	intronic	6.301	7	5
5:158186302:A:T	rs1541649	5	158186302	A	T	0.1831	4.6e-10	-0.00411379	0.000659924	EBF1	intronic	11.19	5	2
5:158191768:A:G	rs11740542	5	158191768	G	A	0.1836	2.7e-10	-0.00416726	0.000659701	EBF1	intronic	5.014	6	5
5:158194413:G:T	rs10067813	5	158194413	T	G	0.1836	4.2e-10	-0.00411977	0.000659711	EBF1	intronic	2.205	6	5
5:158195516:C:T	rs6876563	5	158195516	T	C	0.1837	4.7e-10	-0.00410951	0.000659598	EBF1	intronic	3.815	7	5
5:158196503:A:T	rs1864940	5	158196503	A	T	0.1837	4.7e-10	-0.00410865	0.000659553	EBF1	intronic	15.42	6	5
5:158197469:A:G	rs7709065	5	158197469	G	A	0.1838	4e-10	-0.00412357	0.000659521	EBF1	intronic	2.02	6	2
5:158198312:C:T	rs3095890	5	158198312	C	T	0.1951	9.5e-11	-0.00418776	0.000646749	EBF1	intronic	0.032	NA	5
5:158198834:A:G	rs4704957	5	158198834	G	A	0.1838	3.9e-10	-0.00412572	0.000659477	EBF1	intronic	2.8	7	4
5:158199256:A:G	rs4704958	5	158199256	G	A	0.1838	4e-10	-0.0041251	0.000659471	EBF1	intronic	3.61	7	4
5:158202291:A:C	rs4704959	5	158202291	C	A	0.1838	4e-10	-0.00412438	0.00065932	EBF1	intronic	12.96	2b	5
5:158202920:A:G	rs11745795	5	158202920	G	A	0.1839	3.8e-10	-0.00412807	0.000659239	EBF1	intronic	21.5	3a	2
5:158204425:A:G	rs1368298	5	158204425	G	A	0.4579	8.7e-32	-0.00600105	0.000511475	EBF1	exonic	9.251	NA	4
5:158207587:A:G	rs2568984	5	158207587	A	G	0.2325	2.4e-15	-0.00481147	0.000607756	EBF1	intronic	7.299	NA	5
5:158207942:A:G	rs2568983	5	158207942	A	G	0.2324	2.5e-15	-0.00481022	0.00060777	EBF1	intronic	1.858	NA	5
5:158215030:C:CTGAA	rs35253803	5	158215030	CTGAA	C	0.2317	4.7e-15	-0.00476887	0.000608609	EBF1	intronic	2.528	NA	4
5:158217509:G:GA	rs544214214	5	158217509	GA	G	0.2143	7.2e-13	-0.00449957	0.00062709	EBF1	intronic	0.969	NA	4
5:158220193:A:G	rs31864	5	158220193	G	A	0.4586	2.3e-31	-0.00595717	0.000511321	EBF1	intronic	4.592	5	5
5:158220492:A:G	rs31863	5	158220492	G	A	0.3188	2e-22	-0.00535352	0.00054947	EBF1	intronic	0.036	6	5
5:158222797:C:T	rs31862	5	158222797	T	C	0.2273	7e-14	-0.00457967	0.000611662	EBF1	intronic	2.452	6	4
5:158226654:A:C	rs1549883	5	158226654	C	A	0.2014	1.5e-11	0.00431252	0.000638626	EBF1	intronic	0.75	7	5
5:158227370:C:T	rs7709075	5	158227370	C	T	0.2012	1.7e-11	0.0042987	0.000638889	EBF1	intronic	2.152	6	5
5:158227898:A:G	rs12332693	5	158227898	A	G	0.4586	6.2e-32	0.00601838	0.000511728	EBF1	intronic	0.25	6	4
5:158230013:G:T	rs11135046	5	158230013	T	G	0.4645	1.6e-32	0.00606624	0.000510843	EBF1	intronic	15.46	5	1
5:158232847:A:G	rs10068495	5	158232847	G	A	0.2385	9e-16	0.0048402	0.000602032	EBF1	intronic	1.282	7	4
5:158241355:A:T	rs4704961	5	158241355	A	T	0.2387	2.4e-15	0.00477035	0.000602463	EBF1	intronic	0.436	5	5
5:158242545:A:G	rs13164506	5	158242545	A	G	0.1719	9.5e-09	-0.00387906	0.000675943	EBF1	intronic	0.704	6	4
5:158244083:C:T	rs1432679	5	158244083	T	C	0.4547	5.6e-31	0.00592228	0.000511701	EBF1	intronic	8.146	7	4
5:158245634:A:C	rs7710925	5	158245634	C	A	0.4127	2.2e-29	0.00583105	0.000518038	EBF1	intronic	2.224	6	5
5:158246650:C:T	rs7720275	5	158246650	C	T	0.1719	1.1e-08	-0.00386311	0.000676072	EBF1	intronic	0.012	4	1
5:158250945:T:TA	rs35469600	5	158250945	TA	T	0.3246	2.4e-22	0.00532221	0.000547442	EBF1	intronic	0.212	NA	5
5:158253271:A:ATC	rs750560278	5	158253271	A	ATC	0.2522	6.1e-09	0.00337839	0.00058097	EBF1	intronic	5.362	NA	4
5:158253443:G:T	rs60172775	5	158253443	T	G	0.2418	3.5e-09	0.00351262	0.000594497	EBF1	intronic	1.017	7	4
5:158253542:C:T	rs10061900	5	158253542	C	T	0.4039	1.7e-27	0.00564443	0.000519628	EBF1	intronic	3.482	7	4
5:158254440:C:G	rs12652435	5	158254440	G	C	0.2406	3.7e-15	0.00472349	0.000600599	EBF1	intronic	3.079	7	4
5:158254804:A:C	rs11949842	5	158254804	A	C	0.4048	3.6e-27	0.00560734	0.000519392	EBF1	intronic	0.367	5	4
5:158254887:A:T	rs1368296	5	158254887	A	T	0.2404	3.1e-15	0.00473726	0.000600726	EBF1	intronic	3.968	6	4
5:158255046:A:T	rs1368297	5	158255046	A	T	0.4049	2.7e-27	0.00561929	0.000519314	EBF1	intronic	5.777	6	4
5:158255975:C:T	rs11135047	5	158255975	T	C	0.4048	3e-27	0.00561399	0.000519239	EBF1	intronic	0.489	7	4
5:158256118:A:G	rs11954193	5	158256118	G	A	0.4048	2.9e-27	0.00561739	0.000519314	EBF1	intronic	3.569	7	4
5:158256616:A:G	rs55779000	5	158256616	G	A	0.4046	3.9e-27	0.0056023	0.000519294	EBF1	intronic	0.635	7	4
5:158256767:C:T	rs13359166	5	158256767	C	T	0.2405	4e-15	0.00471768	0.000600599	EBF1	intronic	0.788	5	4
5:158257153:A:G	rs17714952	5	158257153	A	G	0.4047	3.8e-27	0.00560479	0.000519357	EBF1	intronic	12.09	6	4
5:158257355:A:T	rs10067225	5	158257355	T	A	0.4047	3.8e-27	0.0056048	0.000519387	EBF1	intronic	1.259	6	4
5:158257533:C:T	rs35168311	5	158257533	C	T	0.4049	3.4e-27	0.00561081	0.000519438	EBF1	intronic	5.06	6	4
5:158257560:A:G	rs10068867	5	158257560	G	A	0.4047	3.9e-27	0.00560391	0.000519488	EBF1	intronic	0.312	6	4
5:158257643:C:CA	rs35737230	5	158257643	CA	C	0.4048	3e-27	0.00561826	0.000519663	EBF1	intronic	9.054	NA	4
5:158258048:C:T	rs10070743	5	158258048	C	T	0.4047	3.8e-27	0.00560527	0.000519468	EBF1	intronic	4.288	5	4
5:158258461:C:T	rs57392066	5	158258461	T	C	0.4051	2.7e-27	0.00562245	0.000519455	EBF1	intronic	1.322	6	4
5:158258969:C:T	rs10072727	5	158258969	C	T	0.2403	3.9e-15	0.00472132	0.000600835	EBF1	intronic	5.239	6	4
5:158259024:C:T	rs10072741	5	158259024	C	T	0.4046	3.9e-27	0.00560505	0.000519579	EBF1	intronic	4.167	7	4
5:158259583:C:T	rs17715000	5	158259583	C	T	0.4047	3.2e-27	0.00561494	0.000519606	EBF1	intronic	12.68	6	4
5:158259699:G:T	rs4704967	5	158259699	G	T	0.24	4.1e-15	0.00472005	0.000601034	EBF1	intronic	4.389	7	4
5:158261163:C:T	rs17715065	5	158261163	T	C	0.4964	4.6e-24	0.00514808	0.00050885	EBF1	intronic	0.554	7	4
5:158261256:C:T	rs10056564	5	158261256	T	C	0.4088	1.2e-27	0.00565409	0.000519021	EBF1	intronic	1.964	7	4
5:158261475:C:T	rs10067607	5	158261475	C	T	0.4046	4.2e-27	0.00560428	0.000519797	EBF1	intronic	9.073	7	4
5:158263480:G:T	rs6876405	5	158263480	G	T	0.2387	8.8e-15	0.00467334	0.000602578	EBF1	intronic	2.44	7	4
5:158264020:A:G	rs4704968	5	158264020	G	A	0.4036	9.9e-27	0.00557041	0.000520459	EBF1	intronic	0.607	7	4
5:158265899:A:AGCCAT	rs3034274	5	158265899	AGCCAT	A	0.2391	9.7e-15	0.00467061	0.000603149	EBF1	intronic	4.137	NA	4
5:158267423:C:T	rs891905	5	158267423	C	T	0.3792	1.3e-16	0.00431152	0.00052123	EBF1	intronic	1.952	NA	4
5:158267473:A:G	rs891904	5	158267473	A	G	0.3797	2.4e-16	0.00427243	0.000521133	EBF1	intronic	8.298	NA	4
5:158267870:A:G	rs4377696	5	158267870	A	G	0.3785	1.4e-16	0.00431785	0.000522195	EBF1	intronic	5.847	7	4
5:158267958:C:T	rs4546365	5	158267958	T	C	0.3779	8.1e-17	0.00434863	0.000522097	EBF1	intronic	2.328	7	4
5:158267974:A:C	rs4594837	5	158267974	C	A	0.378	9.9e-17	0.00433663	0.000522091	EBF1	intronic	2.789	7	4
5:158268426:C:T	rs6875710	5	158268426	T	C	0.3796	1.8e-16	0.0042912	0.00052104	EBF1	intronic	0.944	7	2
5:158269081:C:T	rs10052777	5	158269081	C	T	0.3796	1.8e-16	0.00428886	0.000520986	EBF1	intronic	1.856	4	2
5:158269591:C:T	rs62385360	5	158269591	T	C	0.3794	1.8e-16	0.00428948	0.000520939	EBF1	intronic	4.234	7	2
5:158269734:A:G	rs17715535	5	158269734	A	G	0.3794	1.7e-16	0.00429208	0.000520916	EBF1	intronic	1.444	5	2
5:158270225:A:C	rs7707918	5	158270225	C	A	0.3801	2.5e-16	0.00426916	0.000520832	EBF1	intronic	14.32	5	5
5:158271680:C:T	rs17056301	5	158271680	C	T	0.2433	1.3e-08	0.00332684	0.000585692	EBF1	intronic	0.757	7	5
5:158272130:G:T	rs3981205	5	158272130	G	T	0.3546	2.9e-09	0.00317408	0.000534384	EBF1	intronic	1.61	7	5
5:158273031:A:T	rs4704969	5	158273031	A	T	0.2273	5.7e-13	0.00442124	0.000613466	EBF1	intronic	8.466	3a	2
5:158274071:C:T	rs1978706	5	158274071	C	T	0.3527	7.2e-09	0.00309444	0.000534863	EBF1	intronic	20.7	6	5
5:158274491:A:G	rs17643057	5	158274491	G	A	0.3802	2.4e-16	0.0042686	0.000520493	EBF1	intronic	3.404	7	5
5:158275112:A:G	rs6883655	5	158275112	A	G	0.1873	1.5e-09	0.00397606	0.000657737	EBF1	intronic	4.767	5	2
5:158275319:T:TA	rs35460445	5	158275319	TA	T	0.3518	4.2e-09	0.00314541	0.000535374	EBF1	intronic	7.403	NA	5
5:158275601:A:T	rs2033448	5	158275601	A	T	0.3526	7.5e-09	0.00309123	0.000534848	EBF1	intronic	10.78	4	2
5:158276323:A:G	rs6871291	5	158276323	G	A	0.3526	7.9e-09	0.00308621	0.000534825	EBF1	intronic	2.375	5	2
5:158279177:C:CA	5:158279177_CA_C	5	158279177	C	CA	0.382	4.8e-17	0.00437132	0.000520935	EBF1	intronic	9.119	NA	5
5:158279638:A:G	rs891903	5	158279638	A	G	0.2434	1.2e-08	0.00334156	0.000585723	EBF1	intronic	15.76	NA	1
5:158290095:C:T	rs31199	5	158290095	C	T	0.2258	1.9e-12	0.00432604	0.000614657	EBF1	intronic	0.87	6	5
5:158290225:C:T	rs61045787	5	158290225	T	C	0.3805	9.9e-17	0.00432155	0.000520257	EBF1	intronic	2.947	7	5
5:158294658:T:TCTC	rs10650805	5	158294658	TCTC	T	0.3522	6.2e-09	0.00310958	0.000535023	EBF1	intronic	1.921	NA	4
5:158296996:C:T	rs2072495	5	158296996	T	C	0.3804	1.3e-16	0.00430506	0.000520178	EBF1	intronic	18.59	NA	2
5:158299860:C:G	rs9313794	5	158299860	C	G	0.4551	2.5e-10	0.00322268	0.000509228	EBF1	intronic	1.337	5	5
5:158300126:C:T	rs10866709	5	158300126	T	C	0.376	6e-17	0.00435975	0.000521133	EBF1	intronic	2.736	7	5
5:158300798:A:C	rs31196	5	158300798	A	C	0.4364	4.2e-14	0.00387964	0.000513544	EBF1	intronic	2.15	NA	5
5:158305076:A:T	rs17543640	5	158305076	A	T	0.3762	8.5e-17	0.00433814	0.000521171	EBF1	intronic	4.714	5	2
5:158305136:A:G	rs419235	5	158305136	G	A	0.2305	1.1e-12	0.00434096	0.000609906	EBF1	intronic	11.64	NA	2
5:158309683:C:T	rs10054046	5	158309683	C	T	0.1959	6.2e-10	0.00399523	0.000645929	EBF1	intronic	11.06	6	2
5:158310356:G:GTA	5:158310356_GTA_G	5	158310356	G	GTA	0.4229	1.2e-11	0.00351485	0.00051832	EBF1	intronic	0.599	NA	5
5:158310631:A:G	rs929626	5	158310631	G	A	0.4528	2.7e-10	0.00321721	0.000509484	EBF1	intronic	5.894	NA	5
5:158310882:G:T	rs1469069	5	158310882	G	T	0.4527	2.7e-10	0.00321924	0.000509565	EBF1	intronic	3.531	5	5
5:158313281:C:T	rs10070382	5	158313281	T	C	0.2306	1.2e-12	0.00433415	0.000609629	EBF1	intronic	6.227	5	5
5:158317804:C:G	rs7737500	5	158317804	C	G	0.3733	1.7e-16	0.00430135	0.00052209	EBF1	intronic	13.7	5	5
5:158318147:G:T	rs7724989	5	158318147	G	T	0.3731	9.9e-17	0.00433749	0.000522179	EBF1	intronic	1.293	6	5
5:158319468:G:T	rs10866710	5	158319468	G	T	0.1931	1.4e-09	0.00393365	0.000650117	EBF1	intronic	2.449	7	5
5:158319479:A:G	rs62385377	5	158319479	A	G	0.373	1.2e-16	0.00432787	0.000522211	EBF1	intronic	0.24	6	5
5:158319915:A:AT	5:158319915_AT_A	5	158319915	A	AT	0.3729	7.9e-17	0.00435387	0.000522509	EBF1	intronic	6.761	NA	5
5:158320876:A:T	rs1422797	5	158320876	A	T	0.3697	4.3e-17	0.00440777	0.000524412	EBF1	intronic	14.62	7	5
5:158320877:C:G	rs1422798	5	158320877	G	C	0.3694	4.3e-17	0.00440719	0.000524429	EBF1	intronic	15.64	7	5
5:158321121:C:G	rs1422799	5	158321121	G	C	0.3729	1e-16	0.00433389	0.000522216	EBF1	intronic	0.799	6	5
5:158321402:G:GTAAA	rs368910700	5	158321402	GTAAA	G	0.3728	6.6e-17	0.00436589	0.000522556	EBF1	intronic	0.761	NA	5
5:158321403:A:C	rs1025005	5	158321403	A	C	0.3728	6.6e-17	0.00436589	0.000522556	EBF1	intronic	0.085	6	5
5:158321405:A:G	rs1025006	5	158321405	A	G	0.373	5.8e-17	0.00437218	0.000522444	EBF1	intronic	2.625	6	5
5:158321407:T:TAAA	rs386694125	5	158321407	TAAA	T	0.3728	6.6e-17	0.00436589	0.000522556	EBF1	intronic	4.953	NA	5
5:158332380:C:T	rs17543752	5	158332380	C	T	0.3726	9.5e-17	0.00434147	0.000522408	EBF1	intronic	16.47	5	5
5:158333692:C:T	rs6556370	5	158333692	C	T	0.3579	1.1e-08	0.00304741	0.000532951	EBF1	intronic	0.392	7	5
5:158336126:G:GA	5:158336126_GA_G	5	158336126	G	GA	0.4195	3.2e-13	0.00380407	0.000522052	EBF1	intronic	2.331	NA	2
5:158336922:A:G	rs13180189	5	158336922	G	A	0.2314	3.4e-12	0.00423804	0.000608809	EBF1	intronic	0.615	6	5
5:158338397:C:T	rs1862385	5	158338397	C	T	0.231	4.3e-12	0.00422092	0.000609319	EBF1	intronic	2.006	4	2
5:158339671:C:T	rs6556371	5	158339671	C	T	0.2311	3.2e-12	0.0042446	0.000609092	EBF1	intronic	4.77	6	5
5:158340872:C:G	rs7737883	5	158340872	C	G	0.2211	2.2e-11	0.00413988	0.000618371	EBF1	intronic	16.91	5	4
5:158343969:A:G	rs7736883	5	158343969	G	A	0.3732	1e-16	0.00433807	0.000522489	EBF1	intronic	15.34	7	5
5:158345923:A:G	rs6869051	5	158345923	G	A	0.1972	1.2e-09	0.00391551	0.000644519	EBF1	intronic	4.486	5	5
5:158351656:C:T	rs6892285	5	158351656	T	C	0.4982	2.6e-17	0.00430328	0.000508364	EBF1	intronic	1.881	7	4
5:158354490:C:T	rs4128877	5	158354490	C	T	0.4213	7.7e-12	0.00353425	0.000516432	EBF1	intronic	0.965	NA	4
5:158357279:T:TG	rs199919303	5	158357279	T	TG	0.4024	9.6e-12	0.00354794	0.000520788	EBF1	intronic	0.599	NA	5
5:158357494:A:G	rs35783415	5	158357494	A	G	0.404	2.4e-11	0.00347486	0.000520179	EBF1	intronic	1.964	7	5
5:158359476:A:C	rs6556373	5	158359476	A	C	0.4983	1.9e-17	0.00432067	0.00050842	EBF1	intronic	1.999	7	5
5:158361622:C:G	rs9313796	5	158361622	C	G	0.1937	7.2e-10	0.00400309	0.000649636	EBF1	intronic	1.534	7	5
5:158363581:A:G	rs6888717	5	158363581	A	G	0.1935	7.2e-10	0.0040034	0.000649788	EBF1	intronic	5.496	7	4
5:158364449:A:G	rs72643433	5	158364449	A	G	0.241	4.8e-09	0.00344216	0.000588093	EBF1	intronic	16.92	5	4
5:158365750:A:G	rs7701361	5	158365750	A	G	0.4035	1.9e-11	0.00349281	0.000520489	EBF1	intronic	0.443	6	4
5:158366263:A:G	rs4921537	5	158366263	G	A	0.4036	1.8e-11	0.00349698	0.000520526	EBF1	intronic	1.046	7	4
5:158366683:C:T	rs62385383	5	158366683	C	T	0.4037	1.9e-11	0.00349392	0.00052052	EBF1	intronic	5.723	5	4
5:158366759:A:G	rs62385384	5	158366759	A	G	0.4987	1.6e-17	0.00433307	0.000508452	EBF1	intronic	0.332	6	4
5:158367249:A:T	rs62385385	5	158367249	A	T	0.3726	8.7e-17	0.00434847	0.000522586	EBF1	intronic	1.184	7	4
5:158367407:A:T	rs6893379	5	158367407	A	T	0.3682	1.1e-08	-0.00303055	0.000529724	EBF1	intronic	6.26	7	4
5:158367618:A:G	rs62385386	5	158367618	A	G	0.4036	1.9e-11	0.00349684	0.000520583	EBF1	intronic	3.518	5	4
5:158368797:A:T	rs7443323	5	158368797	A	T	0.241	5.8e-09	0.00342388	0.000588084	EBF1	intronic	5.573	5	4
5:158369272:A:T	rs7701020	5	158369272	T	A	0.3682	1.1e-08	-0.00302903	0.000529775	EBF1	intronic	4.779	4	4
5:158369395:A:G	rs4921120	5	158369395	G	A	0.4036	1.8e-11	0.00349758	0.000520593	EBF1	intronic	9.158	3a	4
5:158369472:A:C	rs4921269	5	158369472	C	A	0.3982	6.4e-12	0.00359484	0.000523187	EBF1	intronic	2.83	3a	4
5:158369626:A:T	rs6556374	5	158369626	T	A	0.4036	1.8e-11	0.00349791	0.000520598	EBF1	intronic	0.182	4	2
5:158370339:T:TACACACACAC	5:158370339_TACACACACAC_T	5	158370339	T	TACACACACAC	0.4977	1.5e-17	0.00434203	0.000509067	EBF1	intronic	3.32	NA	1
5:158373987:A:T	rs12153783	5	158373987	T	A	0.4034	1.4e-11	0.00351684	0.00052072	EBF1	intronic	4.83	3a	5
5:158374069:C:T	rs12152760	5	158374069	C	T	0.4033	1.5e-11	0.00351187	0.000520755	EBF1	intronic	3.608	4	1
5:158374290:C:G	rs66725810	5	158374290	G	C	0.4987	9.7e-18	0.00436244	0.000508567	EBF1	intronic	5.162	7	1
5:158374365:C:T	rs11948505	5	158374365	C	T	0.4034	1.5e-11	0.00351429	0.000520725	EBF1	intronic	0.415	7	1
5:158375262:C:T	rs62385388	5	158375262	C	T	0.4032	1.6e-11	0.00351112	0.000520776	EBF1	intronic	4.053	5	5
5:158376455:C:T	rs61288286	5	158376455	T	C	0.4179	1.4e-10	0.0033245	0.000517761	EBF1	intronic	7.541	7	5
5:158377583:A:G	rs34938709	5	158377583	G	A	0.4183	1.3e-10	0.00332572	0.00051768	EBF1	intronic	7.614	5	4
5:158377710:C:T	rs34413969	5	158377710	T	C	0.4184	1.3e-10	0.00332494	0.000517677	EBF1	intronic	0.866	5	4
5:158378760:C:T	rs7705845	5	158378760	T	C	0.4183	1.3e-10	0.00332616	0.000517601	EBF1	intronic	9.874	4	2
5:158380961:A:T	rs6867332	5	158380961	T	A	0.3873	9.3e-09	-0.00301134	0.0005244	EBF1	intronic	15.15	4	2
5:158381512:A:T	rs1081073	5	158381512	A	T	0.4771	3e-08	0.00281917	0.000508572	EBF1	intronic	10.11	5	2
5:158381663:C:T	rs1081071	5	158381663	C	T	0.3787	4.4e-14	0.00393902	0.000521812	EBF1	intronic	3.589	NA	2
5:158386181:A:C	rs11135050	5	158386181	A	C	0.2969	3.4e-09	0.00326203	0.000551752	EBF1	intronic	0.644	6	2
5:158392702:A:G	rs66666124	5	158392702	A	G	0.1774	2.5e-08	-0.00372211	0.000668191	EBF1	intronic	16.77	5	5
5:158393580:C:T	rs6556377	5	158393580	T	C	0.1876	2.6e-09	0.00389444	0.000654136	EBF1	intronic	8.586	7	5
5:158394342:C:T	rs13180086	5	158394342	C	T	0.1867	3.2e-09	0.00388299	0.000655568	EBF1	intronic	2.915	6	2
5:158396062:A:C	rs7380908	5	158396062	C	A	0.187	2.7e-09	0.0038981	0.000655338	EBF1	intronic	0.029	7	5
5:158400528:C:G	rs6556380	5	158400528	G	C	0.1871	3e-09	0.00388669	0.000655291	EBF1	intronic	2.632	7	4
5:158408940:A:T	rs6556383	5	158408940	T	A	0.1881	3.2e-09	0.00387074	0.000653507	EBF1	intronic	4.265	6	5
5:158409505:C:T	rs66676945	5	158409505	T	C	0.1776	2.1e-08	-0.00374313	0.000667965	EBF1	intronic	7.323	7	4
5:158413559:A:G	rs66534318	5	158413559	G	A	0.2989	2.8e-08	0.00306213	0.000551417	EBF1:CTD-2363C16.2	ncRNA_intronic	4.415	7	4
5:158414305:C:T	rs1544754	5	158414305	C	T	0.1883	3.4e-09	0.0038612	0.000653313	EBF1	intronic	13.57	5	4
5:158417109:A:C	rs12515233	5	158417109	C	A	0.1793	3.2e-08	-0.0036827	0.000665619	EBF1	intronic	4.938	5	4
5:158418735:A:C	rs10447201	5	158418735	C	A	0.2989	1.7e-08	0.00310816	0.000551319	EBF1	intronic	13.22	5	2
5:158418952:A:C	rs6556384	5	158418952	A	C	0.1881	3.3e-09	0.00386428	0.000653347	EBF1	intronic	0.896	7	2
5:158423745:A:G	rs12055028	5	158423745	A	G	0.2988	2.7e-08	0.00306477	0.000551481	EBF1	intronic	0.863	7	5
5:158427727:C:T	rs12187379	5	158427727	T	C	0.299	2.3e-08	0.00308244	0.000551432	EBF1	intronic	3.117	7	5
5:158435460:C:CA	rs767095841	5	158435460	C	CA	0.2978	2.6e-08	0.00307769	0.000552665	EBF1	intronic	0.25	NA	5
5:158439907:A:G	rs55700843	5	158439907	G	A	0.296	1.2e-08	0.00315875	0.000554101	EBF1	intronic	4.714	6	4
5:158439912:A:C	rs55816233	5	158439912	A	C	0.2963	9.2e-09	0.00318278	0.000553967	EBF1	intronic	1.878	7	4
5:158444480:C:G	rs12515980	5	158444480	C	G	0.1763	3.4e-08	-0.0036988	0.000670093	EBF1	intronic	1.518	4	2
5:158446223:C:T	rs6887211	5	158446223	T	C	0.2924	2.7e-08	0.00310409	0.000558326	EBF1	intronic	17.48	4	4
5:158458098:C:CT	5:158458098_CT_C	5	158458098	C	CT	0.2144	3.6e-08	-0.00340606	0.000618349	EBF1	intronic	0.58	NA	4
5:158459202:A:G	rs10070041	5	158459202	G	A	0.2873	8.1e-09	-0.00323627	0.000561215	EBF1	intronic	1.226	7	2
5:158464677:C:G	rs111586779	5	158464677	C	G	0.2147	3.3e-08	-0.00341391	0.000617825	EBF1	intronic	1.368	6	5
5:158466589:C:T	rs11745415	5	158466589	T	C	0.2776	4.9e-08	-0.00309146	0.000566709	EBF1	intronic	10.26	5	2
6:25228708:A:C	rs538573294	6	25228708	C	A	0.06359	4.4e-08	0.00558771	0.00102071	RP11-191A15.4	intergenic	7.102	NA	5
6:25244395:A:G	rs183779130	6	25244395	A	G	0.06361	2.8e-08	0.00566481	0.00102011	RP3-522P13.3	intergenic	1.871	7	7
6:25464108:C:T	rs301400	6	25464108	C	T	0.08464	1.3e-08	0.00508748	0.000895483	LRRC16A	intronic	3.381	NA	4
6:25480328:G:T	rs34991172	6	25480328	G	T	0.0825	1.6e-08	0.00515325	0.000911513	LRRC16A	intronic	0.511	7	5
6:25509356:A:AG	rs773640610	6	25509356	A	AG	0.2567	2.2e-08	0.00327435	0.000585289	LRRC16A	intronic	0.936	NA	4
6:25511309:A:G	rs35785909	6	25511309	A	G	0.2569	2.3e-08	0.00326443	0.0005845	LRRC16A	intronic	6.668	6	4
6:25514179:A:G	rs35789010	6	25514179	A	G	0.08469	1.1e-09	0.00545974	0.000896338	LRRC16A	intronic	2.667	6	4
6:25514598:A:C	rs58000836	6	25514598	C	A	0.2568	4.1e-08	0.00320597	0.00058444	LRRC16A	intronic	3.954	7	4
6:25588815:C:T	rs13212936	6	25588815	T	C	0.1014	2e-08	0.00467413	0.000832332	LRRC16A	intronic	0.05	7	4
6:25684606:C:T	rs13191296	6	25684606	T	C	0.09031	2.3e-09	0.00519072	0.000868836	SCGN	intronic	0.732	5	5
6:25685878:G:GTATAAT	rs71544650	6	25685878	GTATAAT	G	0.09105	3.6e-08	0.00471699	0.000856107	SCGN	intronic	0.659	NA	5
6:25700342:A:G	rs35436081	6	25700342	A	G	0.1145	2.8e-09	0.0046599	0.000784182	SCGN	intronic	0.204	6	5
6:25710571:A:G	rs68006638	6	25710571	A	G	0.0929	3e-09	0.00509676	0.00085932	SCGN	intergenic	0.616	6	1
6:25714959:A:G	rs34493019	6	25714959	G	A	0.09382	3e-09	0.0050807	0.000856743	HIST1H2AA	intergenic	2.163	7	5
6:25758970:C:CT	6:25758970_CT_C	6	25758970	C	CT	0.1411	3e-09	-0.00427452	0.000720356	SLC17A4	intronic	1.577	NA	1
6:25761209:C:T	rs4236040	6	25761209	C	T	0.1077	2.3e-08	-0.0044885	0.000802847	SLC17A4	intronic	2.125	6	5
6:25764192:A:G	rs4712969	6	25764192	G	A	0.1078	3.5e-08	-0.0044234	0.000802276	SLC17A4	intronic	6.249	6	4
6:25767437:A:G	rs6902211	6	25767437	A	G	0.1078	3.4e-08	-0.0044269	0.000802179	SLC17A4	intronic	2.38	6	4
6:25769024:C:T	rs1892250	6	25769024	C	T	0.1077	3.4e-08	-0.0044262	0.000801938	SLC17A4	intronic	3.487	1f	4
6:25769349:C:T	rs1892251	6	25769349	C	T	0.1234	3.4e-09	-0.00451047	0.0007628	SLC17A4	exonic	5.917	7	4
6:25769608:C:G	rs1937126	6	25769608	C	G	0.1234	2.6e-09	-0.00454502	0.000762871	SLC17A4	intronic	1.016	6	4
6:25771806:G:GA	rs112613250	6	25771806	G	GA	0.1374	6.1e-10	-0.00448614	0.00072506	SLC17A4	intronic	0.567	NA	4
6:25772047:A:G	rs4712972	6	25772047	G	A	0.1459	2.5e-09	-0.00423581	0.000710537	SLC17A4	intronic	1.266	6	4
6:25772639:C:G	rs1892252	6	25772639	C	G	0.1547	4.5e-10	-0.00433122	0.000694444	SLC17A4	intronic	0.286	6	4
6:25774130:C:T	rs6456701	6	25774130	T	C	0.1078	3.5e-08	-0.00442159	0.000801747	SLC17A4	intronic	1.181	6	4
6:25775559:T:TA	rs34991353	6	25775559	TA	T	0.1078	3.9e-08	-0.00440391	0.000801629	SLC17A4	intronic	1.533	NA	4
6:25775570:A:T	rs28412066	6	25775570	A	T	0.1078	3.9e-08	-0.00440381	0.000801629	SLC17A4	intronic	2.513	6	4
6:25776060:C:T	rs1954598	6	25776060	C	T	0.1078	3.4e-08	-0.00442372	0.00080174	SLC17A4	intronic	5.179	7	4
6:25777497:A:T	rs3949215	6	25777497	T	A	0.1078	3.5e-08	-0.0044201	0.000801745	SLC17A4	UTR3	2.12	5	4
6:25780811:A:G	rs6910549	6	25780811	G	A	0.1233	3.2e-09	-0.00451595	0.000762873	SLC17A4	UTR3	5.781	6	5
6:25781465:C:CAAAG	6:25781465_CAAAG_C	6	25781465	C	CAAAG	0.1233	3.2e-09	-0.0045178	0.000762894	SLC17A4	downstream	1.09	NA	5
6:25782314:G:T	rs1892253	6	25782314	G	T	0.1233	3.3e-09	-0.00451259	0.00076295	SLC17A1	downstream	6.531	1f	5
6:25786226:C:T	rs13213957	6	25786226	C	T	0.09362	4.3e-09	0.00501327	0.000853495	SLC17A1	intronic	0.187	7	5
6:25789390:A:T	rs10214468	6	25789390	A	T	0.1363	3.4e-08	0.00404362	0.000732659	SLC17A1	intronic	3.805	7	5
6:25790356:A:T	rs28360585	6	25790356	T	A	0.1363	3.4e-08	0.00404252	0.000732641	SLC17A1	intronic	3.837	6	5
6:25790378:C:T	rs13200921	6	25790378	C	T	0.1052	3.2e-08	0.00447989	0.000809964	SLC17A1	intronic	5.129	6	5
6:25792768:C:T	rs9467600	6	25792768	T	C	0.1052	3.3e-08	0.00447312	0.000809755	SLC17A1	intronic	9.209	6	5
6:25803712:A:G	rs9467603	6	25803712	G	A	0.1053	3.6e-08	0.00446019	0.000809604	SLC17A1	intronic	4.847	7	5
6:25808743:A:T	rs9461216	6	25808743	T	A	0.1054	3.4e-08	0.00446566	0.000809388	SLC17A1	intronic	0.226	6	5
6:25809218:A:G	rs9467606	6	25809218	G	A	0.1054	3.7e-08	0.00445798	0.000809536	SLC17A1	intronic	4.038	7	5
6:25809477:A:G	rs9467607	6	25809477	A	G	0.1054	2.9e-08	0.00449053	0.000809634	SLC17A1	intronic	4.134	6	5
6:25809751:A:G	rs9467609	6	25809751	G	A	0.1054	3.6e-08	0.00445951	0.000809543	SLC17A1	intronic	1.646	7	5
6:25812641:C:T	rs9467613	6	25812641	C	T	0.1054	3.7e-08	0.00445726	0.000809528	SLC17A1	intronic	0.397	5	4
6:25821224:C:T	rs6939997	6	25821224	T	C	0.1054	4.6e-08	0.00442501	0.000809284	SLC17A1	intronic	1.01	6	4
6:25821992:T:TATACA	rs766897945	6	25821992	T	TATACA	0.1057	4e-08	0.00444189	0.000808793	SLC17A1	intronic	3.841	NA	5
6:25822134:G:GA	6:25822134_GA_G	6	25822134	G	GA	0.1054	4.1e-08	0.00444107	0.00080923	SLC17A1	intronic	1.505	NA	5
6:25822661:C:T	rs13201341	6	25822661	T	C	0.09433	7.4e-09	0.00491307	0.000849729	SLC17A1	intronic	0.821	7	5
6:25828782:A:T	rs13199775	6	25828782	T	A	0.1053	4e-08	0.00444482	0.000809227	SLC17A1	intronic	2.121	6	5
6:25833010:C:T	rs34351439	6	25833010	C	T	0.1053	3.9e-08	0.00444628	0.00080924	SLC17A3	upstream:downstream	1.223	7	2
6:25836257:C:G	rs1165184	6	25836257	G	C	0.142	3.4e-09	0.00426035	0.000720645	SLC17A3	intronic	1.456	2b	2
6:25836927:C:G	rs9461219	6	25836927	G	C	0.1053	3.9e-08	0.00444827	0.000809248	SLC17A3	intronic	0.279	1f	2
6:25841122:A:G	rs1324088	6	25841122	A	G	0.1372	2.8e-09	0.00434177	0.000730317	SLC17A3	intronic	1.548	NA	5
6:25841408:A:G	rs1324087	6	25841408	A	G	0.1368	3.2e-09	0.004331	0.000731715	SLC17A3	intronic	4.979	NA	5
6:25846372:T:TG	6:25846372_TG_T	6	25846372	T	TG	0.09052	3.1e-08	0.00481409	0.000869617	SLC17A3	intronic	1.498	NA	5
6:25848025:C:T	rs6913795	6	25848025	C	T	0.1048	2.9e-08	0.00450433	0.000811696	SLC17A3	intronic	4.653	7	5
6:25851338:A:G	rs9467621	6	25851338	A	G	0.1054	3.2e-08	0.00447607	0.000809232	SLC17A3	intronic	6.354	6	5
6:25854644:A:C	rs9467622	6	25854644	A	C	0.1069	4.3e-08	0.00441692	0.000806068	SLC17A3	intronic	4.758	7	5
6:25859413:A:G	rs1177441	6	25859413	G	A	0.1366	1.3e-09	0.00444593	0.00073241	SLC17A3	intronic	4.815	NA	5
6:25859508:A:C	rs1165168	6	25859508	C	A	0.1366	1.3e-09	0.00443935	0.0007324	SLC17A3	intronic	1.911	NA	5
6:25860580:A:G	rs9467623	6	25860580	A	G	0.1054	3e-08	0.0044839	0.000809174	SLC17A3	intronic	4.76	6	5
6:25863018:T:TGAAAA	6:25863018_TGAAAA_T	6	25863018	T	TGAAAA	0.1055	3e-08	0.00448461	0.000809305	SLC17A3	intronic	2.281	NA	5
6:25863487:C:G	rs1165163	6	25863487	C	G	0.1363	1.3e-09	0.00446534	0.000736001	SLC17A3	intronic	2.739	7	5
6:25864818:C:T	rs13211947	6	25864818	T	C	0.09413	5e-09	0.00496941	0.000850042	SLC17A3	intronic	1.486	5	5
6:25864882:C:G	rs1184498	6	25864882	C	G	0.1276	8.4e-10	0.00462536	0.000753776	SLC17A3	intronic	1.002	5	5
6:25866232:A:T	rs67554133	6	25866232	A	T	0.1031	1.1e-08	0.00467186	0.00081724	SLC17A3	intronic	5.26	3a	2
6:25866243:A:T	rs68194335	6	25866243	T	A	0.1031	1.1e-08	0.00467294	0.00081722	SLC17A3	intronic	4.44	4	2
6:25866935:C:T	rs55912630	6	25866935	C	T	0.09422	5.3e-09	0.00496	0.000849911	SLC17A3	intronic	4.562	6	5
6:25869371:C:G	rs548987	6	25869371	C	G	0.1418	1.6e-09	0.0043516	0.0007214	SLC17A3	intronic	0.324	6	5
6:25869848:A:G	rs523383	6	25869848	G	A	0.1424	2.3e-09	0.00430673	0.000721185	SLC17A3	intronic	0.9	NA	5
6:25870655:C:T	rs555460	6	25870655	T	C	0.1418	1.6e-09	0.00435756	0.00072175	SLC17A3	intronic	6.366	7	5
6:25871649:C:T	rs1165202	6	25871649	C	T	0.1418	1.5e-09	0.00436494	0.00072174	SLC17A3	intronic	2.631	NA	5
6:25873025:A:C	rs501220	6	25873025	A	C	0.1418	1.6e-09	0.00435186	0.000721731	SLC17A3	intronic	3.794	NA	5
6:25873746:A:C	rs9467626	6	25873746	A	C	0.1053	3.4e-08	0.00446868	0.000809348	SLC17A3	intronic	5.702	6	5
6:25874423:A:G	rs13198474	6	25874423	A	G	0.0919	2.1e-09	0.00513796	0.00085796	SLC17A3	UTR5	2.863	6	1
6:25875084:C:T	rs34043431	6	25875084	C	T	0.09423	4.4e-09	0.00498675	0.000850013	SLC17A3	intronic	12.01	5	1
6:25875567:C:CTGTAT	rs774874029	6	25875567	C	CTGTAT	0.1054	3.3e-08	0.00447119	0.000808942	SLC17A3	intronic	7.438	NA	2
6:25884519:A:G	rs36014129	6	25884519	A	G	0.09435	5.2e-09	0.00495564	0.000848482	HIST1H2APS2	intergenic	10.32	2b	7
6:25885814:C:T	rs629444	6	25885814	T	C	0.1285	4.4e-08	0.00410241	0.000749331	HIST1H2APS2	intergenic	8.338	1f	5
6:25886577:C:T	rs7766531	6	25886577	C	T	0.1203	4.7e-09	0.00450862	0.000769797	HIST1H2APS2	intergenic	6.806	5	5
6:25887217:A:C	rs7750960	6	25887217	C	A	0.1203	4.8e-09	0.00450613	0.000769567	HIST1H2APS2	intergenic	0.226	6	5
6:25889706:A:G	rs9467632	6	25889706	G	A	0.1168	1.6e-09	0.0046938	0.000777521	HIST1H2APS2	intergenic	11.61	1f	5
6:25890656:A:G	rs13214169	6	25890656	G	A	0.1198	4.4e-09	0.00451859	0.000770168	HIST1H2APS2	intergenic	3.63	4	7
6:25894609:A:G	rs13208859	6	25894609	A	G	0.1139	2.6e-10	0.00496071	0.000784965	HIST1H2APS2	intergenic	2.169	6	14
6:25896907:A:G	rs13220488	6	25896907	G	A	0.1139	2.3e-10	0.00497461	0.000785042	HIST1H2APS2	intergenic	3.121	2b	14
6:25901133:C:T	rs13207673	6	25901133	T	C	0.1144	2e-10	0.00498685	0.000784321	SLC17A2	intergenic	0.8	6	5
6:25903047:A:G	rs6903228	6	25903047	G	A	0.118	3.9e-10	0.00485795	0.000776183	SLC17A2	intergenic	1.035	7	5
6:25904652:A:C	rs7748167	6	25904652	C	A	0.1228	5.1e-10	0.00474881	0.000764098	SLC17A2	intergenic	0.074	6	5
6:25905111:A:G	rs9461222	6	25905111	A	G	0.1181	4.9e-10	0.00482942	0.000776205	SLC17A2	intergenic	2.009	6	5
6:25909166:A:C	rs9467635	6	25909166	C	A	0.118	3.8e-10	0.00486027	0.000776263	SLC17A2	intergenic	12.29	7	7
6:25914035:G:GT	rs71544657	6	25914035	GT	G	0.1045	6.9e-10	0.00503839	0.000816815	SLC17A2	intronic	0.184	NA	4
6:25914853:A:G	rs34525648	6	25914853	A	G	0.118	3.5e-10	0.00486979	0.000776059	SLC17A2	exonic	15.35	6	5
6:25918027:A:C	rs35169013	6	25918027	C	A	0.1144	1.6e-10	0.00501616	0.000784429	SLC17A2	intronic	5.625	6	4
6:25918335:C:T	rs9461223	6	25918335	C	T	0.118	3.9e-10	0.0048577	0.000776057	SLC17A2	intronic	0.899	6	4
6:25918473:C:T	rs9295675	6	25918473	T	C	0.1198	6.8e-10	0.00476049	0.000771466	SLC17A2	intronic	2.286	4	4
6:25918855:A:G	rs17526722	6	25918855	A	G	0.09432	3.4e-09	0.00501451	0.000848076	SLC17A2	intronic	0.67	5	4
6:25919431:A:T	rs13195279	6	25919431	A	T	0.1145	1.6e-10	0.00501776	0.00078428	SLC17A2	intronic	6.811	5	4
6:25923417:A:AAAAC	rs148714825	6	25923417	AAAAC	A	0.1167	4.4e-11	0.00514167	0.000780232	SLC17A2	intronic	5.237	NA	4
6:25925496:C:T	rs34804024	6	25925496	T	C	0.1148	1.4e-10	0.00502875	0.000784076	SLC17A2	intronic	4.993	7	4
6:25925634:A:G	rs6931120	6	25925634	A	G	0.1183	3.7e-10	0.00486076	0.000775881	SLC17A2	intronic	0.004	7	4
6:25925987:A:G	rs3734523	6	25925987	A	G	0.1183	3.7e-10	0.00486199	0.000775865	SLC17A2	intronic	4.28	6	5
6:25928775:A:G	rs17586553	6	25928775	A	G	0.1148	1.4e-10	0.00502812	0.00078408	SLC17A2	intronic	12.08	7	1
6:25930088:A:G	rs3884025	6	25930088	A	G	0.09418	4.1e-09	0.00499106	0.00084854	SLC17A2	intronic	2.806	NA	1
6:25931020:A:G	rs67844427	6	25931020	A	G	0.1146	1.3e-10	0.00504362	0.000784252	SLC17A2	upstream	1.684	4	2
6:25931957:A:C	rs6940007	6	25931957	C	A	0.1181	3e-10	0.00488818	0.000776248	SLC17A2	intergenic	5.133	6	2
6:25934099:A:T	rs34233736	6	25934099	T	A	0.1146	1.3e-10	0.00503737	0.000784242	SLC17A2	intergenic	0.972	6	5
6:25935227:A:C	rs17586784	6	25935227	A	C	0.1146	1.3e-10	0.00503769	0.000784195	SLC17A2	intergenic	1.07	4	5
6:25935489:A:G	rs13202371	6	25935489	G	A	0.1148	1.8e-10	0.00499882	0.000783842	SLC17A2	intergenic	4.975	7	7
6:25935591:C:T	rs13202592	6	25935591	T	C	0.09589	2.5e-09	0.00503467	0.00084426	SLC17A2	intergenic	0.42	6	7
6:25937652:A:G	rs34116162	6	25937652	A	G	0.1145	1.5e-10	0.00502069	0.000784346	SLC17A2	intergenic	0.021	7	7
6:25938767:A:T	rs115648484	6	25938767	A	T	0.09045	3.5e-09	0.00516603	0.000874785	SLC17A2	intergenic	3.013	6	5
6:25941465:T:TTA	rs370416518	6	25941465	TTA	T	0.0939	3.3e-09	0.00501653	0.000848202	SLC17A2	intergenic	1.257	NA	5
6:25943234:A:C	rs13192713	6	25943234	A	C	0.1148	1.8e-10	0.00499614	0.000783833	SLC17A2	intergenic	7.798	6	5
6:25943646:C:G	rs13193424	6	25943646	C	G	0.1148	1.8e-10	0.00499764	0.000783824	SLC17A2	intergenic	6.967	7	5
6:25944803:A:G	rs35778245	6	25944803	A	G	0.1148	1.8e-10	0.00499836	0.000783827	SLC17A2	intergenic	2.833	6	7
6:25946627:A:G	rs62394512	6	25946627	G	A	0.1148	1.7e-10	0.00500213	0.000783745	SLC17A2	intergenic	2.23	6	5
6:25946633:A:AC	rs772073926	6	25946633	A	AC	0.1148	1.7e-10	0.00500172	0.000783741	SLC17A2	intergenic	0.136	NA	5
6:25947259:C:G	rs2051539	6	25947259	C	G	0.1148	1.8e-10	0.00500046	0.000783746	TRIM38	intergenic	3.417	5	5
6:25955741:C:T	rs13191776	6	25955741	T	C	0.1146	1.4e-10	0.00502822	0.000784162	TRIM38	intergenic	0.231	7	5
6:25957282:C:T	rs35069699	6	25957282	T	C	0.1145	1.7e-10	0.00501172	0.000784353	TRIM38	intergenic	5.609	7	5
6:25961352:C:T	rs67491322	6	25961352	T	C	0.1055	1.3e-10	0.00521528	0.000812063	TRIM38	intergenic	2.478	3a	5
6:25962304:C:T	rs17587226	6	25962304	T	C	0.1055	1.4e-10	0.00521439	0.000812143	TRIM38	upstream	3.865	1d	1
6:25962951:A:C	rs72832596	6	25962951	A	C	0.1147	1.7e-10	0.0050117	0.000784213	TRIM38	upstream	5.293	4	1
6:25974204:A:G	rs13196552	6	25974204	G	A	0.1228	2e-11	0.00511218	0.000762443	TRIM38	intronic	7.22	1f	4
6:25975669:A:G	rs35116528	6	25975669	G	A	0.1228	2.4e-11	0.00509543	0.000762798	TRIM38	intronic	3.28	6	4
6:25976099:A:G	rs56294283	6	25976099	G	A	0.1227	2.4e-11	0.00509421	0.000762741	TRIM38	intronic	4.325	7	4
6:25976165:C:T	rs56195001	6	25976165	T	C	0.1228	2.4e-11	0.00509425	0.000762733	TRIM38	intronic	6.01	6	4
6:25979122:C:T	rs13203673	6	25979122	C	T	0.1147	2.2e-10	0.00497822	0.000784041	TRIM38	intronic	6.052	5	4
6:25980523:A:C	rs36012762	6	25980523	C	A	0.1227	2.4e-11	0.0050942	0.000762685	TRIM38	intronic	2.205	7	4
6:25983010:A:G	rs13212534	6	25983010	A	G	0.0946	3.4e-09	0.00500984	0.000847214	TRIM38	intronic	0.198	6	4
6:25983777:C:T	rs17528178	6	25983777	T	C	0.09478	3.5e-09	0.00500492	0.000847077	TRIM38	exonic	0.628	NA	4
6:25986451:A:G	rs17587597	6	25986451	A	G	0.1147	2.3e-10	0.0049723	0.000784036	TRIM38:U91328.21	ncRNA_intronic	12.17	1f	4
6:25987037:A:ACC	6:25987037_ACC_A	6	25987037	A	ACC	0.0948	3.5e-09	0.00500297	0.000847105	TRIM38:U91328.21	ncRNA_intronic	8.455	NA	4
6:25993469:A:G	rs13202688	6	25993469	G	A	0.09478	3.5e-09	0.00500125	0.000847104	U91328.21:U91328.19	ncRNA_intronic	5.1	1b	1
6:25993968:C:T	rs13192365	6	25993968	C	T	0.1228	3.8e-11	0.00504226	0.000762576	U91328.21:U91328.19	ncRNA_intronic	6.168	5	1
6:25995701:A:C	rs35528636	6	25995701	C	A	0.1228	3.9e-11	0.00503977	0.000762602	U91328.21:U91328.19	ncRNA_intronic	3.035	5	2
6:25999149:C:T	rs116201501	6	25999149	T	C	0.1228	3.5e-11	0.00505226	0.000762636	U91328.21:U91328.19	ncRNA_exonic	13.42	7	4
6:25999175:A:G	rs72834617	6	25999175	A	G	0.1228	3.5e-11	0.00505157	0.000762649	U91328.21:U91328.19	ncRNA_exonic	2.325	7	4
6:26003070:C:G	rs71557312	6	26003070	G	C	0.0948	3.5e-09	0.00500243	0.000847178	U91328.19	intergenic	0.051	7	5
6:26008620:C:T	rs13214280	6	26008620	T	C	0.1228	3.3e-11	0.00505689	0.000762596	U91328.22	intergenic	0.085	6	5
6:26014852:A:G	rs72834623	6	26014852	A	G	0.1232	4.1e-11	0.00502986	0.000762244	U91328.22	downstream	0.706	5	5
6:26015489:A:G	rs13191445	6	26015489	A	G	0.09479	3.9e-09	0.00498575	0.000846999	HIST1H1PS2	intergenic	0.321	6	5
6:26017542:C:T	rs16891235	6	26017542	C	T	0.1234	4e-11	0.00503374	0.000762053	HIST1H1A	exonic	11.55	1f	1
6:26021872:C:T	rs41266779	6	26021872	T	C	0.09398	4e-09	0.00499574	0.000848822	HIST1H4A	upstream:downstream	9.502	4	1
6:26022244:A:G	rs3734528	6	26022244	G	A	0.1233	3.3e-11	0.00505468	0.000762102	HIST1H4A	UTR3	2.043	1f	1
6:26022648:A:C	rs34391493	6	26022648	C	A	0.1273	9e-10	0.00460177	0.000751205	HIST1H4A	downstream	2.876	3a	1
6:26026163:C:G	rs35249036	6	26026163	G	C	0.1234	4e-11	0.0050314	0.000761963	HIST1H4B	downstream	5.54	3a	1
6:26030044:A:G	rs28360595	6	26030044	G	A	0.1153	3.2e-10	0.00492378	0.000783221	HIST1H3B	intergenic	1.718	5	1
6:26030492:A:C	rs10484433	6	26030492	A	C	0.1234	4e-11	0.00503299	0.00076194	HIST1H3B	intergenic	0.039	1f	1
6:26031811:G:T	rs10484435	6	26031811	G	T	0.1153	3.8e-10	0.00490362	0.000783109	HIST1H3B	downstream	9.781	1f	1
6:26035806:A:G	rs34791189	6	26035806	A	G	0.1233	4e-11	0.00503192	0.000761935	HIST1H2AB	intergenic	0.785	7	2
6:26037601:A:G	rs13210041	6	26037601	A	G	0.09444	4.2e-09	0.00497905	0.00084739	HIST1H2AB	intergenic	0.6	7	5
6:26038681:C:G	rs35335639	6	26038681	G	C	0.1233	4e-11	0.00503111	0.000761951	HIST1H2BB	intergenic	0.242	6	5
6:26040595:A:G	rs35367169	6	26040595	A	G	0.1231	3.7e-11	0.00504271	0.000762433	HIST1H2BB	intergenic	1.625	6	5
6:26041870:G:T	rs71557315	6	26041870	T	G	0.1231	3.7e-11	0.005043	0.000762434	HIST1H2BB	intergenic	10.38	7	5
6:26044373:C:T	rs13195692	6	26044373	T	C	0.1229	3.6e-11	0.00504775	0.000762472	U91328.2	ncRNA_exonic	15.37	4	1
6:26044864:C:T	rs35506517	6	26044864	C	T	0.09455	3.3e-09	0.00501089	0.000847209	U91328.2	upstream:downstream	0.341	4	1
6:26045905:C:G	rs3752417	6	26045905	C	G	0.1162	2e-10	0.00496651	0.000781144	HIST1H3C	exonic	14.99	4	1
6:26048559:G:T	rs67296946	6	26048559	G	T	0.1243	2.5e-11	0.00507271	0.000760029	HIST1H3C	intergenic	0.34	6	5
6:26054171:A:T	rs60512607	6	26054171	A	T	0.1243	3.2e-11	0.00504484	0.000760171	HIST1H1C	intergenic	6.153	2b	1
6:26055368:A:G	rs13220395	6	26055368	A	G	0.1152	2.6e-10	0.0049387	0.000781504	HIST1H1C	downstream	4.071	1f	1
6:26057781:A:C	rs13201821	6	26057781	C	A	0.1243	2.9e-11	0.00505517	0.00075998	HIST1H1C	intergenic	1.136	3a	1
6:26059157:A:C	rs35378061	6	26059157	A	C	0.1162	2e-10	0.00496688	0.000781011	HIST1H1C	intergenic	4.906	5	5
6:26062631:A:G	rs16891261	6	26062631	G	A	0.1162	2.1e-10	0.00496415	0.000780947	HIST1H1C	intergenic	1.952	7	5
6:26067360:A:G	rs35050608	6	26067360	G	A	0.09456	3.5e-09	0.00500152	0.000846899	HIST1H1C	intergenic	0.209	6	5
6:26067785:C:T	rs1935234	6	26067785	T	C	0.2836	8.2e-10	0.00344671	0.0005613	HIST1H1C	intergenic	3.629	NA	5
6:26072445:C:T	rs16891264	6	26072445	C	T	0.1164	1.9e-10	0.00497484	0.000780823	HFE	intergenic	3.091	6	5
6:26072981:A:G	rs71557316	6	26072981	A	G	0.1163	2.3e-10	0.00495186	0.000780873	HFE	intergenic	2.632	6	5
6:26073375:A:C	rs34888489	6	26073375	A	C	0.09436	4.7e-09	0.00496436	0.000847425	HFE	intergenic	1.948	6	5
6:26073411:G:T	rs34027471	6	26073411	G	T	0.115	3.1e-10	0.00493001	0.000783601	HFE	intergenic	1.648	7	5
6:26074884:G:T	rs7749414	6	26074884	T	G	0.1163	2.4e-10	0.00494615	0.000780897	HFE	intergenic	5.07	7	5
6:26079185:C:T	rs13216785	6	26079185	T	C	0.1252	2e-11	0.00508514	0.000758227	HFE	intergenic	0.144	7	5
6:26083519:C:T	rs34197618	6	26083519	C	T	0.09435	4.7e-09	0.00496333	0.000847168	HFE	intergenic	0.4	6	7
6:26090025:C:T	rs61472021	6	26090025	C	T	0.1386	3e-11	0.00483933	0.000727989	HFE	intronic	5.916	6	5
6:26090270:G:T	rs34555420	6	26090270	T	G	0.09488	6.4e-09	0.00490863	0.000845457	HFE	intronic	7.662	NA	5
6:26090452:C:T	rs13196986	6	26090452	C	T	0.2846	1.3e-09	0.00340736	0.000561661	HFE	intronic	3.149	6	5
6:26095643:A:G	rs13210399	6	26095643	A	G	0.1232	6.1e-11	0.0049938	0.000763545	HFE	UTR3	0.659	7	5
6:26096748:C:G	rs1045537	6	26096748	C	G	0.1232	7.6e-11	0.00497337	0.00076421	HFE	UTR3	2.389	7	5
6:26099279:G:T	rs13212652	6	26099279	G	T	0.1265	2.4e-11	0.00504964	0.000755757	HFE	downstream	2.609	6	5
6:26099472:A:G	rs35402046	6	26099472	A	G	0.1233	5.6e-11	0.00500372	0.000763568	HFE	downstream	2.856	7	5
6:26100198:A:G	rs13200888	6	26100198	A	G	0.121	8.7e-11	0.00498724	0.000768612	HFE	intergenic	0.504	6	5
6:26104448:A:G	rs198852	6	26104448	G	A	0.3687	4.5e-09	-0.00308497	0.000525988	HIST1H4C	exonic	14.95	4	1
6:26104630:C:T	rs2237228	6	26104630	T	C	0.121	6.4e-11	0.0050223	0.00076872	HIST1H4C	downstream	5.44	NA	1
6:26104670:A:C	rs198850	6	26104670	C	A	0.3684	8.6e-09	-0.0030314	0.000526571	HIST1H4C	downstream	5.275	2b	1
6:26105357:C:T	rs198849	6	26105357	T	C	0.3681	8.8e-09	-0.00302892	0.000526587	HIST1H4C	downstream	3.287	5	1
6:26105369:C:T	rs35484309	6	26105369	T	C	0.121	8.5e-11	0.00498752	0.000768386	HIST1H4C	downstream	3.035	5	1
6:26106325:C:T	rs198848	6	26106325	T	C	0.3683	1.4e-08	-0.00298725	0.000526571	HIST1H1T	intergenic	0.913	1f	5
6:26106601:A:C	rs9393686	6	26106601	A	C	0.1839	7.9e-10	0.00401506	0.000653099	HIST1H1T	intergenic	0.27	6	5
6:26106604:A:C	rs72834677	6	26106604	A	C	0.1207	8.3e-11	0.00500016	0.000769743	HIST1H1T	intergenic	0.044	6	5
6:26107088:C:T	rs66790453	6	26107088	T	C	0.1233	5.7e-11	0.00500094	0.000763475	HIST1H1T	downstream	1.887	7	5
6:26107589:G:GAT	rs779961821	6	26107589	G	GAT	0.1207	7.5e-11	0.00501042	0.000769585	HIST1H1T	downstream	0.217	NA	1
6:26107790:G:T	rs198845	6	26107790	T	G	0.3681	7.7e-09	-0.00304148	0.000526642	HIST1H1T	exonic	14.07	6	1
6:26110148:C:T	rs13206501	6	26110148	C	T	0.1265	1.8e-11	0.00508104	0.000755859	HIST1H1T	intergenic	0.54	4	5
6:26111271:C:T	rs68149500	6	26111271	T	C	0.1243	2.4e-11	0.00508202	0.00076066	HIST1H1T	intergenic	9.103	6	5
6:26111756:C:T	rs16891315	6	26111756	C	T	0.1267	1.6e-11	0.00508821	0.000755	HIST1H2BC	intergenic	6.782	6	5
6:26114372:A:G	rs198834	6	26114372	A	G	0.3682	1e-08	-0.00301501	0.000526665	HIST1H2BC	downstream	9.514	5	4
6:26117404:C:T	rs35825164	6	26117404	C	T	0.1211	8.4e-11	0.00498959	0.000768485	HIST1H2BC	intronic	6.419	5	4
6:26118570:C:T	rs71557318	6	26118570	C	T	0.3652	2e-08	-0.00299026	0.000532565	HIST1H2BC	intronic	3.257	7	5
6:26119245:C:T	rs13206443	6	26119245	T	C	0.1211	8.6e-11	0.00498784	0.000768501	HIST1H2BC	intronic	2.106	2b	1
6:26122648:C:G	rs13197334	6	26122648	C	G	0.1234	5.7e-11	0.00500118	0.000763443	HIST1H2BC	intronic	1.204	4	1
6:26122957:A:G	rs13200797	6	26122957	A	G	0.121	9.5e-11	0.00498173	0.000769327	HIST1H2BC	intronic	0.393	3a	1
6:26124243:A:G	rs198820	6	26124243	A	G	0.371	1.1e-08	-0.00300677	0.000526044	HIST1H2BC	upstream	7.883	NA	1
6:26124303:C:T	rs16891334	6	26124303	C	T	0.1234	5e-11	0.00501605	0.000763384	HIST1H2AC	upstream	20.3	1f	1
6:26125711:A:C	rs198818	6	26125711	C	A	0.3712	9.5e-09	-0.00301867	0.000525985	HIST1H2AC	intronic	9.08	3a	1
6:26127271:A:G	rs198815	6	26127271	G	A	0.368	1.4e-08	-0.00298982	0.000526691	HIST1H2AC	intronic	3.594	4	1
6:26128538:C:G	rs35902160	6	26128538	G	C	0.1234	4.8e-11	0.00502146	0.000763545	HIST1H2AC	intronic	4.188	4	1
6:26128618:A:G	rs198810	6	26128618	G	A	0.368	1.6e-08	-0.00297869	0.000526775	HIST1H2AC	intronic	6.524	4	1
6:26133070:A:G	rs36109883	6	26133070	A	G	0.09477	3.6e-09	0.00500976	0.000848994	HIST1H2AC	intronic	1.9	5	3
6:26139741:C:T	rs198801	6	26139741	C	T	0.3678	1.2e-08	-0.00301871	0.000529461	HIST1H2AC	downstream	2.098	NA	4
6:26148326:A:G	rs806973	6	26148326	G	A	0.3852	7.4e-10	0.00321006	0.000521411	HIST1H1E	intergenic	5.136	6	5
6:26157941:T:TG	6:26157941_TG_T	6	26157941	T	TG	0.4308	1.8e-12	0.00365083	0.000518155	HIST1H2BD	upstream:downstream	5.46	NA	1
6:26158993:C:T	rs1009181	6	26158993	C	T	0.3758	1.1e-09	0.00319132	0.000523709	HIST1H2BD	intronic	6.98	1f	1
6:26163345:A:AT	rs34285731	6	26163345	AT	A	0.3904	2.1e-10	0.0033104	0.000520787	HIST1H2BD	intronic	3.76	NA	4
6:26167951:C:G	rs9379828	6	26167951	G	C	0.3661	1.6e-09	0.00317733	0.000526179	HIST1H2BD	intronic	0.124	5	4
6:26171250:C:T	rs1059490	6	26171250	C	T	0.3742	1.8e-09	0.00315499	0.000524142	HIST1H2BD	UTR3	2.632	5	1
6:26173934:A:ATC	rs113497279	6	26173934	ATC	A	0.3739	3.1e-09	0.00311097	0.000524934	HIST1H2BD	intergenic	2.342	NA	1
6:26175866:A:C	rs17598658	6	26175866	C	A	0.09856	2.8e-08	0.00460442	0.000829074	HIST1H2BD	intergenic	2.736	1b	1
6:26180634:C:G	rs62396185	6	26180634	C	G	0.2628	1.8e-09	0.00350473	0.000582799	HIST1H2BE	intergenic	3.34	7	5
6:26184102:A:G	rs7766641	6	26184102	A	G	0.2634	4.1e-09	0.00343008	0.000583489	HIST1H2BE	exonic	22.4	4	1
6:26186200:A:G	rs9379832	6	26186200	G	A	0.2548	2.5e-09	0.00352652	0.000591358	HIST1H2BE	intergenic	0.115	5	5
6:26189356:C:G	rs13204572	6	26189356	C	G	0.0986	3.1e-08	0.00458985	0.000829521	HIST1H4D	upstream	1.997	4	1
6:26199903:C:T	rs34961555	6	26199903	T	C	0.09862	3.3e-08	0.00459715	0.000831716	HIST1H2BF	exonic	4.339	4	1
6:26200677:A:G	rs806794	6	26200677	G	A	0.2772	5.7e-10	0.00355234	0.000573175	HIST1H2BF	UTR3	3.907	4	1
6:26207174:A:T	rs9393688	6	26207174	T	A	0.2645	2.6e-09	0.00346729	0.000581992	HIST1H4E	downstream	7.006	5	1
6:26207175:A:C	rs9379833	6	26207175	A	C	0.2684	2.7e-09	0.00344354	0.000578818	HIST1H4E	downstream	0.589	5	1
6:26211146:G:T	rs9358912	6	26211146	T	G	0.2761	1.3e-08	0.0032552	0.000572859	HIST1H4E	intergenic	10.82	6	5
6:26226032:C:G	rs811041	6	26226032	G	C	0.2883	3.1e-09	0.00335456	0.000565803	HIST1H3E	downstream	0.192	3a	1
6:26233387:A:G	rs10946808	6	26233387	G	A	0.2774	9.1e-09	0.00328778	0.000572174	HIST1H2APS3	ncRNA_exonic	3.863	4	1
6:26237068:A:G	rs80292109	6	26237068	G	A	0.28	3.1e-08	0.00317333	0.000573325	HIST1H1D	intergenic	4.068	6	5
6:26239404:A:G	rs9358913	6	26239404	G	A	0.2616	9.9e-10	0.00354649	0.000580326	HIST1H4F	intergenic	3.14	7	5
6:26254271:A:G	rs806785	6	26254271	G	A	0.4225	3.3e-12	0.00358774	0.000515082	HIST1H2BH	intergenic	7.216	5	1
6:26255451:A:G	rs6935954	6	26255451	G	A	0.4248	3.3e-12	0.00358019	0.000514141	HIST1H2BH	intergenic	0.552	5	2
6:26256526:C:G	rs809871	6	26256526	G	C	0.4254	3e-12	0.00358743	0.000514174	HIST1H2BH	intergenic	1.364	6	4
6:26259807:A:G	rs3999543	6	26259807	A	G	0.2871	2.1e-11	0.00379876	0.000567324	HIST1H2BH	intergenic	0.008	6	1
6:26266311:A:C	rs55706012	6	26266311	C	A	0.1005	1.9e-09	0.00495253	0.000824696	HIST1H3G	intergenic	2.341	7	5
6:26267755:A:G	rs7773004	6	26267755	G	A	0.4909	6e-20	0.00465655	0.000509197	HIST1H3G	intergenic	1.007	NA	5
6:26305407:C:G	rs994379	6	26305407	C	G	0.4586	4.6e-19	0.00455188	0.00051025	HIST1H3PS1	intergenic	3.95	1f	1
6:26305801:C:G	rs28446029	6	26305801	G	C	0.3774	4.6e-11	0.00345332	0.000524467	HIST1H3PS1	intergenic	0.587	4	1
6:26307651:C:T	rs6899452	6	26307651	C	T	0.3774	4.3e-11	0.00345754	0.000524501	HIST1H3PS1	intergenic	1.204	5	5
6:26309380:A:G	rs9393700	6	26309380	A	G	0.4585	4.2e-19	0.0045585	0.000510314	HIST1H3PS1	intergenic	0.166	6	5
6:26309521:C:T	rs9393701	6	26309521	C	T	0.3774	4.2e-11	0.00345957	0.000524519	HIST1H3PS1	intergenic	0.705	7	5
6:26309908:A:G	rs10484439	6	26309908	A	G	0.1036	3e-09	0.00484296	0.000816487	HIST1H3PS1	intergenic	3.594	1d	2
6:26312170:C:G	rs9467701	6	26312170	C	G	0.1177	6.9e-11	0.00505387	0.000774905	HIST1H3PS1	intergenic	5.181	2b	1
6:26313305:C:T	rs4145910	6	26313305	C	T	0.3773	4.6e-11	0.0034525	0.000524528	HIST1H3PS1	intergenic	6.936	2b	1
6:26313348:C:T	rs6923139	6	26313348	T	C	0.1177	6.2e-11	0.00506732	0.000774945	HIST1H3PS1	intergenic	2.741	1f	1
6:26314233:C:G	rs1883215	6	26314233	C	G	0.115	1.1e-10	0.00504669	0.000782207	HIST1H3PS1	intergenic	0.875	3a	1
6:26314619:C:T	rs9461242	6	26314619	C	T	0.3774	4.2e-11	0.00345974	0.000524497	HIST1H3PS1	intergenic	1.653	7	5
6:26316118:T:TTTTCTTTC	6:26316118_TTTTCTTTC_T	6	26316118	T	TTTTCTTTC	0.3917	3.5e-11	0.00345172	0.000521029	HIST1H3PS1	intergenic	0.859	NA	5
6:26316295:A:G	rs13220522	6	26316295	A	G	0.1007	1.5e-09	0.00497813	0.000824099	HIST1H3PS1	intergenic	2.426	7	5
6:26316982:A:G	rs11966360	6	26316982	G	A	0.1417	5.5e-10	0.00443941	0.000715393	HIST1H3PS1	intergenic	6.554	5	2
6:26318262:C:T	rs35162296	6	26318262	T	C	0.1037	3.7e-09	0.00481493	0.000816406	HIST1H3PS1	intergenic	3.078	7	5
6:26318745:C:CA	6:26318745_CA_C	6	26318745	C	CA	0.1234	4.6e-11	0.0050329	0.000764343	HIST1H3PS1	intergenic	1.28	NA	1
6:26318903:A:G	rs9467703	6	26318903	G	A	0.3775	3.7e-11	0.0034693	0.000524462	HIST1H3PS1	intergenic	6.133	1d	1
6:26319486:C:T	rs9467704	6	26319486	T	C	0.1166	7.4e-11	0.00506184	0.000777288	HIST1H3PS1	intergenic	8.752	1f	1
6:26319534:C:T	rs766407	6	26319534	C	T	0.3773	4.2e-11	0.00346079	0.000524481	HIST1H3PS1	intergenic	2.618	5	1
6:26319588:G:T	rs766406	6	26319588	T	G	0.3693	1.1e-11	0.00358169	0.000526999	HIST1H3PS1	intergenic	0.332	NA	1
6:26322115:C:T	rs6902392	6	26322115	T	C	0.1177	7.9e-11	0.00503844	0.000774957	HIST1H3PS1	ncRNA_exonic	14.9	3a	1
6:26322153:A:G	rs6902389	6	26322153	G	A	0.1177	7.9e-11	0.00503846	0.000774957	HIST1H3PS1	ncRNA_exonic	13.92	3a	1
6:26322526:A:G	rs6903015	6	26322526	G	A	0.1178	8.9e-11	0.00502433	0.000774837	HIST1H3PS1	upstream	9.153	4	1
6:26322861:C:T	rs6908156	6	26322861	T	C	0.1177	8.4e-11	0.00503189	0.000774852	HIST1H3PS1	upstream	14.27	4	1
6:26323505:A:G	rs11756673	6	26323505	G	A	0.3774	4.1e-11	0.00346193	0.000524528	HIST1H3PS1	upstream	8.697	4	1
6:26325228:C:T	rs1053860	6	26325228	T	C	0.4588	3.2e-19	0.00457444	0.000510392	HIST1H3PS1	intergenic	0.766	NA	5
6:26325463:C:T	rs3778279	6	26325463	C	T	0.4588	3.3e-19	0.00457293	0.000510416	HIST1H3PS1	intergenic	2.481	6	5
6:26325843:A:G	rs6456713	6	26325843	G	A	0.4588	3.1e-19	0.00457564	0.000510384	HIST1H3PS1	intergenic	3.433	5	5
6:26325888:C:T	rs2179152	6	26325888	C	T	0.3774	4.2e-11	0.00345994	0.000524589	HIST1H3PS1	intergenic	0.919	6	5
6:26326360:C:CA	6:26326360_CA_C	6	26326360	C	CA	0.4587	6.6e-19	0.00453816	0.000510979	HIST1H3PS1	intergenic	1.839	NA	5
6:26327081:A:C	rs6932584	6	26327081	C	A	0.459	3e-19	0.00458513	0.000511193	HIST1H3PS1	intergenic	2.241	5	1
6:26327087:A:C	rs6932727	6	26327087	A	C	0.459	3.2e-19	0.00458143	0.000511299	HIST1H3PS1	intergenic	6.115	5	1
6:26327394:A:T	rs6933139	6	26327394	T	A	0.4587	2.1e-19	0.00460093	0.000510866	HIST1H3PS1	intergenic	9.089	4	1
6:26327814:C:T	rs6917995	6	26327814	C	T	0.4828	7.3e-20	0.00464775	0.000509457	HIST1H3PS1	intergenic	0.055	4	1
6:26327905:C:G	rs9467707	6	26327905	C	G	0.1174	7.4e-11	0.00505033	0.00077553	HIST1H3PS1	intergenic	2.824	4	1
6:26327953:A:G	rs6939048	6	26327953	A	G	0.3774	3.2e-11	0.0034894	0.000525737	HIST1H3PS1	intergenic	8.11	3a	1
6:26327956:C:T	rs9467708	6	26327956	C	T	0.1173	7.3e-11	0.0050517	0.00077556	HIST1H3PS1	intergenic	7.53	3a	1
6:26328353:C:T	rs34107459	6	26328353	C	T	0.1003	1.2e-09	0.00501777	0.000824478	HIST1H3PS1	intergenic	0.02	4	1
6:26328365:A:G	rs1155207	6	26328365	G	A	0.4834	2.4e-19	0.00459273	0.000510716	HIST1H3PS1	intergenic	6.972	4	1
6:26328366:A:G	rs6939799	6	26328366	A	G	0.117	7.2e-11	0.00509251	0.000781482	HIST1H3PS1	intergenic	5.862	4	1
6:26328462:C:G	rs6939978	6	26328462	C	G	0.1166	1.4e-10	0.00500889	0.000780514	HIST1H3PS1	intergenic	1.273	4	1
6:26328622:T:TA	rs11435482	6	26328622	TA	T	0.1136	1e-10	0.00507857	0.000785804	HIST1H3PS1	intergenic	5.923	NA	1
6:26332605:A:C	rs9467711	6	26332605	C	A	0.1184	1.1e-10	0.00499905	0.000774922	HIST1H3PS1	intergenic	0.151	2b	1
6:26334306:A:G	rs34569761	6	26334306	G	A	0.117	1.5e-10	0.00499345	0.000779899	HIST1H3PS1	intergenic	5.43	5	2
6:26335346:C:G	rs6456714	6	26335346	G	C	0.3703	1.2e-11	0.00357785	0.000528115	HIST1H3PS1	intergenic	0.266	7	5
6:26336572:A:G	rs34158769	6	26336572	A	G	0.1019	5.3e-09	0.00480933	0.000823781	HIST1H3PS1	intergenic	2.214	4	2
6:26338128:C:T	rs9467713	6	26338128	C	T	0.1184	1.8e-10	0.00495011	0.000776174	RNU6-1259P	intergenic	0.649	6	5
6:26338257:A:G	rs4413606	6	26338257	G	A	0.3728	1.5e-10	0.00339275	0.000529862	RNU6-1259P	intergenic	0.557	7	5
6:26339131:A:G	rs35942569	6	26339131	G	A	0.1025	3.1e-09	0.00487444	0.000822775	RNU6-1259P	intergenic	1.256	5	5
6:26340785:A:G	rs9467714	6	26340785	A	G	0.1308	6.5e-09	0.00428833	0.000738894	RNU6-1259P	intergenic	4.127	6	5
6:26341030:C:T	rs9358928	6	26341030	T	C	0.4394	1.6e-14	-0.00392433	0.000511087	RNU6-1259P	intergenic	1.029	6	5
6:26344975:C:G	rs10946812	6	26344975	C	G	0.4004	6.6e-10	0.00317569	0.000514251	RNU6-1259P	intergenic	1.633	4	5
6:26345141:A:G	rs10946813	6	26345141	A	G	0.4006	6.4e-10	0.00317639	0.000513876	RNU6-1259P	intergenic	8.468	1f	5
6:26350495:A:G	rs6935803	6	26350495	G	A	0.401	1e-09	0.00314366	0.000514697	RNU6-1259P	intergenic	4.06	4	2
6:26350565:A:G	rs6936006	6	26350565	G	A	0.4009	1e-09	0.00314242	0.00051432	RNU6-1259P	intergenic	0.322	2b	2
6:26350810:A:T	rs34565965	6	26350810	A	T	0.2438	2.9e-11	0.00386799	0.000581725	RNU6-1259P	intergenic	9.969	3a	2
6:26351504:C:CA	6:26351504_CA_C	6	26351504	C	CA	0.4023	8.2e-10	0.0031695	0.000516046	RNU6-1259P	intergenic	0.09	NA	5
6:26352069:T:TAAG	6:26352069_TAAG_T	6	26352069	T	TAAG	0.2426	2.9e-11	0.00389756	0.000586098	RNU6-1259P	intergenic	2.002	NA	1
6:26352566:C:T	rs9467722	6	26352566	C	T	0.4053	3.4e-10	0.00324406	0.000516573	RNU6-1259P	downstream	0.864	5	2
6:26354464:A:G	rs36085954	6	26354464	A	G	0.1474	1.6e-12	-0.00504098	0.000713618	RNU6-1259P	intergenic	5.472	4	5
6:26359306:C:T	rs66972160	6	26359306	C	T	0.4063	2.7e-10	0.00326008	0.000516407	RNU6-1259P	intergenic	5.25	6	2
6:26360486:A:C	rs9348710	6	26360486	C	A	0.4062	2.8e-10	0.00325911	0.000516401	BTN3A2	intergenic	0.367	7	5
6:26364056:C:T	rs10946817	6	26364056	T	C	0.3877	1.5e-08	0.00294843	0.000520462	BTN3A2	intergenic	1.275	5	5
6:26365147:C:T	rs9393709	6	26365147	T	C	0.3878	1.5e-08	0.00294648	0.000520461	BTN3A2	upstream:downstream	4.003	1f	1
6:26365346:C:G	rs3734536	6	26365346	C	G	0.3878	1.6e-08	0.00294343	0.000520461	BTN3A2	upstream:downstream	6.816	1f	1
6:26367218:C:T	rs12199613	6	26367218	T	C	0.3882	2.4e-08	0.00290466	0.000520349	BTN3A2	intronic	1.829	6	1
6:26367445:A:C	rs9688946	6	26367445	A	C	0.3876	1.6e-08	0.00293824	0.00052048	BTN3A2	intronic	0.751	3a	1
6:26370605:C:T	rs9379860	6	26370605	C	T	0.406	2.9e-10	0.00325437	0.000516381	BTN3A2	exonic	0.654	7	4
6:26371525:T:TA	rs35249543	6	26371525	TA	T	0.4055	6.8e-10	0.00319112	0.000517238	BTN3A2	intronic	1.181	NA	4
6:26376628:C:T	rs12214031	6	26376628	C	T	0.4038	1.8e-10	0.00329579	0.000517068	BTN3A2	intronic	0.174	1f	4
6:26377991:C:G	rs34637389	6	26377991	G	C	0.1382	7.3e-13	-0.00525695	0.000732718	BTN3A2	UTR3	5.498	7	4
6:26379440:A:T	rs9467732	6	26379440	T	A	0.3	2.7e-10	0.00348094	0.000551198	BTN3A2	downstream	2.136	5	5
6:26380032:A:G	rs9467736	6	26380032	G	A	0.3	5.5e-10	0.00341877	0.000550922	BTN3A2	intergenic	1.535	5	5
6:26381630:C:T	rs9467737	6	26381630	C	T	0.4189	1.2e-11	0.00348727	0.00051459	BTN2A2	intergenic	5.407	6	5
6:26390830:C:T	rs2076029	6	26390830	C	T	0.4192	1.3e-11	0.0034777	0.000514094	BTN2A2	intronic	4.369	NA	4
6:26391190:A:G	rs2072804	6	26391190	A	G	0.2987	3.2e-10	0.0034612	0.000550536	BTN2A2	UTR3	4.124	NA	4
6:26391394:A:G	rs2237234	6	26391394	A	G	0.2864	7.7e-10	0.00342675	0.000557178	BTN2A2	UTR3	9.132	6	4
6:26391395:A:G	rs2237235	6	26391395	G	A	0.2288	1.2e-11	0.00403218	0.000594876	BTN2A2	UTR3	11.26	6	4
6:26396727:G:T	rs7356988	6	26396727	T	G	0.4196	8.2e-12	0.00351514	0.000514224	BTN2A2	intergenic	2.29	4	5
6:26397573:C:T	rs12663780	6	26397573	C	T	0.4196	7.4e-12	0.00352233	0.000514265	BTN2A2	intergenic	2.713	6	5
6:26399615:A:C	rs4712987	6	26399615	C	A	0.4173	1.1e-12	0.00366012	0.000514432	BTN3A1	intergenic	4.782	3a	5
6:26404694:C:T	rs3799379	6	26404694	T	C	0.4224	3.7e-13	0.00373211	0.000513729	BTN3A1	intronic	4.246	5	2
6:26404958:A:G	rs10456045	6	26404958	A	G	0.2972	4.2e-11	0.00363776	0.000551509	BTN3A1	intronic	1.593	1f	2
6:26408472:C:CATAT	rs146863150	6	26408472	CATAT	C	0.1033	2.3e-09	0.00485267	0.000812159	BTN3A1	intronic	0.101	NA	4
6:26408551:G:T	rs75782365	6	26408551	G	T	0.1036	2.8e-09	0.00482074	0.000811201	BTN3A1	intronic	4.335	3a	4
6:26409890:C:G	rs41266839	6	26409890	C	G	0.1038	2.9e-09	0.00481363	0.000810853	BTN3A1	exonic	0.504	4	4
6:26410800:C:T	rs1796520	6	26410800	T	C	0.478	4e-08	0.00279322	0.000508539	BTN3A1	intronic	0.381	7	4
6:26414425:C:T	rs3208733	6	26414425	T	C	0.4216	1.2e-12	0.00364672	0.000513512	BTN3A1	UTR3	4.36	7	4
6:26423560:C:T	rs4320356	6	26423560	T	C	0.4206	1.5e-12	0.0036338	0.000513698	BTN2A3P	ncRNA_exonic	4.764	1f	3
6:26431982:C:T	rs2235251	6	26431982	T	C	0.1265	4.9e-08	0.00407319	0.000746731	BTN2A3P	ncRNA_exonic	2.58	NA	4
6:26434630:C:T	rs9366656	6	26434630	C	T	0.1265	5e-08	0.0040691	0.000746645	BTN2A3P	intergenic	0.806	6	4
6:26434914:C:G	rs9366657	6	26434914	G	C	0.42	1.1e-12	0.0036505	0.000513266	BTN2A3P	intergenic	1.512	6	4
6:26438817:G:T	rs6907924	6	26438817	G	T	0.4205	1.2e-12	0.00364831	0.000513247	BTN3A3	intergenic	0.671	2b	5
6:26440429:A:T	rs9379874	6	26440429	T	A	0.4203	1.3e-12	0.00364334	0.000513271	BTN3A3	upstream	3.724	4	1
6:26441640:C:T	rs13220495	6	26441640	T	C	0.1041	2.8e-09	0.0048317	0.000813134	BTN3A3	intronic	1.133	6	1
6:26444915:A:G	rs3846845	6	26444915	A	G	0.4202	2.3e-12	0.00360175	0.000513385	BTN3A3	intronic	6.174	5	2
6:26445039:A:G	rs3846846	6	26445039	G	A	0.4203	2.4e-12	0.00359771	0.000513336	BTN3A3	intronic	2.694	5	3
6:26451553:A:G	rs2237236	6	26451553	G	A	0.4205	2.5e-12	0.0035939	0.000513184	BTN3A3	intronic	5.469	6	4
6:26454363:C:T	rs34605993	6	26454363	T	C	0.1153	2.1e-08	0.00434511	0.000775979	BTN3A3	downstream	5.496	5	4
6:26454956:C:T	rs66757203	6	26454956	T	C	0.1161	2e-08	0.00434821	0.000774545	BTN3A3	intergenic	0.421	5	4
6:26455814:C:T	rs35680819	6	26455814	C	T	0.1154	2.1e-08	0.00434489	0.000775893	BTN3A3	intergenic	5.741	7	4
6:26456074:G:T	rs36033628	6	26456074	G	T	0.1154	2.2e-08	0.00434488	0.000776218	BTN2A1	intergenic	0.609	4	4
6:26462104:C:T	rs35627490	6	26462104	T	C	0.1154	2e-08	0.00435546	0.000775879	BTN2A1	intronic	3.422	7	4
6:26463271:A:T	rs3823158	6	26463271	A	T	0.1154	2e-08	0.00435665	0.000775844	BTN2A1	intronic	3.052	6	4
6:26463574:G:T	rs13195401	6	26463574	T	G	0.1036	3.8e-09	0.00479237	0.000813175	BTN2A1	exonic	22.8	5	4
6:26463575:G:T	rs13195402	6	26463575	T	G	0.1058	6.4e-09	0.00469398	0.000808363	BTN2A1	exonic	23.7	5	4
6:26463660:A:G	rs13195509	6	26463660	A	G	0.1154	1.7e-08	0.0043757	0.000775722	BTN2A1	exonic	22.5	1f	4
6:26468326:A:G	rs3734542	6	26468326	A	G	0.1154	3.4e-08	0.00428307	0.00077628	BTN2A1	exonic	5.384	5	4
6:26468545:C:G	rs3734543	6	26468545	C	G	0.1162	2.8e-08	0.00431075	0.000776502	BTN2A1	exonic	11.89	5	4
6:26478252:C:T	rs34104395	6	26478252	T	C	0.1153	2.7e-08	0.0043155	0.000776483	BTN2A1	intergenic	13.34	4	2
6:26498758:G:T	rs72843784	6	26498758	T	G	0.1043	8.8e-09	0.00465288	0.000808896	BTN1A1	intergenic	4.206	6	5
6:26499185:C:T	rs13220261	6	26499185	T	C	0.1154	3.9e-08	0.00426752	0.00077647	BTN1A1	intergenic	0.53	6	5
6:26500563:G:T	rs13194984	6	26500563	T	G	0.143	8.7e-13	-0.0051638	0.000722202	BTN1A1	upstream	6.524	4	5
6:26509382:C:T	rs35555795	6	26509382	T	C	0.1154	3.5e-08	0.00427985	0.000776394	BTN1A1	exonic	0.919	7	5
6:26511744:C:G	rs34148261	6	26511744	C	G	0.1153	3.5e-08	0.00428125	0.000776419	BTN1A1	intergenic	7.075	7	5
6:26529890:A:G	rs35433030	6	26529890	A	G	0.1156	4.3e-08	0.00425028	0.000775667	CTA-14H9.5	intergenic	7.526	3a	5
6:26530376:C:T	rs66941101	6	26530376	T	C	0.1156	4.1e-08	0.0042564	0.000775644	CTA-14H9.5	intergenic	6.967	7	1
6:26549212:A:G	rs34246779	6	26549212	A	G	0.1156	4.2e-08	0.00425499	0.00077593	HMGN4	intergenic	1.342	5	5
6:26550144:C:T	rs72845428	6	26550144	T	C	0.1156	4.1e-08	0.0042574	0.00077598	HMGN4	intergenic	1.848	7	1
6:26562269:G:T	rs35277236	6	26562269	T	G	0.1156	4e-08	0.00426043	0.000775994	HMGN4	intergenic	1.053	4	2
6:26563864:A:C	rs72844462	6	26563864	C	A	0.1156	4.2e-08	0.00425448	0.000775977	HMGN4	intergenic	3.498	4	2
6:26569135:C:T	rs36162392	6	26569135	C	T	0.1157	3.3e-08	0.00428236	0.000775488	HMGN4	intergenic	0.003	4	1
6:26582035:C:T	rs13198716	6	26582035	T	C	0.1047	5.1e-09	0.00471998	0.000807746	ABT1	intergenic	12.54	1f	7
6:26587373:G:T	rs13190739	6	26587373	T	G	0.115	8.8e-09	0.00447071	0.000777129	ABT1	intergenic	10.19	6	9
6:26588521:C:T	rs34229567	6	26588521	T	C	0.1275	4.7e-09	0.00437093	0.000746398	ABT1	intergenic	0.627	7	13
6:26589359:A:G	rs34477427	6	26589359	G	A	0.1237	2e-12	-0.00538843	0.000766174	ABT1	intergenic	0.937	5	13
6:26590578:A:T	rs13203358	6	26590578	T	A	0.1275	4.6e-09	0.00437393	0.000746367	ABT1	intergenic	13.55	5	13
6:26593037:A:G	rs34781270	6	26593037	G	A	0.1154	9.4e-09	0.00445934	0.000776746	ABT1	intergenic	1.153	3a	1
6:26593275:C:T	rs35400317	6	26593275	T	C	0.1043	3.1e-09	0.00479352	0.00080911	ABT1	intergenic	0.653	5	1
6:26598004:A:G	rs4634439	6	26598004	G	A	0.128	5e-09	0.00436149	0.000745855	ABT1	intronic	8.939	1f	1
6:26599509:A:G	rs45527431	6	26599509	G	A	0.1043	2.7e-09	0.0048137	0.000809198	ABT1	UTR3	0.499	5	4
6:26601355:C:CT	rs376800841	6	26601355	CT	C	0.1276	5.3e-09	0.00437467	0.000749356	ABT1	intergenic	1.606	NA	4
6:26601526:C:T	rs9379897	6	26601526	C	T	0.128	5.6e-09	0.00434533	0.000745596	ABT1	intergenic	0.658	6	4
6:26601940:A:G	rs13208916	6	26601940	A	G	0.128	5e-09	0.00436053	0.000745656	ABT1	intergenic	7.744	7	5
6:26602453:A:G	rs28360517	6	26602453	G	A	0.1279	4.6e-09	0.00437327	0.000745937	ABT1	intergenic	4.725	5	5
6:26603015:A:T	rs9379899	6	26603015	A	T	0.1278	4.5e-09	0.00437586	0.000746028	ABT1	intergenic	3.395	1f	5
6:26603811:A:C	rs9379900	6	26603811	C	A	0.1278	4.6e-09	0.00437374	0.000746031	ABT1	intergenic	3.287	6	5
6:26603866:C:T	rs9379901	6	26603866	C	T	0.1278	4.7e-09	0.00436935	0.000745966	ABT1	intergenic	1.336	6	5
6:26603924:A:C	rs35076545	6	26603924	A	C	0.1154	8.4e-09	0.00447375	0.000776702	ABT1	intergenic	2.58	6	5
6:26605206:A:G	rs9348726	6	26605206	A	G	0.1278	4.7e-09	0.00436875	0.000745965	ABT1	intergenic	0.474	3a	5
6:26609989:C:G	rs13212985	6	26609989	C	G	0.1154	8.4e-09	0.00447346	0.000776744	RP11-457M11.6	intergenic	2.495	5	5
6:26610713:C:CTG	6:26610713_CTG_C	6	26610713	C	CTG	0.1045	2.4e-09	0.00482617	0.000808558	RP11-457M11.6	intergenic	0.7	NA	5
6:26631568:G:T	rs66488313	6	26631568	T	G	0.1043	2.4e-09	0.00483214	0.000809282	VN1R14P	ncRNA_exonic	0.081	7	5
6:26633711:A:T	rs67777156	6	26633711	A	T	0.1043	2.4e-09	0.00483143	0.000809185	RP11-457M11.2	downstream	0.802	7	4
6:26637724:C:T	rs139332558	6	26637724	C	T	0.1011	2.3e-09	0.00499517	0.000835993	ZNF322	exonic	19.82	5	5
6:26651053:A:T	rs13201782	6	26651053	A	T	0.1043	2.6e-09	0.00481752	0.000808556	ZNF322	intronic	10.41	7	4
6:26668832:T:TG	6:26668832_TG_T	6	26668832	T	TG	0.1151	8.7e-09	0.00446334	0.000775614	ZNF322	intergenic	4.384	NA	9
6:26670618:A:G	rs149123117	6	26670618	G	A	0.1177	4.7e-08	0.00419584	0.000768269	ZNF322	intergenic	2.226	6	5
6:26673953:C:T	rs376904407	6	26673953	T	C	0.09417	2.9e-09	0.0050674	0.000853624	RP11-457M11.5	intergenic	1.176	5	2
6:26678939:A:G	rs74896051	6	26678939	G	A	0.09467	3.3e-09	0.00504543	0.000852733	RP11-457M11.5	intergenic	2.697	NA	5
6:26680698:A:G	rs71557345	6	26680698	A	G	0.08893	4.3e-09	0.00514317	0.000875738	RP11-457M11.5	intergenic	0.015	6	5
6:26701252:G:GT	rs147951948	6	26701252	GT	G	0.3203	5.5e-11	0.00358173	0.000546214	RP11-457M11.5	intergenic	2.107	NA	1
6:26711124:A:G	rs137911526	6	26711124	G	A	0.4069	4.4e-08	-0.00284234	0.000519369	RP11-457M11.5	intergenic	0.653	6	14
6:26739452:C:T	rs34073492	6	26739452	T	C	0.1097	2.5e-09	0.004726	0.000793169	RP11-457M11.5	intergenic	2.46	NA	8
6:26743531:C:G	rs13211434	6	26743531	C	G	0.1098	2.6e-09	0.00472054	0.000792675	RP11-457M11.5	intergenic	13.07	6	5
6:26747550:G:GA	rs566171073	6	26747550	GA	G	0.1113	1.8e-09	0.00473955	0.000788076	RP11-457M11.5	intergenic	2.971	NA	7
6:26749353:C:T	rs528657806	6	26749353	C	T	0.1102	5.1e-09	0.00463412	0.000792806	RP11-457M11.5	intergenic	1.755	NA	5
6:26753800:C:T	rs13220570	6	26753800	C	T	0.1207	2.6e-08	0.00425592	0.000764534	RP11-457M11.5	intergenic	3.089	6	5
6:26754358:T:TG	6:26754358_TG_T	6	26754358	T	TG	0.1207	2.6e-08	0.00425541	0.000764534	RP11-457M11.5	intergenic	0.796	NA	5
6:26755267:A:C	rs9393755	6	26755267	C	A	0.1471	8.8e-09	0.00403576	0.000701502	RP11-457M11.5	intergenic	0.705	6	5
6:26755915:C:T	rs13213200	6	26755915	T	C	0.1184	2.1e-08	0.00424335	0.000757753	RP11-457M11.5	intergenic	4.113	1f	2
6:26759078:A:C	rs13195977	6	26759078	A	C	0.1498	1.4e-08	0.00395927	0.000698302	RP11-457M11.5	intergenic	1.314	7	1
6:26759130:C:CTATTTATT	rs374295773	6	26759130	C	CTATTTATT	0.1167	2.2e-08	0.00431806	0.000772051	RP11-457M11.5	intergenic	0.994	NA	1
6:26761282:A:ATG	6:26761282_ATG_A	6	26761282	A	ATG	0.1147	8.8e-09	0.00453463	0.000788402	RP11-457M11.5	intergenic	5.608	NA	8
6:26761745:C:T	rs34244947	6	26761745	C	T	0.1148	6.9e-09	0.00447737	0.000772851	RP11-457M11.5	intergenic	8.062	6	8
6:26762087:C:T	rs13216484	6	26762087	T	C	0.115	9.6e-09	0.00445242	0.000776023	RP11-457M11.5	intergenic	4.921	7	8
6:26798784:A:G	rs371152854	6	26798784	A	G	0.106	1.1e-08	0.00464306	0.000813421	GUSBP2	intergenic	1.117	7	4
6:26798796:G:T	rs374593247	6	26798796	T	G	0.1048	4.2e-09	0.00479851	0.000816362	GUSBP2	intergenic	0.811	6	4
6:26799118:C:T	rs12207992	6	26799118	C	T	0.4609	3.5e-08	-0.00284621	0.000516186	GUSBP2	intergenic	1.031	7	4
6:26799325:G:GATGT	rs138369630	6	26799325	GATGT	G	0.4555	3.7e-08	-0.00281362	0.000511204	GUSBP2	intergenic	1.016	NA	4
6:26799828:C:G	rs7454868	6	26799828	G	C	0.1171	3.2e-08	0.00428161	0.000773972	GUSBP2	intergenic	0.783	6	5
6:26801811:C:CA	6:26801811_CA_C	6	26801811	C	CA	0.4671	1.9e-08	-0.00287663	0.00051171	GUSBP2	intergenic	10.9	NA	5
6:26803963:C:T	rs4358614	6	26803963	C	T	0.4622	4.9e-08	-0.00278486	0.000510599	GUSBP2	intergenic	7.107	5	5
6:26822009:T:TC	6:26822009_TC_T	6	26822009	T	TC	0.1153	6e-09	0.00451082	0.000775459	GUSBP2	intergenic	8.611	NA	15
6:26824920:C:T	rs55664827	6	26824920	C	T	0.1154	6.2e-09	0.00450114	0.000774463	GUSBP2	intergenic	0.464	7	15
6:26825491:C:T	rs12662423	6	26825491	C	T	0.4614	2.9e-08	-0.00284794	0.000513598	GUSBP2	intergenic	3.013	6	15
6:26828359:C:T	rs190945449	6	26828359	T	C	0.1154	6e-09	0.00450526	0.000774485	GUSBP2	intergenic	9.174	7	15
6:26843517:A:C	rs57440165	6	26843517	C	A	0.1046	2.5e-09	0.00482248	0.000808783	GUSBP2	ncRNA_intronic	3.102	6	5
6:26843647:G:GTAAA	rs200487745	6	26843647	GTAAA	G	0.1135	8.2e-09	0.00449561	0.000779984	GUSBP2	ncRNA_intronic	1.452	NA	5
6:26849098:C:T	rs71276077	6	26849098	T	C	0.1534	4e-08	0.00380651	0.000693057	GUSBP2	ncRNA_intronic	0.916	NA	4
6:26851415:A:G	rs77666565	6	26851415	A	G	0.1154	5.7e-09	0.00451226	0.000774558	GUSBP2	ncRNA_intronic	3.672	7	4
6:26870627:G:T	rs375848868	6	26870627	G	T	0.1154	3.5e-09	0.00458515	0.000776235	GUSBP2	ncRNA_intronic	0.966	6	5
6:26874788:A:T	rs3925875	6	26874788	T	A	0.4558	3.6e-08	-0.00283827	0.000515254	GUSBP2	ncRNA_intronic	7.12	7	15
6:26886142:A:C	rs12176087	6	26886142	A	C	0.1537	2.6e-08	0.00385685	0.000692833	GUSBP2	ncRNA_intronic	2.588	7	15
6:26887821:A:G	rs74689501	6	26887821	A	G	0.1153	4.7e-09	0.00454196	0.000775521	GUSBP2	ncRNA_intronic	1.355	7	15
6:26895248:A:C	rs58060922	6	26895248	A	C	0.1154	7.9e-09	0.00447442	0.000775376	GUSBP2	ncRNA_intronic	0.181	7	15
6:26901760:C:CTG	6:26901760_CTG_C	6	26901760	C	CTG	0.4836	3.8e-08	-0.00282333	0.000513191	GUSBP2	ncRNA_intronic	0.654	NA	15
6:26903379:C:T	rs71206067	6	26903379	T	C	0.1043	2.3e-09	0.00487522	0.000815868	GUSBP2	ncRNA_intronic	0.744	6	15
6:26903384:G:T	rs62402006	6	26903384	G	T	0.4954	3e-08	-0.00282666	0.000510164	GUSBP2	ncRNA_intronic	1.519	6	15
6:26903585:G:T	rs71557378	6	26903585	G	T	0.1067	1.5e-09	0.00483441	0.000799965	GUSBP2	ncRNA_intronic	0.286	6	15
6:26907831:C:T	rs9379945	6	26907831	C	T	0.1446	1.3e-08	0.00403859	0.000709627	GUSBP2	ncRNA_intronic	6.792	7	15
6:26909096:C:G	rs60882115	6	26909096	G	C	0.1067	1.4e-09	0.00485272	0.000800872	GUSBP2	ncRNA_intronic	6.69	6	15
6:26909492:C:T	rs11750987	6	26909492	C	T	0.4964	3.4e-08	-0.00281913	0.000510575	GUSBP2	ncRNA_intronic	2.029	7	15
6:26915439:G:T	rs374577630	6	26915439	G	T	0.1045	2.3e-09	0.00482881	0.000807816	GUSBP2	ncRNA_intronic	0.206	5	15
[truncated: 3,316 more rows]
