# Supplementary material for: Genome-wide association analysis and replication in 810,625 individuals with varicose veins
Source: Nat Commun. 2022 Jun 2;13:3065. doi: 10.1038/s41467-022-30765-y (PMC9163161; doi:10.1038/s41467-022-30765-y)
Supplement: Supplementary file 8 — Supplementary Data 5 [file 41467_2022_30765_MOESM8_ESM.xlsx]

## Sheet: Sheet1
Supplementary Data 5. Varicose veins-associated exonic variants at the replicated loci. 103 genome-wide significant exonic SNPs at seventeen of the replicated varicose veins susceptibility loci were identified by FUMA SNP2GENE.
rsID	Chr	Posa	EAb	NEAc	EAFd	P-Value	OR (95% CI)e	Index SNPf	r2 g	D' g	Nearest Geneh	CADD	RDB	Functionalityi	HGVSpj	GERPk	Polyphenl	SIFTl
rs5821892	17	70036479	C	CG	0.41	3.00×10-21	1.10 (1.08-1.12)	rs9895127	0.93	1	RP11-84E24.2:SOX9-AS1:AC007461.1	17.15	NA	Frameshift	p.Pro6AlafsTer31	-	-	-
rs10876023	12	50746917	A	G	0.35	1.60×10-9	1.06 (1.04-1.08)	rs7308356	0.26	0.91	FAM186A	1.8	6	Missense	p.Leu1233Pro	-1.54	Benign	Tolerated
rs10876024	12	50747005	T	C	0.35	1.60×10-9	1.06 (1.04-1.08)	rs7308356	0.27	0.92	FAM186A	9.73	6	Missense	p.Arg1204Gly	-3	Benign	Tolerated
rs11169360	12	50691474	T	A	0.35	2.10×10-9	0.94 (0.92-0.96)	rs7308356	0.27	0.92	AC140061.12	8.58	6	Missense	p.Phe42Tyr	-0.63	Unknown	-
rs11549835	16	88781073	G	A	0.15	5.20×10-31	1.17 (1.14-1.20)	rs2002833	0.04	0.6	CTU2	9.48	NA	Missense	p.Arg427Gln	-2.64	Benign	Tolerated
rs11549837	16	88779739	A	G	0.33	4.10×10-22	1.10 (1.08-1.13)	rs2002833	0.08	0.57	CTU2	17.65	4	Missense	p.Met253Val	0.02	Benign	Tolerated
rs12303082#	12	50754563	T	G	0.35	2.00×10-9	1.06 (1.04-1.08)	rs7308356	0.27	0.92	FAM186A	21.2	6	Missense	p.Lys187Gln	0.83	Probably damaging	Deleterious
rs12924185	16	89016884	C	T	0.36	4.50×10-13	1.08 (1.05-1.10)	rs2002833	0.02	0.23	CBFA2T3:RP11-830F9.6	12.67	6	Missense	p.Arg120Trp	-	Benign	Tolerated Low Confidence
rs13009282	2	68364478	T	C	0.27	1.50×10-14	0.92 (0.90-0.94)	rs2861819	0.22	1	WDR92:RP11-474G23.1	20.2	3a	Missense	p.Met241Val	2.96	Benign	Tolerated
rs13195509	6	26463660	G	A	0.12	1.70×10-8	1.09 (1.06-1.12)	rs7773004	0.08	0.81	BTN2A1	22.5	1f	Missense	p.Val207Met	-	Possibly damaging	Tolerated
rs139332558	6	26637724	T	C	0.1	2.30×10-9	1.10 (1.07-1.13)	rs7773004	0.07	0.78	ZNF322	19.82	5	Missense	-	-	-	-
rs16891235	6	26017542	T	C	0.12	4.00×10-11	1.10 (1.07-1.13)	rs7773004	0.08	0.75	HIST1H1A	11.55	1f	Missense	p.Lys140Arg	-	Unknown	Tolerated
rs198845	6	26107790	G	T	0.37	7.70×10-9	0.94 (0.93-0.96)	rs7773004	0.13	0.55	HIST1H1T	14.07	6	Missense	p.Gln178Lys	0.33	Benign	Tolerated
rs200484	6	27775674	A	G	0.13	2.50×10-9	1.09 (1.06-1.12)	rs7773004	0.05	0.67	HIST1H2BL	16.23	1f	Missense	Leu4Pro	0.67	Benign	Tolerated Low Confidence
rs200833298	16	89017386	T	C	0.05	4.30×10-9	1.13 (1.09-1.18)	rs2002833	0.02	1	CBFA2T3:RP11-830F9.6	13.2	6	Missense	p.Val287Ala	-	Unknown	Deleterious Low Confidence
rs2044693	2	68385097	A	G	0.37	8.10×10-53	0.86 (0.84-0.87)	rs2861819	0.91	0.98	RP11-474G23.1:PNO1	14.88	NA	Missense	p.Arg11Gly	1.74	Benign	Tolerated
rs2071790	6	28911802	G	A	0.49	3.20×10-10	1.06 (1.04-1.08)	rs7773004	0.04	0.21	C6orf100	6.34	NA	Missense	p.Gly41Glu	-2.59	Benign	Tolerated Low Confidence
rs2073152	6	29364838	C	G	0.29	3.60×10-8	0.94 (0.92-0.96)	rs7773004	0.01	0.14	OR5V1:OR12D2	13.64	6	Missense	p.Ser121Cys	-3.33	Benign	Deleterious
rs2232423	6	28366151	A	G	0.11	1.60×10-9	1.09 (1.06-1.13)	rs7773004	0.06	0.77	ZSCAN12	0.36	NA	Missense	p.Met11Thr	-	Benign	Tolerated
rs2269700	9	118163563	C	T	0.39	4.40×10-15	1.08 (1.06-1.10)	rs10817762	0.59	1	2001-12-01	0.51	5	Missense	p.Ala60Val	-2.7	Benign	Tolerated Low Confidence
rs2304789	8	87567193	C	T	0.33	2.70×10-11	1.07 (1.05-1.09)	rs10504825	0.32	1	CPNE3:CNGB3	23.2	NA	Missense	p.Thr412Met	-	Benign	Tolerated
rs2342302#	17	70036546	G	A	0.4	1.30×10-21	1.10 (1.08-1.12)	rs9895127	0.87	1	RP11-84E24.2:SOX9-AS1:AC007461.1	14.87	6	Missense	p.Gly28Arg	-	Probably damaging	-
rs3116855	6	29141632	T	C	0.49	1.40×10-8	0.95 (0.93-0.96)	rs7773004	0.03	0.18	OR2J2	23.1	7	Missense	p.Tyr74His	-	Probably damaging	Deleterious
rs3130743	6	29142064	A	G	0.49	1.50×10-8	0.95 (0.93-0.96)	rs7773004	0.03	0.18	OR2J2	15.59	7	Missense	p.Thr218Ala	-	Benign	Deleterious
rs33932084	6	28268824	A	G	0.11	8.50×10-10	1.10 (1.06-1.13)	rs7773004	0.06	0.77	PGBD1	14.75	3a	Missense	p.Asn398Ser	-1.27	Benign	Tolerated
rs34525648	6	25914853	G	A	0.12	3.50×10-10	1.10 (1.07-1.13)	rs7773004	0.08	0.75	SLC17A2	15.35	6	Missense	p.Ser370Leu	-3.23	Possibly damaging	Tolerated
rs34788973	6	27879200	C	A	0.11	1.20×10-9	1.10 (1.06-1.13)	rs7773004	0.05	0.67	OR2B2	23.2	7	Missense	Ala300Ser	2.26	Benign	Deleterious
rs35265318	16	88800785	C	T	0.14	1.50×10-31	1.17 (1.14-1.21)	rs2002833	0.05	0.76	PIEZO1:RP5-1142A6.2	9.23	NA	Missense	p.Arg720His	-1.98	Benign	Tolerated
rs35555795	6	26509382	C	T	0.12	3.50×10-8	1.08 (1.05-1.12)	rs7773004	0.08	0.8	BTN1A1	0.92	7	Missense	p.Pro521Ser	-4.58	Benign	Tolerated
rs3734542	6	26468326	G	A	0.12	3.40×10-8	1.08 (1.05-1.12)	rs7773004	0.08	0.81	BTN2A1	5.38	5	Missense	p.Arg378Gln	-4.39	Benign	Tolerated
rs3734543	6	26468545	G	C	0.12	2.80×10-8	1.09 (1.05-1.12)	rs7773004	0.08	0.81	BTN2A1	11.89	5	Missense	p.Gly451Ala	-2.86	Benign	Tolerated
rs3745318	19	16436262	T	C	0.25	2.50×10-8	1.06 (1.04-1.09)	rs12609241	0.01	0.21	KLF2	15.95	4	Missense	p.Leu104Pro	-3.45	Benign	Tolerated
rs3749971	6	29342775	G	A	0.12	9.10×10-10	1.09 (1.06-1.12)	rs7773004	0.06	0.76	OR5V1:OR12D3	11.39	NA	Missense	p.Thr97Ile	-1.48	Benign	Tolerated
rs3796529	4	57797414	C	T	0.19	1.90×10-12	0.92 (0.89-0.94)	rs56155140	1	1	REST	3.93	NA	Missense	p.Pro797Leu	-2.68	Benign	Tolerated Low Confidence
rs41266839	6	26409890	G	C	0.1	2.90×10-9	1.10 (1.06-1.13)	rs7773004	0.1	1	BTN3A1	0.5	4	Missense	p.Arg282Thr	-	Benign	Tolerated
rs4782321	16	88780175	G	A	0.15	1.50×10-31	1.17 (1.14-1.20)	rs2002833	0.05	0.69	CTU2	3.72	4	Missense	p.Val332Ile	-7.01	Benign	Tolerated
rs540473	9	214706	G	C	0.42	6.60×10-9	0.94 (0.93-0.96)	rs78216177	0.16	0.81	C9orf66	10.06	4	Missense	p.Arg231Gly	-	Benign	Tolerated Low Confidence
rs61734177	16	88964557	C	G	0.09	2.80×10-9	1.10 (1.07-1.14)	rs2002833	0.01	0.5	CBFA2T3	21.9	NA	Missense	p.Arg103Pro	-	Benign	Tolerated Low Confidence
rs61742093	6	27879982	A	G	0.11	7.00×10-10	1.10 (1.07-1.13)	rs7773004	0.05	0.67	OR2B2	22.6	3a	Missense	p.Ile39Thr	-	Benign	Deleterious
rs62070084	17	70036573	A	G	0.27	1.40×10-9	1.07 (1.05-1.09)	rs9895127	0.01	0.94	RP11-84E24.2:SOX9-AS1:AC007461.1	15.14	7	Missense	p.Asn37Asp		Possibly damaging	-
rs6500486	16	88723629	C	T	0.13	2.00×10-29	0.85 (0.83-0.88)	rs2002833	0.12	0.7	MVD	2.91	5	Missense	p.Val144Ile	-	Unknown	Tolerated Low Confidence
rs6500493	16	88803982	C	G	0.33	1.30×10-8	1.06 (1.04-1.08)	rs2002833	0	0.04	PIEZO1:RP5-1142A6.2	0.54	1f	Missense	p.Val394Leu	-6.73	Benign	Tolerated
rs6500495	16	88808743	A	G	0.13	1.00×10-43	1.22 (1.19-1.26)	rs2002833	0.25	0.84	PIEZO1:RP5-1142A6.7	14.04	NA	Missense	p.Ile83Thr	1.36	Benign	Tolerated
rs6580741#	12	50727706	G	C	0.35	2.50×10-9	0.94 (0.92-0.96)	rs7308356	0.27	0.92	FAM186A	0.26	5	Missense	p.His61Gln	-	Possibly damaging	Tolerated Low Confidence
rs706792	12	50467644	G	T	0.41	1.50×10-12	1.07 (1.05-1.09)	rs7308356	0.71	0.9	ASIC1	19	NA	Missense	p.Ala93Ser	2.8	Benign	Tolerated
rs7184427#	16	88804734	A	G	0.15	9.10×10-40	1.19 (1.16-1.23)	rs2002833	0.22	0.75	PIEZO1:RP5-1142A6.2	17.39	5	Missense	p.Val250Ala	0.49	Benign	Deleterious
rs7296291	12	50744119	G	A	0.35	1.50×10-9	1.06 (1.04-1.08)	rs7308356	0.27	0.92	FAM186A	10.64	6	Missense	p.His2166Tyr	-	Benign	Tolerated
rs7302981	12	50537815	A	G	0.37	5.90×10-16	0.92 (0.90-0.94)	rs7308356	1	1	RP4-605O3.4:CERS5	16.3	6	Missense	p.Cys75Arg	-1.47	Benign	Tolerated
rs7404939	16	88807896	G	A	0.12	1.20×10-38	0.82 (0.80-0.85)	rs2002833	0.23	0.83	PIEZO1	9.01	5	Missense	p.Pro152Leu	-0.09	Benign	Tolerated
rs76267236	16	88931274	C	T	0.09	1.40×10-12	1.13 (1.09-1.17)	rs2002833	0.04	1	PABPN1L	24.1	5	Missense	p.Gly214Asp	-	Benign	Tolerated
rs7766641	6	26184102	G	A	0.26	4.10×10-9	1.07 (1.04-1.09)	rs7773004	0.31	0.85	HIST1H2BE	22.4	4	Missense	p.Gly27Ser	1.65	Unknown	Tolerated Low Confidence
rs8337	6	29523676	C	G	0.27	6.00×10-9	1.07 (1.04-1.09)	rs7773004	-	-	UBD:GABBR1	0.01	5	Missense	p.Cys160Ser	-4.12	Benign	Tolerated
rs853684	6	28294550	T	C	0.39	1.20×10-9	1.06 (1.04-1.08)	rs7773004	0.07	0.34	ZSCAN31	0.18	NA	Missense	p.Lys205Arg	-	Benign	Tolerated
rs1129406	12	51203371	C	T	0.41	1.70×10-13	0.93 (0.91-0.95)	rs7308356	0.28	0.85	ATF1	20.7	5	Splice Region	c.327C>T	2.59	-	-
rs13195401	6	26463574	G	T	0.1	3.80×10-9	1.09 (1.06-1.13)	rs7773004	0.07	0.79	BTN2A1	22.8	5	Stop gained	p.Trp178Leu	-	Probably damaging	Deleterious
rs13195402	6	26463575	G	T	0.11	6.40×10-9	1.09 (1.06-1.13)	rs7773004	0.07	0.79	BTN2A1	23.7	5	Stop gained	p.Trp178Cys	-	Probably damaging	Deleterious
rs10506292	12	50744753	T	C	0.35	1.60×10-9	1.06 (1.04-1.08)	rs7308356	0.27	0.92	FAM186A	0.81	1f	Synonymous	-	-	-	-
rs10776795	1	115604798	C	T	0.29	3.20×10-10	0.94 (0.92-0.96)	rs7518191	1	1	TSPAN2	10.45	4	Synonymous	-	-	-	-
rs11169524	12	51089734	T	A	0.36	4.30×10-11	0.94 (0.92-0.95)	rs7308356	0.22	0.83	DIP2B	11.43	6	Synonymous	-	-	-	-
rs1137930	2	68388823	A	G	0.29	2.80×10-12	0.93 (0.91-0.95)	rs2861819	0.23	0.95	RP11-474G23.1:PNO1	19.09	7	Synonymous	-	-	-	-
rs1368298	5	158204425	A	G	0.46	8.70×10-32	0.89 (0.88-0.91)	rs11135046	0.94	0.98	EBF1	9.25	NA	Synonymous	-	-	-	-
rs1697	3	128356852	C	T	0.39	4.60×10-12	0.93 (0.92-0.95)	rs2713575	0.45	0.81	RPN1	3.49	NA	Synonymous	-	-	-	-
rs173135	17	68172326	C	T	0.11	5.80×10-11	1.10 (1.07-1.14)	rs638538	0.01	0.41	KCNJ2	10.52	NA	Synonymous	-	-	-	-
rs17528178	6	25983777	C	T	0.09	3.50×10-9	1.10 (1.07-1.13)	rs7773004	0.09	0.89	TRIM38	0.63	NA	Synonymous	-	-	-	-
rs17763089	6	27835218	G	A	0.11	3.80×10-9	1.09 (1.06-1.12)	rs7773004	0.05	0.67	HIST1H1B	7.41	4	Synonymous	-	-	-	-
rs17774663	6	28120898	G	A	0.24	3.80×10-10	1.07 (1.05-1.10)	rs7773004	0.1	0.69	ZKSCAN8	0.1	6	Synonymous	-	-	-	-
rs1892251	6	25769349	T	C	0.12	3.40×10-9	0.92 (0.89-0.94)	rs7773004	0.08	0.75	SLC17A4	5.92	7	Synonymous	-	-	-	-
rs198852	6	26104448	A	G	0.37	4.50×10-9	0.94 (0.93-0.96)	rs7773004	0.13	0.55	HIST1H4C	14.95	4	Synonymous	-	-	-	-
rs200948	6	27835272	T	C	0.13	1.80×10-9	1.09 (1.06-1.12)	rs7773004	0.05	0.67	HIST1H1B	12.12	1f	Synonymous	-	-	-	-
rs200973	6	27858421	A	G	0.19	6.90×10-13	1.09 (1.07-1.12)	rs7773004	0.07	0.61	HIST1H3J	21.5	1b	Synonymous	-	-	-	-
rs200981	6	27833174	A	G	0.13	1.70×10-9	1.09 (1.06-1.12)	rs7773004	0.06	0.69	HIST1H2AL	15.9	NA	Synonymous	-	-	-	-
rs2227901	4	57798189	G	A	0.19	2.10×10-12	0.92 (0.89-0.94)	rs56155140	1	1	REST	0.35	1f	Synonymous	-	-	-	-
rs2230683	6	28891176	T	C	0.11	7.80×10-10	1.10 (1.06-1.13)	rs7773004	0.06	0.76	TRIM27	18.69	NA	Synonymous	-	-	-	-
rs2279258	16	88724347	G	T	0.34	2.40×10-14	1.08 (1.06-1.10)	rs2002833	0.01	0.12	MVD	7.13	5	Synonymous	-	-	-	-
rs2290902	16	88782676	A	G	0.11	2.70×10-46	1.25 (1.21-1.29)	rs2002833	0.13	0.67	PIEZO1	5.72	NA	Synonymous	-	-	-	-
rs2859348	6	28359170	A	G	0.44	1.70×10-11	1.07 (1.05-1.09)	rs7773004	0.07	0.29	ZSCAN12	6.68	7	Synonymous	-	-	-	-
rs34908386	16	88800913	C	T	0.14	8.30×10-32	1.17 (1.14-1.21)	rs2002833	0.05	0.76	PIEZO1:RP5-1142A6.2	20.9	NA	Synonymous	-	-	-	-
rs34961555	6	26199903	C	T	0.1	3.30×10-8	1.09 (1.06-1.13)	rs7773004	0.09	0.9	HIST1H2BF	4.34	4	Synonymous	-	-	-	-
rs35353288	16	88800814	G	A	0.14	1.80×10-31	1.17 (1.14-1.20)	rs2002833	0.05	0.76	PIEZO1:RP5-1142A6.2	15.24	NA	Synonymous	-	-	-	-
rs370520	6	28542520	C	T	0.46	5.00×10-10	1.06 (1.04-1.08)	rs7773004	0.05	0.25	SCAND3	9.28	6	Synonymous	-	-	-	-
rs3746420	20	50140627	G	C	0.06	7.60×10-10	1.13 (1.09-1.18)	rs3787184	0.16	0.8	NFATC2	8.97	5	Synonymous	-	-	-	-
rs3749970	6	29342825	G	A	0.47	6.40×10-9	0.95 (0.93-0.96)	rs7773004	0.08	0.31	OR5V1:OR12D3	0.26	NA	Synonymous	-	-	-	-
rs3752417	6	26045905	G	C	0.12	2.00×10-10	1.10 (1.07-1.13)	rs7773004	0.09	0.82	HIST1H3C	14.99	4	Synonymous	-	-	-	-
rs3752797	19	16339715	C	T	0.28	3.10×10-8	0.94 (0.92-0.96)	rs12609241	0.82	1	AP1M1	10.56	NA	Synonymous	-	-	-	-
rs404240	6	29523957	A	G	0.12	8.40×10-11	1.10 (1.07-1.13)	rs7773004	0.06	0.76	UBD:GABBR1	14.02	NA	Synonymous	-	-	-	-
rs4421818	12	50749294	A	G	0.35	2.20×10-9	0.94 (0.92-0.96)	rs7308356	0.27	0.92	FAM186A	0.35	6	Synonymous	-	-	-	-
rs450630	6	28542424	G	A	0.46	4.60×10-10	1.06 (1.04-1.08)	rs7773004	0.05	0.25	SCAND3	8.19	7	Synonymous	-	-	-	-
rs4692549	4	26585881	C	T	0.42	5.40×10-13	0.93 (0.91-0.95)	rs28558138	0.09	0.49	TBC1D19	16.43	2b	Synonymous	-	-	-	-
rs4782430	16	88792047	A	G	0.12	4.50×10-47	1.24 (1.20-1.28)	rs2002833	0.07	0.46	PIEZO1	2.84	NA	Synonymous	-	-	-	-
rs61742623	16	88802748	C	T	0.14	1.40×10-30	1.17 (1.14-1.20)	rs2002833	0.05	0.76	PIEZO1:RP5-1142A6.2	12.2	4	Synonymous	-	-	-	-
rs6500491	16	88783521	T	C	0.1	1.50×10-45	1.25 (1.21-1.29)	rs2002833	0.13	0.67	PIEZO1	0.59	2b	Synonymous	-	-	-	-
rs687	2	68415767	G	A	0.38	7.30×10-16	0.92 (0.91-0.94)	rs2861819	0.38	0.96	RP11-474G23.1:PPP3R1	11.89	NA	Synonymous	-	-	-	-
rs706793	12	50467769	G	A	0.41	1.40×10-12	1.07 (1.05-1.09)	rs7308356	0.71	0.9	ASIC1	11	NA	Synonymous	-	-	-	-
rs72683923	14	50735947	T	C	0.02	1.40×10-8	0.82 (0.77-0.88)	rs72683923	1	1	L2HGDH	10.75	5	Synonymous	-	-	-	-
rs7312252	12	50744171	T	C	0.35	1.50×10-9	1.06 (1.04-1.08)	rs7308356	0.27	0.92	FAM186A	0.82	6	Synonymous	-	-	-	-
rs735815	2	68511584	A	G	0.45	8.80×10-12	0.94 (0.92-0.95)	rs2861819	0.26	0.74	CNRIP1	1.38	NA	Synonymous	-	-	-	-
rs759493	17	70036558	C	T	0.4	1.30×10-21	1.10 (1.08-1.12)	rs9895127	0.87	1	RP11-84E24.2:SOX9-AS1:AC007461.1	4.27	NA	Synonymous	-	-	-	-
rs78905828	16	88802573	G	A	0.14	1.10×10-31	1.17 (1.14-1.21)	rs2002833	0.05	0.76	PIEZO1:RP5-1142A6.2	13.44	4	Synonymous	-	-	-	-
rs8043637	16	88781125	T	C	0.11	1.70×10-46	1.25 (1.21-1.29)	rs2002833	0.11	0.61	CTU2	1.39	4	Synonymous	-	-	-	-
rs8043924	16	88787704	G	C	0.12	1.10×10-48	1.24 (1.21-1.28)	rs2002833	0.07	0.44	PIEZO1	2.95	5	Synonymous	-	-	-	-
rs8057031	16	88783449	C	G	0.44	1.70×10-39	1.14 (1.11-1.16)	rs2002833	0.04	0.25	PIEZO1	13.11	2b	Synonymous	-	-	-	-
rs836180	12	50503269	C	T	0.37	9.70×10-16	1.08 (1.06-1.10)	rs7308356	0.95	1	GPD1	15.32	5	Synonymous	-	-	-	-
rs9379860	6	26370605	T	C	0.41	2.90×10-10	1.06 (1.04-1.08)	rs7773004	0.11	0.38	BTN3A2	0.65	7	Synonymous	-	-	-	-
aBased on NCBI Genome Build 37 (hg19)
bThe effect allele
cThe alternate (non-effect) allele
dThe effect allele frequency in the study population
eOdds ratio (95% confidence intervals), where OR > 1 indicative of increased risk with effect allele and OR < 1 a decreased risk with effect allele
fThe top index signal at each replicated locus
gThe linkage disequilibrium score (R-square and D-prime) as calculated in a study population of GBR (British in England and Scotland)
hThe nearest gene at which the SNP maps as calculated by positional mapping in FUMA
iThe functional consequences of SNPs was obtained by performing ANNOVAR gene-based annotation using Ensembl genes (build 85) in FUMA
jHuman Genome Variation Society (HGVS) nomenclature on the description of sequence variants
kThe GERP conservation score as calculated by Ensembl
lThe SIFT and Polyphen-2 score of each variant as calculated by the gnomAD browser, red denotes damaging or deleterious missense variants
#denotes the four missense variants that are predicted to affect protein structure or function and are in linkage (R2 ≥ 0.22 and D’ ≥ 0.75) with the top index SNP at each locus
