# Supplementary material for: Genome-wide association analysis and replication in 810,625 individuals with varicose veins
Source: Nat Commun. 2022 Jun 2;13:3065. doi: 10.1038/s41467-022-30765-y (PMC9163161; doi:10.1038/s41467-022-30765-y)
Supplement: Supplementary file 9 — Supplementary Data 6 [file 41467_2022_30765_MOESM9_ESM.xlsx]

## Sheet: Sheet1
Supplementary Data 6. Predicted functional intronic and intergenic variants at the replicated loci. 163 genome-wide significant intronic and intergenic variants predicted to be deleterious according to a CADD ≥ 12.37, as identified by FUMA SNP2GENE.
rsID	Chr	Positiona	EAb	NEAc	EAFd	P-value	OR (95% CI)e	Functionalityf	CADDg	RDBh
1:10831584_GA_G	1	10831584	GA	G	0.28	2.9e-123	1.29 (1.26-1.32)	intronic	15.95	NA
1:10831714_TTCC_T	1	10831714	TTCC	T	0.21	4.8e-91	1.27 (1.24-1.30)	intronic	14.88	NA
rs11121624	1	10850371	G	A	0.13	2.7e-29	0.85 (0.83-0.87)	intronic	16.73	5
rs11577258	1	10855315	C	T	0.05	5.7e-18	0.83 (0.80-0.87)	intronic	13.44	4
rs11577305	1	10855638	C	G	0.06	1.5e-17	0.84 (0.80-0.87)	intronic	16.3	4
rs12728592	1	10854073	C	A	0.02	2.5e-13	0.79 (0.74-0.84)	intronic	21.2	2a
rs205475	1	10833105	G	A	0.07	9.6e-21	0.84 (0.80-0.87)	intronic	13.24	5
rs41307747	1	10836393	C	A	0.06	1.3e-23	0.82 (0.79-0.85)	intronic	18.27	4
rs58064215	1	10833232	C	G	0.29	4.5e-118	1.28 (1.25-1.30)	intronic	18.68	5
rs60694428	1	10822546	G	A	0.03	2.4e-19	0.78 (0.73-0.82)	intronic	14.78	5
rs61227177	1	10842769	G	A	0.04	8.9e-10	0.86 (0.82-0.90)	intronic	14.88	5
rs761124	1	10856053	G	T	0.2	4.2e-24	1.13 (1.10-1.16)	intronic	14.52	5
rs776907	1	10845538	T	A	0.18	6.8e-33	1.16 (1.13-1.19)	intronic	16.98	4
rs776912	1	10847784	T	A	0.16	2.9e-31	1.17 (1.14-1.20)	intronic	15.9	5
rs11392514	1	115606679	G	GA	0.33	9.2e-10	0.94 (0.92-0.96)	intronic	14.12	NA
rs2798660	1	115359607	A	G	0.21	1e-08	0.94 (0.91-0.96)	intergenic	13.82	6
rs4839406	1	115604175	A	C	0.29	3.3e-10	0.94 (0.92-0.96)	intronic	12.38	3a
rs340835	1	214163675	G	A	0.49	1.2e-10	1.06 (1.04-1.08)	intronic	14.67	NA
rs2785986	1	219706327	A	G	0.35	8e-09	0.94 (0.92-0.96)	intergenic	14.7	NA
rs2362541	2	30478453	T	G	0.49	2.3e-13	1.07 (1.05-1.09)	intronic	19.95	5
rs3813658	2	30473522	T	C	0.48	1.5e-11	1.07 (1.05-1.09)	intronic	14.88	NA
rs4952115	2	30478386	G	T	0.21	3.8e-14	1.09 (1.07-1.12)	intronic	21.5	5
rs3791679	2	56096892	A	G	0.22	1.9e-08	1.07 (1.04-1.09)	intronic	17.76	NA
2:68423451_AG_A	2	68423451	AG	A	0.26	2.6e-15	0.92 (0.90-0.94)	intronic	16.87	NA
rs4347819	2	68479671	A	G	0.35	1.3e-54	0.85 (0.84-0.87)	intronic	16.62	2b
rs4671894	2	68517936	A	G	0.31	7.2e-31	0.89 (0.87-0.90)	intronic	13.95	5
rs5831921	2	68478782	G	GT	0.38	7.4e-16	0.92 (0.91-0.94)	intronic	14.48	NA
rs7577500	2	68431296	C	T	0.26	4.5e-15	0.92 (0.90-0.94)	intronic	17.82	7
rs7593613	2	68483396	A	T	0.38	1.8e-16	0.92 (0.90-0.94)	intronic	15.2	2b
rs7600326	2	68518280	C	T	0.39	5.3e-22	0.91 (0.89-0.93)	intronic	16.26	5
rs62164905	2	118879828	A	G	0.04	5.2e-09	1.15 (1.10-1.21)	intergenic	12.78	4
rs55889669	2	173194747	G	A	0.19	3.6e-10	0.93 (0.90-0.95)	intergenic	20.7	4
rs6775011	3	128396483	T	C	0.28	3.4e-09	1.07 (1.04-1.09)	intronic	15.83	7
rs13076750	3	188059443	A	G	0.25	8e-11	0.93 (0.91-0.95)	intronic	17.26	5
rs4132172	3	188061714	C	T	0.25	1.7e-10	0.93 (0.91-0.95)	intronic	16.49	NA
rs6787621	3	188066953	T	G	0.25	9.9e-11	1.07 (1.05-1.10)	intronic	19.14	3a
rs59761494	4	26813959	C	T	0.35	2.4e-17	0.92 (0.90-0.94)	intergenic	15.61	5
rs7672267	4	26728855	A	G	0.47	4.1e-11	0.94 (0.92-0.96)	intronic	13.41	3a
rs57265257	4	57839280	A	T	0.19	2e-12	0.92 (0.89-0.94)	intronic	16.2	3a
rs59708338	4	57725321	G	A	0.15	1.2e-09	0.92 (0.90-0.95)	intergenic	13.54	7
rs6852182	4	57775116	G	C	0.19	2.4e-12	0.92 (0.89-0.94)	intronic	20	3a
rs6853156	4	57774843	C	T	0.19	1.5e-12	0.92 (0.89-0.94)	intronic	18.46	4
rs251216	5	127543280	A	G	0.25	6.2e-26	1.12 (1.10-1.15)	intergenic	15.06	NA
rs36702	5	127552723	T	A	0.26	1.5e-22	1.11 (1.09-1.14)	intergenic	18.1	1f
rs36712	5	127561133	G	C	0.26	2.9e-23	1.12 (1.09-1.14)	intergenic	12.38	5
rs72794380	5	127466406	A	G	0.03	8.5e-09	0.85 (0.81-0.90)	intronic	15.13	7
rs10447201	5	158418735	A	C	0.3	1.7e-08	1.06 (1.04-1.08)	intronic	13.22	5
rs11135046	5	158230013	G	T	0.46	1.6e-32	1.12 (1.10-1.14)	intronic	15.46	5
rs11745795	5	158202920	A	G	0.18	3.8e-10	0.92 (0.90-0.95)	intronic	21.5	3a
rs1422797	5	158320876	T	A	0.37	4.3e-17	1.09 (1.07-1.11)	intronic	14.62	7
rs1422798	5	158320877	C	G	0.37	4.3e-17	1.09 (1.07-1.11)	intronic	15.64	7
rs1544754	5	158414305	T	C	0.19	3.4e-09	1.08 (1.05-1.10)	intronic	13.57	5
rs17543752	5	158332380	T	C	0.37	9.5e-17	1.09 (1.06-1.11)	intronic	16.47	5
rs17715000	5	158259583	T	C	0.4	3.2e-27	1.11 (1.09-1.13)	intronic	12.68	6
rs1864940	5	158196503	T	A	0.18	4.7e-10	0.93 (0.90-0.95)	intronic	15.42	6
rs1978706	5	158274071	T	C	0.35	7.2e-09	1.06 (1.04-1.08)	intronic	20.7	6
rs2072495	5	158296996	C	T	0.38	1.3e-16	1.08 (1.06-1.11)	intronic	18.59	NA
rs4704959	5	158202291	A	C	0.18	4e-10	0.92 (0.90-0.95)	intronic	12.96	2b
rs66666124	5	158392702	G	A	0.18	2.5e-08	0.93 (0.91-0.96)	intronic	16.77	5
rs6867332	5	158380961	A	T	0.39	9.3e-09	0.94 (0.93-0.96)	intronic	15.15	4
rs6887211	5	158446223	C	T	0.29	2.7e-08	1.06 (1.04-1.08)	intronic	17.48	4
rs72643433	5	158364449	G	A	0.24	4.8e-09	1.07 (1.04-1.09)	intronic	16.92	5
rs7707918	5	158270225	A	C	0.38	2.5e-16	1.08 (1.06-1.11)	intronic	14.32	5
rs7732733	5	158167192	A	G	0.21	3.6e-10	0.93 (0.91-0.95)	intronic	18.4	2b
rs7736883	5	158343969	A	G	0.37	1e-16	1.09 (1.06-1.11)	intronic	15.34	7
rs7737500	5	158317804	G	C	0.37	1.7e-16	1.08 (1.06-1.11)	intronic	13.7	5
rs7737883	5	158340872	G	C	0.22	2.2e-11	1.08 (1.06-1.11)	intronic	16.91	5
rs891903	5	158279638	G	A	0.24	1.2e-08	1.07 (1.04-1.09)	intronic	15.76	NA
6:27914359_AAATGAACTGAAGGAGAGGTCCC_A	6	27914359	AAATGAACTGAAGGAGAGGTCCC	A	0.11	6.7e-10	1.10 (1.07-1.13)	intergenic	13.54	NA
6:28277346_AT_A	6	28277346	AT	A	0.11	9e-10	1.10 (1.06-1.13)	intergenic	12.91	NA
6:28315542_CCAAT_C	6	28315542	CCAAT	C	0.24	1.8e-08	1.07 (1.04-1.09)	intronic	12.96	NA
rs113517046	6	28770596	A	AC	0.49	1.1e-09	1.06 (1.04-1.08)	intergenic	14.58	NA
rs11967609	6	28656109	T	A	0.29	4.6e-08	1.06 (1.04-1.08)	intergenic	13.29	6
rs12215773	6	27039233	T	C	0.22	6.7e-10	1.07 (1.05-1.10)	intergenic	13.57	6
rs1233572	6	28703244	T	C	0.49	4.4e-09	1.06 (1.04-1.08)	intergenic	16.07	4
rs1233583	6	28715566	G	A	0.11	1.3e-09	1.09 (1.06-1.13)	intergenic	14.21	2b
rs13193480	6	27702561	A	G	0.11	1.3e-08	1.09 (1.06-1.12)	intergenic	15.29	5
rs13198716	6	26582035	C	T	0.1	5.1e-09	1.09 (1.06-1.13)	intergenic	12.54	1f
rs13203358	6	26590578	A	T	0.13	4.6e-09	1.09 (1.06-1.12)	intergenic	13.55	5
rs13211434	6	26743531	G	C	0.11	2.6e-09	1.09 (1.06-1.13)	intergenic	13.07	6
rs13211507	6	28257377	T	C	0.11	8.2e-10	1.10 (1.06-1.13)	intronic	13.79	6
rs149947	6	27972433	A	T	0.24	6.4e-10	1.07 (1.05-1.09)	intergenic	13.59	5
rs149974	6	27985096	T	C	0.39	4.1e-10	1.06 (1.04-1.08)	intergenic	13.71	6
rs188105	6	28071393	C	T	0.29	9.7e-10	1.07 (1.04-1.09)	intergenic	15.23	6
rs209181	6	28792477	G	A	0.17	5.5e-09	1.08 (1.05-1.10)	intergenic	12.38	NA
rs2207699	6	29331819	A	T	0.47	7e-10	0.94 (0.92-0.96)	intronic	12.69	7
rs28749522	6	29338563	G	C	0.47	2.3e-09	0.94 (0.93-0.96)	intronic	13.66	NA
rs28751297	6	29338562	T	TAAA	0.47	2.3e-09	0.94 (0.93-0.96)	intronic	13.23	NA
rs3130730	6	29126943	T	C	0.49	1.5e-08	0.95 (0.93-0.97)	intergenic	14.99	6
rs3130746	6	29153155	A	G	0.11	8.4e-10	1.09 (1.06-1.13)	intergenic	12.86	7
rs3130810	6	29190181	A	T	0.49	1.3e-08	0.95 (0.93-0.96)	intergenic	12.72	6
rs3132392	6	28838629	T	C	0.11	1.5e-09	1.09 (1.06-1.13)	intergenic	13.32	5
rs3135300	6	28824397	T	A	0.11	1.4e-09	1.09 (1.06-1.13)	intergenic	13.51	6
rs34104395	6	26478252	C	T	0.12	2.7e-08	1.09 (1.05-1.12)	intergenic	13.34	4
rs34573979	6	27480526	C	T	0.11	2.9e-08	1.09 (1.06-1.12)	intergenic	15.35	5
rs35193936	6	28076270	A	G	0.24	1.4e-09	1.07 (1.05-1.09)	intergenic	12.49	6
rs35657082	6	27067657	A	T	0.09	2.8e-08	0.91 (0.88-0.94)	intergenic	13.36	7
rs35744819	6	28318331	G	T	0.11	3.1e-09	1.09 (1.06-1.13)	intronic	13.57	3a
rs56075693	6	28290328	T	G	0.11	8.7e-10	1.10 (1.06-1.13)	intergenic	12.71	5
rs56405707	6	27640246	G	A	0.11	9.4e-09	1.09 (1.06-1.12)	intergenic	13.34	4
rs67878650	6	28142587	G	C	0.24	3.3e-10	1.07 (1.05-1.10)	intergenic	12.53	7
rs71559054	6	27896799	A	C	0.11	5.6e-10	1.10 (1.07-1.13)	intergenic	14.09	7
rs7765989	6	28400295	T	C	0.23	4e-09	1.07 (1.05-1.09)	intronic	12.95	6
rs9257189	6	28757555	C	G	0.11	9.8e-10	1.09 (1.06-1.13)	intergenic	14.92	4
rs9380052	6	28064623	T	C	0.24	1.4e-09	1.07 (1.05-1.09)	intergenic	12.61	6
rs9468195	6	27676309	A	G	0.28	3.8e-09	1.07 (1.04-1.09)	intergenic	15.14	6
rs11967262	6	43760327	C	G	0.48	5.2e-09	1.06 (1.04-1.08)	intergenic	14.05	7
rs4711750	6	43757082	T	A	0.49	1.2e-08	1.06 (1.04-1.08)	intergenic	12.87	5
rs998584	6	43757896	C	A	0.48	6.3e-09	1.06 (1.04-1.08)	intergenic	12.4	NA
rs1936800	6	127436064	C	T	0.48	2.6e-09	1.06 (1.04-1.08)	intergenic	17.77	7
rs1936807	6	127448249	C	G	0.49	2.6e-08	1.06 (1.04-1.08)	intronic	16.5	6
rs1441249	8	87614243	T	C	0.48	2.5e-10	0.94 (0.92-0.96)	intronic	20.2	NA
rs4740661	9	227621	C	T	0.14	4.1e-11	0.91 (0.89-0.94)	intronic	14.94	4
rs10117339	9	118327941	C	T	0.48	2.9e-09	0.94 (0.93-0.96)	intergenic	12.61	6
rs10817747	9	118095937	T	A	0.49	2.1e-11	0.94 (0.92-0.96)	intronic	15.33	5
rs10982705	9	118119365	C	T	0.46	2.9e-11	0.94 (0.92-0.96)	intronic	12.68	3a
rs10982846	9	118378191	G	T	0.25	1.1e-13	0.92 (0.90-0.94)	intergenic	20.8	4
rs12686630	9	118199807	A	C	0.37	1.3e-14	0.93 (0.91-0.94)	intergenic	13.97	4
rs2027932	9	118374481	T	C	0.48	3.1e-09	0.94 (0.93-0.96)	intergenic	15.39	5
rs2188065	9	118370136	T	C	0.39	3.6e-09	0.94 (0.93-0.96)	intergenic	14.55	6
rs2188066	9	118370953	T	C	0.17	1.1e-09	0.92 (0.90-0.95)	intergenic	13.26	6
rs2188067	9	118371019	A	C	0.26	1.5e-13	0.92 (0.90-0.94)	intergenic	12.37	7
rs4997383	9	118378025	T	C	0.25	1.2e-13	0.92 (0.90-0.94)	intergenic	18.87	3a
rs7024456	9	118373854	T	G	0.25	1.6e-13	0.92 (0.90-0.94)	intergenic	12.58	5
rs72748112	9	118118677	C	T	0.46	2.8e-11	0.94 (0.92-0.96)	intronic	13.41	7
rs76423767	9	118358637	A	G	0.1	1.7e-08	1.09 (1.06-1.13)	intergenic	21.4	2b
rs79333681	9	118113350	T	A	0.29	2.3e-09	0.94 (0.92-0.96)	intronic	15.34	5
rs10876055	12	50940983	T	G	0.36	2.1e-11	0.94 (0.92-0.95)	intronic	16.26	1f
rs11169339	12	50651456	T	A	0.35	2.2e-09	0.94 (0.92-0.96)	intronic	13.04	4
rs11169348	12	50665946	G	T	0.35	1.5e-09	0.94 (0.92-0.96)	intronic	14.57	1f
rs11169376	12	50713091	G	C	0.35	2.2e-09	0.94 (0.92-0.96)	intergenic	12.6	6
rs11169377	12	50713094	G	A	0.35	2e-09	0.94 (0.92-0.96)	intergenic	12.89	6
rs141978158	12	50605755	A	AC	0.35	1e-09	0.94 (0.92-0.96)	intronic	17.22	NA
rs2111988	12	50668538	C	T	0.35	2.2e-09	0.94 (0.92-0.96)	intronic	13.46	1f
rs2251603	12	51049653	G	A	0.35	4.9e-14	1.08 (1.06-1.10)	intronic	12.56	1f
rs4986838	12	51203376	T	C	0.41	1.7e-13	0.93 (0.91-0.95)	intronic	15.18	1f
rs7132551	12	50646754	G	A	0.35	1.6e-09	0.94 (0.92-0.96)	intronic	12.54	1f
rs7136648	12	50624822	G	A	0.46	1e-10	0.94 (0.92-0.96)	intronic	14.58	6
rs751859685	12	51008201	AT	A	0.36	5.9e-11	0.94 (0.92-0.96)	intronic	15.63	NA
rs7960015	12	51145194	G	A	0.32	2e-08	1.06 (1.04-1.08)	intergenic	15.45	6
rs860698	12	50486322	T	C	0.41	4e-12	1.07 (1.05-1.09)	intronic	14.3	6
13:73632830_AC_A	13	73632830	AC	A	0.25	2.7e-10	0.93 (0.91-0.95)	intronic	22.5	NA
15:96167440_TG_T	15	96167440	TG	T	0.16	1.2e-17	1.12 (1.09-1.15)	intergenic	15.81	NA
15:96190141_CA_C	15	96190141	CA	C	0.07	2.8e-08	1.11 (1.07-1.16)	intergenic	14.89	NA
rs10520792	15	96151914	C	T	0.28	1.8e-08	1.06 (1.04-1.08)	intergenic	17.44	5
rs11852492	15	96167544	T	C	0.16	8.9e-18	1.12 (1.09-1.15)	intergenic	13	5
rs11857783	15	96170238	C	G	0.16	1.3e-17	1.12 (1.09-1.15)	intergenic	17.55	5
rs11857837	15	96170245	G	A	0.16	1.3e-17	1.12 (1.09-1.15)	intergenic	16.11	5
rs12593084	15	96161743	G	A	0.16	1.9e-17	1.12 (1.09-1.15)	intergenic	13.57	7
rs12593086	15	96154502	G	C	0.06	6.4e-10	1.13 (1.09-1.18)	intergenic	13.17	7
rs34720717	15	96167935	G	GA	0.16	1e-17	1.12 (1.09-1.15)	intergenic	14.58	NA
rs55790747	15	96169774	G	C	0.16	2.8e-17	1.12 (1.09-1.15)	intergenic	16.42	4
rs59208367	15	96190148	A	T	0.07	2.7e-08	1.11 (1.07-1.16)	intergenic	14.76	6
rs7162535	15	96158598	T	C	0.28	1.6e-08	1.06 (1.04-1.09)	intergenic	12.54	3a
rs7163129	15	96158885	T	C	0.28	1.6e-08	1.06 (1.04-1.09)	intergenic	16.85	3a
rs74918319	15	96170043	T	A	0.07	3.6e-12	1.14 (1.10-1.18)	intergenic	15.27	5
rs113478686	16	88850897	C	CT	0.23	6.5e-35	1.15 (1.13-1.18)	intronic	13.26	NA
rs78579285	16	88813060	C	T	0.18	6.2e-30	1.15 (1.12-1.18)	intronic	15.41	5
rs8043839	16	88847437	T	C	0.45	2.5e-08	0.95 (0.93-0.97)	intronic	12.79	3a
rs9935872	16	88788477	A	G	0.12	2.4e-48	1.24 (1.21-1.28)	intronic	13.28	5
rs236591	17	68206588	T	C	0.49	1.8e-08	1.06 (1.04-1.08)	intergenic	12.54	6
rs185799410	20	57466093	G	T	0.02	1.8e-12	1.24 (1.17-1.32)	intronic	13.54	2b
rs6062340	20	62683275	T	C	0.1	2.1e-10	1.10 (1.07-1.14)	intergenic	14.44	2b
aBased on NCBI Genome Build 37 (hg19)
bThe effect allele
cThe alternate (non-effect) allele
dThe effect allele frequency in the study population
eOdds ratio (95% confidence intervals), where OR > 1 indicative of increased risk with effect allele and OR < 1 a decreased risk with effect allele
fThe functional consequences of SNPs on the respective gene obtained by performing ANNOVAR gene-based annotation using Ensembl genes (build 85) in FUMA
gThe combined annotation depletion score as calculated in FUMA
hThe RegulomeDB score as calculated in FUMA, where blue variants are those that have an RDB score 2a or 2b, and red variants are those with an RDB score 1f or less
