# Supplementary material for: Genome-wide association analysis and replication in 810,625 individuals with varicose veins
Source: Nat Commun. 2022 Jun 2;13:3065. doi: 10.1038/s41467-022-30765-y (PMC9163161; doi:10.1038/s41467-022-30765-y)
Supplement: Supplementary file 10 — Supplementary Data 7 [file 41467_2022_30765_MOESM10_ESM.xlsx]

## Sheet: Sheet1
Supplementary Data 7. Genes mapped to the varicose veins associated loci using the four mapping strategies. 237 unique genes were mapped to 39 of 46 replicated loci by one or more gene mapping strategies (see Methods). 204 genes were mapped via positional mapping in FUMA, 80 genes were mapped via eQTL mapping in FUMA, 117 genes were mapped using MAGMA and 14 genes were mapped using summary-based …
Novel genes	Chromosome	Lead SNPa	Positionb	FUMA Positionally Mapped Genes	FUMA eQTL Mapped Genes	MAGMA Mapped Genes	SMR Mapped Genes	Number of Gene Mapping Approaches
	1	rs11121615	10825577	CASZ1		CASZ1		2
Yes	1	rs7518191	115603413	TSPAN2		TSPAN2		2
Yes	1	rs7518191	115603413	SYCP1				1
Yes	1	rs7518191	115603413		BCAS2			1
Yes	1	rs7518191	115603413		TSHB			1
Yes	1	rs340875	214158986	PROX1		PROX1		2
	2	rs9967884	30488183	LBH	LBH	LBH	LBH	4
	2	rs3791679	56096892	EFEMP1				1
	2	rs2861819	68489221	CNRIP1	CNRIP1	CNRIP1		3
	2	rs2861819	68489221	PNO1	PNO1	PNO1		3
	2	rs2861819	68489221	PPP3R1	PPP3R1	PPP3R1		3
	2	rs2861819	68489221	RP11-474G23.1		RP11-474G23.1		2
	2	rs2861819	68489221	WDR92	WDR92	WDR92	WDR92	4
	2	rs2861819	68489221	C1D				1
Yes	2	rs4849044	112898933	FBLN7	FBLN7	FBLN7	FBLN7	4
Yes	2	rs4849044	112898933	TMEM87B	TMEM87B	TMEM87B		3
Yes	2	rs4849044	112898933		CHCHD5			1
Yes	2	rs4849044	112898933		POLR1B			1
Yes	2	rs4849044	112898933		ZC3H8			1
Yes	2	rs17819430	118886398		INSIG2			1
Yes	3	rs844176	14827080	FGD5		FGD5		2
Yes	3	rs844176	14827080	C3orf20				1
	3	rs2713575	128294355	C3orf27		C3orf27		2
	3	rs2713575	128294355	GATA2		GATA2		2
	3	rs2713575	128294355	RPN1	RPN1	RPN1		3
	3	rs2713575	128294355		MCM2			1
	3	rs2713575	128294355		PLXND1			1
	3	rs2713575	128294355			RAB7A		1
Yes	3	rs9877579	188058716	LPP				1
	4	rs28558138	26818080	TBC1D19		TBC1D19		2
Yes	4	rs56155140	57824451	NOA1		NOA1		2
Yes	4	rs56155140	57824451	POLR2B	POLR2B			2
Yes	4	rs56155140	57824451	REST	REST	REST		3
Yes	4	rs56155140	57824451	IGFBP7				1
Yes	4	rs1471251	87976359	AFF1	AFF1	AFF1		3
Yes	4	rs1471251	87976359		MAPK10			1
Yes	4	rs34154818	89726823	FAM13A	FAM13A	FAM13A		3
Yes	4	rs10007409	120142306	RP11-455G16.1		RP11-455G16.1		2
Yes	4	rs10007409	120142306	USP53				1
Yes	4	rs10007409	120142306			MYOZ2		1
Yes	4	rs11728719	186696172	SORBS2				1
	5	rs3749748	127350549	CTXN3		CTXN3		2
	5	rs3749748	127350549	FBN2	FBN2			2
	5	rs3749748	127350549	SLC12A2	SLC12A2	SLC12A2		3
	5	rs3749748	127350549				CTC-228N24.3	1
	5	rs11135046	158230013	EBF1		EBF1		2
	6	rs7773004	26267755	ABT1	ABT1	ABT1		3
	6	rs7773004	26267755	BTN1A1		BTN1A1		2
	6	rs7773004	26267755	BTN2A1		BTN2A1		2
	6	rs7773004	26267755	BTN2A2	BTN2A2	BTN2A2		3
	6	rs7773004	26267755	BTN3A1	BTN3A1			2
	6	rs7773004	26267755	BTN3A2	BTN3A2	BTN3A2		3
	6	rs7773004	26267755	BTN3A3	BTN3A3	BTN3A3		3
	6	rs7773004	26267755	C6orf100		C6orf100		2
	6	rs7773004	26267755	GPX6		GPX6		2
	6	rs7773004	26267755	HFE	HFE	HFE		3
	6	rs7773004	26267755	HIST1H1A		HIST1H1A		2
	6	rs7773004	26267755	HIST1H1B		HIST1H1B		2
	6	rs7773004	26267755	HIST1H2AC		HIST1H2AC		2
	6	rs7773004	26267755	HIST1H2AJ		HIST1H2AJ		2
	6	rs7773004	26267755	HIST1H2AL		HIST1H2AL		2
	6	rs7773004	26267755	HIST1H2BC		HIST1H2BC		2
	6	rs7773004	26267755	HIST1H2BD		HIST1H2BD		2
	6	rs7773004	26267755	HIST1H2BE		HIST1H2BE		2
	6	rs7773004	26267755	HIST1H2BF		HIST1H2BF		2
	6	rs7773004	26267755	HIST1H2BJ	HIST1H2BJ			2
	6	rs7773004	26267755	HIST1H2BK	HIST1H2BK			2
	6	rs7773004	26267755	HIST1H2BL		HIST1H2BL		2
	6	rs7773004	26267755	HIST1H2BN		HIST1H2BN		2
	6	rs7773004	26267755	HIST1H3C		HIST1H3C		2
	6	rs7773004	26267755	HIST1H3I		HIST1H3I		2
	6	rs7773004	26267755	HIST1H3J		HIST1H3J		2
	6	rs7773004	26267755	HIST1H4A		HIST1H4A		2
	6	rs7773004	26267755	HIST1H4C		HIST1H4C		2
	6	rs7773004	26267755	HIST1H4L		HIST1H4L		2
	6	rs7773004	26267755	HMGN4	HMGN4	HMGN4		3
	6	rs7773004	26267755	LRRC16A		LRRC16A		2
	6	rs7773004	26267755	OR12D3		OR12D3		2
	6	rs7773004	26267755	OR2B2		OR2B2		2
	6	rs7773004	26267755	OR2H2	OR2H2			2
	6	rs7773004	26267755	OR2J2		OR2J2		2
	6	rs7773004	26267755	OR5V1		OR5V1		2
	6	rs7773004	26267755	PGBD1		PGBD1		2
	6	rs7773004	26267755	POM121L2		POM121L2		2
	6	rs7773004	26267755	PRSS16	PRSS16			2
	6	rs7773004	26267755	SCAND3	SCAND3	SCAND3		3
	6	rs7773004	26267755	SCGN		SCGN		2
	6	rs7773004	26267755	SLC17A2		SLC17A2		2
	6	rs7773004	26267755	SLC17A3		SLC17A3		2
	6	rs7773004	26267755	SLC17A4		SLC17A4		2
	6	rs7773004	26267755	TRIM27	TRIM27	TRIM27		3
	6	rs7773004	26267755	TRIM38	TRIM38	TRIM38		3
	6	rs7773004	26267755	ZKSCAN3	ZKSCAN3	ZKSCAN3		3
	6	rs7773004	26267755	ZKSCAN4		ZKSCAN4		2
	6	rs7773004	26267755	ZKSCAN8	ZKSCAN8	ZKSCAN8		3
	6	rs7773004	26267755	ZNF165	ZNF165	ZNF165		3
	6	rs7773004	26267755	ZNF311	ZNF311			2
	6	rs7773004	26267755	ZNF322	ZNF322	ZNF322		3
	6	rs7773004	26267755	ZNF391	ZNF391			2
	6	rs7773004	26267755	ZSCAN12	ZSCAN12	ZSCAN12		3
	6	rs7773004	26267755	ZSCAN16		ZSCAN16		2
	6	rs7773004	26267755	ZSCAN23	ZSCAN23			2
	6	rs7773004	26267755	ZSCAN31		ZSCAN31		2
	6	rs7773004	26267755	ZSCAN9	ZSCAN9	ZSCAN9		3
	6	rs7773004	26267755	GABBR1				1
	6	rs7773004	26267755	GPX5				1
	6	rs7773004	26267755	HIST1H1C				1
	6	rs7773004	26267755	HIST1H1D				1
	6	rs7773004	26267755	HIST1H1E				1
	6	rs7773004	26267755	HIST1H1T				1
	6	rs7773004	26267755	HIST1H2AB				1
	6	rs7773004	26267755	HIST1H2AD				1
	6	rs7773004	26267755	HIST1H2AE				1
	6	rs7773004	26267755	HIST1H2AG				1
	6	rs7773004	26267755	HIST1H2AH				1
	6	rs7773004	26267755	HIST1H2AI				1
	6	rs7773004	26267755	HIST1H2AK				1
	6	rs7773004	26267755	HIST1H2AM				1
	6	rs7773004	26267755	HIST1H2BB				1
	6	rs7773004	26267755	HIST1H2BG				1
	6	rs7773004	26267755	HIST1H2BH				1
	6	rs7773004	26267755	HIST1H2BI				1
	6	rs7773004	26267755	HIST1H2BM				1
	6	rs7773004	26267755	HIST1H2BO				1
	6	rs7773004	26267755	HIST1H3A				1
	6	rs7773004	26267755	HIST1H3B				1
	6	rs7773004	26267755	HIST1H3D				1
	6	rs7773004	26267755	HIST1H3E				1
	6	rs7773004	26267755	HIST1H3F				1
	6	rs7773004	26267755	HIST1H3G				1
	6	rs7773004	26267755	HIST1H3H				1
	6	rs7773004	26267755	HIST1H4B				1
	6	rs7773004	26267755	HIST1H4D				1
	6	rs7773004	26267755	HIST1H4E				1
	6	rs7773004	26267755	HIST1H4F				1
	6	rs7773004	26267755	HIST1H4G				1
	6	rs7773004	26267755	HIST1H4I				1
	6	rs7773004	26267755	HIST1H4J				1
	6	rs7773004	26267755	HIST1H4K				1
	6	rs7773004	26267755	MAS1L				1
	6	rs7773004	26267755	NKAPL				1
	6	rs7773004	26267755	OR10C1				1
	6	rs7773004	26267755	OR11A1				1
	6	rs7773004	26267755	OR12D2				1
	6	rs7773004	26267755	OR14J1				1
	6	rs7773004	26267755	OR2B3				1
	6	rs7773004	26267755	OR2B6				1
	6	rs7773004	26267755	OR2H1				1
	6	rs7773004	26267755	OR2J1				1
	6	rs7773004	26267755	OR2J3				1
	6	rs7773004	26267755	OR2W1				1
	6	rs7773004	26267755	SLC17A1				1
	6	rs7773004	26267755	UBD				1
	6	rs7773004	26267755	ZNF184				1
	6	rs7773004	26267755				MOG	1
	6	rs7773004	26267755				RP1-265C24.5	1
	6	rs7773004	26267755				RP5-874C20.3	1
Yes	6	rs11967262	43760327	VEGFA				1
	6	rs1936800	127436064	RSPO3	RSPO3	RSPO3		3
	6	rs1936800	127436064		CENPW			1
	8	rs10504825	87567848	CPNE3	CPNE3			2
	8	rs10504825	87567848	CNGB3				1
	8	rs10504825	87567848		RMDN1			1
Yes	9	rs78216177	232148	C9orf66		C9orf66		2
Yes	9	rs78216177	232148		CBWD1		CBWD1	2
Yes	9	rs78216177	232148	DOCK8		DOCK8		2
Yes	9	rs78216177	232148		FOXD4			1
Yes	9	rs753085	117045447	COL27A1		COL27A1		2
	9	rs10817762	118161597	2001-12-01		2001-12-01		2
	9	rs10817762	118161597		TNC			1
Yes	12	rs7308356	50539611	AC140061.12		AC140061.12		2
Yes	12	rs7308356	50539611	ASIC1		ASIC1		2
Yes	12	rs7308356	50539611	ATF1	ATF1	ATF1	ATF1	4
Yes	12	rs7308356	50539611	CERS5	CERS5	CERS5		3
Yes	12	rs7308356	50539611	COX14	COX14	COX14		3
Yes	12	rs7308356	50539611	DIP2B		DIP2B		2
Yes	12	rs7308356	50539611	FAM186A		FAM186A		2
Yes	12	rs7308356	50539611	GPD1		GPD1		2
Yes	12	rs7308356	50539611	LIMA1	LIMA1	LIMA1		3
Yes	12	rs7308356	50539611	SMARCD1		SMARCD1		2
Yes	12	rs7308356	50539611	LARP4				1
Yes	12	rs7308356	50539611		METTL7A			1
Yes	12	rs7308356	50539611				RP4-605O3.4	1
Yes	12	rs1054852	124496316	CCDC92	CCDC92	CCDC92		3
Yes	12	rs1054852	124496316	DNAH10	DNAH10			2
Yes	12	rs1054852	124496316	DNAH10OS	DNAH10OS	DNAH10OS	DNAH10OS	4
Yes	12	rs1054852	124496316			FAM101A		1
Yes	12	rs1054852	124496316			ZNF664		1
Yes	12	rs1054852	124496316				RP11-380L11.4	1
Yes	13	rs41286076	73634859	KLF5	KLF5	KLF5		3
Yes	14	rs72683923	50735947	CDKL1				1
Yes	14	rs72683923	50735947	L2HGDH				1
Yes	16	rs11076178	57146402	CPNE2	CPNE2			2
	16	rs2002833	88842117	APRT		APRT		2
	16	rs2002833	88842117	CBFA2T3		CBFA2T3		2
	16	rs2002833	88842117	CTU2	CTU2	CTU2		3
	16	rs2002833	88842117	CYBA	CYBA	CYBA		3
	16	rs2002833	88842117	MVD		MVD		2
	16	rs2002833	88842117	PABPN1L		PABPN1L		2
	16	rs2002833	88842117	PIEZO1	PIEZO1	PIEZO1		3
	16	rs2002833	88842117	RNF166	RNF166	RNF166		3
	16	rs2002833	88842117	RP11-830F9.6		RP11-830F9.6		2
	16	rs2002833	88842117	SLC22A31		SLC22A31		2
	16	rs2002833	88842117	SNAI3	SNAI3	SNAI3		3
	16	rs2002833	88842117	AC092384.1				1
	16	rs2002833	88842117	CDH15				1
	16	rs2002833	88842117	CDT1				1
	16	rs2002833	88842117	GALNS				1
	16	rs2002833	88842117	IL17C				1
	16	rs2002833	88842117	TRAPPC2L				1
	16	rs2002833	88842117	ZC3H18				1
	16	rs2002833	88842117	ZFPM1				1
	16	rs2002833	88842117		ACSF3			1
	16	rs2002833	88842117		CDK10			1
	16	rs2002833	88842117		CHMP1A			1
	16	rs2002833	88842117		DBNDD1			1
	16	rs2002833	88842117				SNAI3-AS1	1
	16	rs2002833	88842117			ANKRD11		1
Yes	17	rs6503321	2096580	SMG6		SMG6		2
Yes	17	rs6503321	2096580		SRR	SRR		2
Yes	17	rs6503321	2096580		SGSM2			1
	17	rs638538	68216128	KCNJ2		KCNJ2		2
	17	rs638538	68216128	KCNJ16				1
	17	rs9895127	70029808	AC007461.1		AC007461.1		2
Yes	19	rs12609241	16360926	AP1M1	AP1M1	AP1M1	AP1M1	4
Yes	19	rs12609241	16360926	FAM32A		FAM32A		2
Yes	19	rs12609241	16360926	KLF2		KLF2		2
	20	rs3787184	50157837	NFATC2		NFATC2		2
Yes	20	rs76602912	57459868	GNAS	GNAS			2
	20	rs6062619	62683002	OPRL1	OPRL1			2
	20	rs6062619	62683002	PRPF6	PRPF6			2
	20	rs6062619	62683002	RGS19	RGS19			2
	20	rs6062619	62683002	TCEA2	TCEA2	TCEA2		3
	20	rs6062619	62683002	C20orf201				1
	20	rs6062619	62683002	SAMD10				1
	20	rs6062619	62683002	SOX18				1
	20	rs6062619	62683002	ZNF512B				1
aDenotes the lead SNP at each replicated locus, to which the genes are mapped
bBased on NCBI Genome Build 37 (hg19). Highlighted genes (pink) are those that are mapped by more than one gene mapping strategies
