# Supplementary material for: Genome-wide association analysis and replication in 810,625 individuals with varicose veins
Source: Nat Commun. 2022 Jun 2;13:3065. doi: 10.1038/s41467-022-30765-y (PMC9163161; doi:10.1038/s41467-022-30765-y)
Supplement: Supplementary file 11 — Supplementary Data 8 [file 41467_2022_30765_MOESM11_ESM.xlsx]

## Sheet: Sheet1
Supplementary Data 8. Genome-wide gene-based association analysis in MAGMA. 248 protein-coding genes met the threshold for genome-wide significance (p<2.67×10-6, 0.05/18,733) in this analysis. 117 of the 248 genes lay within our replicated loci and are highlighted in red
Gene	Chromosome	Number of SNPs	Z-statistic	P-value
PIEZO1	16	379	19.047	3.47e-81
CASZ1	1	412	16.485	2.36e-61
PNO1	2	51	13.673	7.33e-43
RP11-474G23.1	2	273	12.989	7.03e-39
CTU2	16	69	12.911	1.95e-38
PPP3R1	2	169	12.447	7.25e-36
SNAI3	16	20	12.218	1.24e-34
WDR92	2	66	12.123	3.97e-34
EBF1	5	860	10.386	1.43e-25
C3orf27	3	17	10.321	2.84e-25
HDAC7	12	155	9.1745	2.27e-20
MVD	16	39	9.1299	3.43e-20
RNF166	16	48	9.083	5.28e-20
SBF2	11	1913	8.3179	4.48e-17
SLC48A1	12	94	7.6023	1.46e-14
LBH	2	343	7.5722	1.84e-14
AC007461.1	17	5	7.515	2.85e-14
CNRIP1	2	79	7.5049	3.07e-14
NFATC2	20	499	7.5046	3.08e-14
RP11-830F9.6	16	21	7.4466	4.79e-14
2001-12-01	9	1014	7.3924	7.21e-14
CBFA2T3	16	482	7.3214	1.23e-13
RAPGEF3	12	132	7.2658	1.85e-13
RPN1	3	196	7.1561	4.15e-13
AMPD3	11	844	7.0672	7.9e-13
GPD1	12	8	6.8552	3.56e-12
SMARCD1	12	22	6.8377	4.02e-12
ATF1	12	129	6.8203	4.54e-12
FGFR3	4	37	6.7879	5.69e-12
OR5V1	6	332	6.7621	6.8e-12
DUSP8	11	66	6.742	7.81e-12
LIMA1	12	144	6.7231	8.89e-12
ZKSCAN8	6	52	6.7014	1.03e-11
HIST1H3J	6	7	6.6892	1.12e-11
CERS5	12	70	6.6467	1.5e-11
UNC5B	10	314	6.6018	2.03e-11
HFE	6	29	6.5637	2.62e-11
TRIM38	6	46	6.5412	3.05e-11
HIST1H4A	6	1	6.5295	3.3e-11
ZNF165	6	23	6.5176	3.57e-11
TBC1D19	4	218	6.5155	3.62e-11
KCNJ2	17	9	6.5148	3.64e-11
SLC12A2	5	201	6.509	3.78e-11
ZKSCAN3	6	72	6.4546	5.43e-11
HIST1H2BN	6	30	6.4141	7.08e-11
ZSCAN9	6	29	6.3914	8.22e-11
UBE2H	7	470	6.3711	9.38e-11
FBLN7	2	153	6.3668	9.65e-11
PINX1	8	449	6.3318	1.21e-10
MSRA	8	1657	6.3275	1.25e-10
SOX7	8	618	6.2959	1.53e-10
NFATC1	18	644	6.2719	1.78e-10
ZSCAN31	6	111	6.2519	2.03e-10
TRIM27	6	72	6.2462	2.1e-10
SOX7	8	612	6.2358	2.25e-10
PARK7	1	69	6.1989	2.84e-10
TSPAN2	1	170	6.1105	4.96e-10
TCEA2	20	72	6.107	5.07e-10
C9orf66	9	17	6.0944	5.49e-10
ERRFI1	1	36	6.0931	5.54e-10
ARID5B	10	498	6.0863	5.78e-10
PABPN1L	16	24	6.0835	5.88e-10
CABIN1	22	274	6.0765	6.14e-10
FBXO33	14	96	6.0675	6.5e-10
ZSCAN16	6	10	6.0652	6.59e-10
SCAND3	6	113	6.0554	7e-10
SHANK3	22	145	5.991	1.04e-09
ZKSCAN4	6	37	5.9893	1.05e-09
OR2B2	6	4	5.9846	1.08e-09
HIST1H4L	6	1	5.9823	1.1e-09
FAM186A	12	128	5.9776	1.13e-09
AFF1	4	581	5.9579	1.28e-09
HIST1H1B	6	4	5.9422	1.41e-09
DIP2B	12	479	5.9002	1.82e-09
COX14	12	24	5.8945	1.88e-09
ZSCAN12	6	72	5.8817	2.03e-09
PROX1	1	145	5.8574	2.35e-09
FAM193A	4	309	5.8466	2.51e-09
POM121L2	6	111	5.834	2.71e-09
AL031590.1	22	1	5.8168	3e-09
GDAP2	1	53	5.8112	3.1e-09
AKAP2	9	1294	5.7984	3.35e-09
PALM2-AKAP2	9	1295	5.7928	3.46e-09
HIST1H2BF	6	10	5.7915	3.49e-09
PRKAR1B	7	567	5.7694	3.98e-09
AC140061.12	12	5	5.7669	4.04e-09
REST	4	86	5.7604	4.2e-09
RAD51B	14	2377	5.7548	4.34e-09
LRRC16A	6	1556	5.7501	4.46e-09
NET1	10	105	5.7492	4.48e-09
KLF5	13	62	5.7389	4.76e-09
ARHGEF26	3	386	5.7251	5.17e-09
CYBA	16	29	5.723	5.23e-09
SMG6	17	723	5.7046	5.83e-09
FAM32A	19	16	5.6733	7e-09
HIST1H2BC	6	32	5.6567	7.72e-09
SUSD2	22	22	5.6329	8.86e-09
COL4A2	13	993	5.6315	8.93e-09
BTN3A2	6	102	5.6288	9.08e-09
ZNF664	12	86	5.6287	9.08e-09
HIST1H2AJ	6	4	5.6108	1.01e-08
HIST1H2AL	6	2	5.5903	1.13e-08
ASIC1	12	50	5.5856	1.16e-08
KRTAP5-3	11	7	5.5789	1.21e-08
TSPAN9	12	986	5.5762	1.23e-08
WDR3	1	42	5.5626	1.33e-08
AMZ1	7	397	5.5364	1.54e-08
BTN1A1	6	22	5.5342	1.56e-08
MOB2	11	106	5.5232	1.66e-08
OR2J2	6	9	5.5048	1.85e-08
HIST1H2BE	6	2	5.5	1.9e-08
HIST1H3C	6	3	5.4988	1.91e-08
SLC17A3	6	154	5.4879	2.03e-08
PGBD1	6	63	5.4846	2.07e-08
LMCD1	3	247	5.4838	2.08e-08
CCBL2	1	117	5.4181	3.01e-08
BTN3A3	6	36	5.411	3.13e-08
MTX1	1	7	5.3996	3.34e-08
FAM13A	4	1384	5.3958	3.41e-08
THBS2	6	241	5.3874	3.57e-08
CUX1	7	1310	5.3848	3.63e-08
CCDC92	12	124	5.3825	3.67e-08
HIST1H2BD	6	17	5.3701	3.94e-08
COG6	13	410	5.3637	4.08e-08
MFAP2	1	18	5.3539	4.31e-08
CTAGE5	14	362	5.3521	4.35e-08
KCNJ12	17	36	5.3512	4.37e-08
ZNF322	6	73	5.3476	4.46e-08
ADM	11	3	5.3421	4.59e-08
TMEM87B	2	186	5.3194	5.2e-08
COL27A1	9	596	5.3097	5.49e-08
RP11-407N17.3	14	325	5.3024	5.72e-08
RARA	17	65	5.3014	5.74e-08
TBC1D28	17	23	5.2977	5.86e-08
TUBAL3	10	42	5.2903	6.1e-08
SLC17A2	6	62	5.289	6.15e-08
RP1L1	8	284	5.2833	6.35e-08
CA8	8	360	5.2789	6.5e-08
RP1-170O19.20	7	25	5.2752	6.63e-08
NOA1	4	49	5.2526	7.5e-08
ZBTB4	17	68	5.2467	7.74e-08
ANKRD11	16	472	5.2331	8.33e-08
RAPGEFL1	17	40	5.2161	9.14e-08
GOSR2	17	406	5.214	9.24e-08
PALM2	9	1258	5.1994	1e-07
HIST1H3I	6	1	5.1993	1e-07
RP11-156P1.2	17	455	5.1955	1.02e-07
RERE	1	804	5.1839	1.09e-07
RUNDC1	17	14	5.1838	1.09e-07
HIST1H2BL	6	2	5.1829	1.09e-07
RNF4	4	403	5.1817	1.1e-07
MYOZ2	4	190	5.1805	1.11e-07
BTN2A1	6	68	5.1763	1.13e-07
SNAP29	22	84	5.1668	1.19e-07
ANGPT1	8	914	5.1651	1.2e-07
TMEM106A	17	13	5.1497	1.3e-07
BTN2A2	6	45	5.1485	1.31e-07
ST3GAL4	11	237	5.1481	1.32e-07
GPX6	6	87	5.1471	1.32e-07
RSPO3	6	158	5.1257	1.48e-07
KCNK13	14	508	5.1217	1.51e-07
SWAP70	11	351	5.1204	1.52e-07
DNAH10OS	12	15	5.1118	1.6e-07
FGD5	3	562	5.1118	1.6e-07
OR12D3	6	11	5.1095	1.61e-07
SRR	17	37	5.1048	1.66e-07
TACC3	4	155	5.1008	1.69e-07
PLXNB2	22	114	5.0811	1.88e-07
ENDOU	12	45	5.0751	1.94e-07
XKR6	8	1140	5.0713	1.98e-07
HMGN4	6	21	5.0702	1.99e-07
THBS3	1	20	5.0687	2e-07
HMCN1	1	700	5.0664	2.03e-07
RAB7A	3	257	5.0533	2.17e-07
FAM101A	12	1137	5.049	2.22e-07
RP11-455G16.1	4	67	5.0092	2.73e-07
VAT1	17	9	5.0025	2.83e-07
C8orf74	8	30	5.0021	2.84e-07
MEF2A	15	608	4.9788	3.2e-07
BRSK2	11	375	4.9701	3.35e-07
ARHGAP9	12	36	4.9573	3.57e-07
MSL1	17	31	4.9506	3.7e-07
DOCK10	2	832	4.9459	3.79e-07
BRCA1	17	182	4.9376	3.95e-07
RP11-201K10.3	1	32	4.9296	4.12e-07
C6orf100	6	4	4.9247	4.23e-07
TNIP2	4	60	4.9221	4.28e-07
CASC3	17	60	4.9163	4.41e-07
ATP13A2	1	60	4.9117	4.52e-07
DNAL1	14	177	4.907	4.63e-07
RASIP1	19	49	4.9067	4.63e-07
PI4KA	22	471	4.9019	4.75e-07
ARL4D	17	5	4.8945	4.93e-07
HOXA9	7	14	4.8941	4.94e-07
PTGES3L	17	16	4.8938	4.94e-07
PTGES3L-AARSD1	17	39	4.8937	4.95e-07
CTD-2267D19.3	17	11	4.8469	6.27e-07
ATOH8	2	66	4.8365	6.61e-07
NBR1	17	80	4.8311	6.79e-07
DOCK8	9	1349	4.8247	7.01e-07
SERINC5	5	585	4.8208	7.15e-07
AARSD1	17	14	4.8196	7.19e-07
PARD3	10	1802	4.81	7.55e-07
RP1-228P16.5	12	30	4.8085	7.6e-07
TOP2A	17	54	4.799	7.97e-07
AP1M1	19	149	4.7902	8.33e-07
CHRNB1	17	37	4.7899	8.34e-07
CFHR2	1	323	4.766	9.4e-07
ABT1	6	14	4.7617	9.6e-07
KLF2	19	12	4.7598	9.69e-07
CDC6	17	17	4.7588	9.74e-07
SCGN	6	176	4.7583	9.76e-07
MLLT1	19	212	4.743	1.05e-06
HIST1H4C	6	2	4.7365	1.09e-06
RP11-544M22.13	1	120	4.7312	1.12e-06
PKLR	1	17	4.7284	1.13e-06
MIA2	14	67	4.7182	1.19e-06
HIST1H2AC	6	49	4.7167	1.2e-06
ZNF219	14	31	4.7122	1.23e-06
ADAM15	1	22	4.7052	1.27e-06
FUT2	19	40	4.6952	1.33e-06
CAPRIN2	12	146	4.6948	1.33e-06
C15orf52	15	25	4.6931	1.35e-06
SLC17A4	6	113	4.6905	1.36e-06
RP11-321F6.1	15	467	4.6873	1.38e-06
GNA12	7	381	4.6812	1.43e-06
HOXA10	7	13	4.6791	1.44e-06
SERPIND1	22	49	4.6766	1.46e-06
IPO8	12	223	4.6763	1.46e-06
IFI35	17	14	4.6737	1.48e-06
CYSTM1	5	248	4.6721	1.49e-06
GATA2	3	46	4.669	1.51e-06
SLC22A31	16	22	4.6559	1.61e-06
LTBP3	11	30	4.6514	1.65e-06
GJD3	17	7	4.6474	1.68e-06
APRT	16	7	4.6385	1.75e-06
SBSPON	8	210	4.6211	1.91e-06
HIST1H1A	6	4	4.6165	1.95e-06
HCN3	1	28	4.601	2.1e-06
THAP2	12	28	4.5936	2.18e-06
LGR4	11	227	4.5929	2.19e-06
CTXN3	5	28	4.5903	2.21e-06
AC004466.1	12	10	4.5829	2.29e-06
KRTAP5-5	11	15	4.5664	2.48e-06
SEMA3F	3	65	4.5652	2.5e-06
KRTCAP2	1	11	4.5599	2.56e-06
CLK2	1	23	4.5597	2.56e-06
WNT3	17	122	4.5559	2.61e-06
