# Supplementary material for: Genome-wide association analysis and replication in 810,625 individuals with varicose veins
Source: Nat Commun. 2022 Jun 2;13:3065. doi: 10.1038/s41467-022-30765-y (PMC9163161; doi:10.1038/s41467-022-30765-y)
Supplement: Supplementary file 12 — Supplementary Data 9 [file 41467_2022_30765_MOESM12_ESM.xlsx]

## Sheet: Sheet1
Supplementary Data 9. Summary-based Mendelian Randomisation (SMR) using eQTL data from GTEx v7 tibial artery. The 25 probes (genes) that met the Bonferroni-corrected significance threshold PSMR < 1.01×10-5 (0.05/4,946) and passed the HEIDI test (PHEIDI ≥ 1.12×10-3) (0.05/44)) are shown. Twelve probes mapped to our replicated loci.
Probe IDa	Chrb	Genec	Top SNPd	EAe	NEAf	EAFg	PGWASh	PeQTLi	PSMRj	PHEIDIk
ENSG00000123268.4	12	ATF1	rs1129406	T	C	0.41	1.70×10-13	2.11×10-25	1.80×10-9	1.68×10-2
ENSG00000233930.3	11	KRTAP5-AS1	rs6421044	T	C	0.55	2.40×10-11	4.50×10-30	8.22×10-9	5.24×10-1
ENSG00000272368.1	12	RP4-605O3.4	rs7302981	G	A	0.63	5.90×10-16	1.45×10-15	1.33×10-8	3.54×10-1
ENSG00000244731.3	6	C4A	rs2395149	A	G	0.13	5.10×10-11	6.64×10-17	2.42×10-7	9.67×10-3
ENSG00000068078.13	4	FGFR3	rs3135848	C	T	0.27	7.60×10-11	1.52×10-16	3.20×10-7	6.14×10-1
ENSG00000204655.7	6	MOG	rs3129073	G	A	0.22	1.30×10-12	5.43×10-13	4.25×10-7	7.38×10-3
ENSG00000198496.6	17	NBR2	rs1799949	A	G	0.33	2.00×10-7	1.81×10-93	4.62×10-7	5.44×10-2
ENSG00000213626.7	2	LBH	rs72787724	C	T	0.21	9.30×10-14	7.71×10-11	9.55×10-7	9.10×10-1
ENSG00000228078.1	6	HLA-U	rs1632933	T	C	0.46	1.20×10-9	2.00×10-16	1.01×10-6	1.65×10-2
ENSG00000233327.6	17	USP32P2	rs9909256	T	G	0.52	3.10×10-7	1.69×10-53	1.20×10-6	5.19×10-1
ENSG00000273018.1	17	CTD-2303H24.2	rs9909256	T	G	0.52	3.10×10-7	5.84×10-49	1.35×10-6	4.61×10-1
ENSG00000137944.12	1	CCBL2	rs3820242	G	A	0.5	2.20×10-7	5.81×10-36	1.68×10-6	1.07×10-2
ENSG00000260630.2	16	SNAI3-AS1	rs6500487	T	C	0.62	5.30×10-11	3.11×10-12	1.76×10-6	3.50×10-1
ENSG00000250091.2	12	DNAH10OS	rs4765127	T	G	0.33	1.30×10-7	4.52×10-29	1.83×10-6	9.89×10-2
ENSG00000213077.5	17	FAM106A	rs9909256	T	G	0.52	3.10×10-7	1.53×10-39	1.86×10-6	5.32×10-1
ENSG00000219392.1	6	RP1-265C24.5	rs2275508	C	T	0.24	1.30×10-9	4.54×10-14	2.27×10-6	6.35×10-2
ENSG00000144152.8	2	FBLN7	rs10175143	G	A	0.49	1.20×10-7	9.33×10-25	2.53×10-6	2.39×10-1
ENSG00000197062.7	6	RP5-874C20.3	rs1531681	A	G	0.58	1.90×10-8	7.43×10-18	2.54×10-6	1.14×10-2
ENSG00000243667.2	2	WDR92	rs12994861	T	C	0.27	6.70×10-15	5.85×10-9	3.11×10-6	9.63×10-3
ENSG00000220161.4	17	RP1-37N7.3	rs9909256	T	G	0.52	3.10×10-7	1.33×10-26	3.95×10-6	2.87×10-1
ENSG00000172785.14	9	CBWD1	rs522747	T	A	0.41	5.00×10-7	2.83×10-27	5.12×10-6	8.21×10-2
ENSG00000270028.1	12	RP11-380L11.4	rs4765127	T	G	0.33	1.30×10-7	7.72×10-18	6.89×10-6	5.12×10-2
ENSG00000228022.1	6	HCG20	rs3131043	G	A	0.42	3.60×10-8	2.74×10-14	8.12×10-6	5.31×10-2
ENSG00000146112.7	6	PPP1R18	rs3129973	T	C	0.15	4.30×10-10	2.40×10-10	8.74×10-6	8.59×10-2
ENSG00000133103.12	13	COG6	rs4368051	T	C	0.75	1.60×10-6	7.71×10-30	9.98×10-6	2.94×10-1
aProbe ID. bProbe chromosome. cGene name. dSNP name. eEffect allele. fNon-effect allele. gFrequency of the effect allele in the study population. hGWAS P-value. ieQTL P-value. jSMR P-value. kHEIDI P-value. Probes mapped to replicated loci are highlighted in red.
