# Supplementary material for: Genome-wide association analysis and replication in 810,625 individuals with varicose veins
Source: Nat Commun. 2022 Jun 2;13:3065. doi: 10.1038/s41467-022-30765-y (PMC9163161; doi:10.1038/s41467-022-30765-y)
Supplement: Supplementary file 13 — Supplementary Data 10 [file 41467_2022_30765_MOESM13_ESM.xlsx]

## Sheet: Sheet1
Supplementary Data 10. Phenome-wide associations of 49 replicated VVs-associated variants in Open Target Genetics. A PheWAS search was performed for the 49 replicated VVs-associated variants in the Open Targets Genetics platform (accessed 25 Feb 2022). The variant rsIDs are highlighted in red. All traits with P < 0.005 are shown.
rs11121615
Study ID	Trait	Trait Category	P-value	Beta	Odds Ratio	PMID	Author (Year)	N Cases	N Overall
FINNGEN_R5_I9_CVD	Cardiovascular diseases	cardiovascular disease	1.456e-12	-0.0563	0.945256		FINNGEN_R5	111108	218792
SAIGE_366	Cataract	Uncategorised	1.04e-08	-0.0658	0.936318		UKB SAIGE	20352	408961
NEALE2_23104_raw	Body mass index (bmi)	measurement	0.00292154	-0.0362753			UKB Neale v2		354831
NEALE2_23117_raw	Leg fat-free mass (left)	measurement	5.45221e-12	-0.0214876			UKB Neale v2		354771
SAIGE_728	Disorders of muscle, ligament, and fascia	Uncategorised	0.0048	0.0663	1.06855		UKB SAIGE	4488	383199
FINNGEN_R5_I9_VEINSOTH	Other disorders of veins	cardiovascular disease	1.312e-28	-0.2249	0.798596		FINNGEN_R5	6073	196101
SAIGE_454	Varicose veins	phenotype	1.68e-76	-0.274	0.760332		UKB SAIGE	12172	381764
FINNGEN_R5_H7_LENS	Disorders of lens	disease of visual system	0.0009843	-0.037	0.963676		FINNGEN_R5	29188	218792
SAIGE_593	Hematuria	phenotype	0.00158	0.0394	1.04019		UKB SAIGE	16409	396345
NEALE2_23105_raw	Basal metabolic rate	measurement	1.09982e-05	-9.49915			UKB Neale v2		354825
FINNGEN_R5_I9_VARICVE_EXNONE	Varicose veins (no controls excluded)	cardiovascular disease	1.356e-66	-0.2364	0.789465		FINNGEN_R5	17027	218792
NEALE2_23107_raw	Impedance of leg (right)	Uncategorised	2.76767e-28	0.918247			UKB Neale v2		354817
NEALE2_20535	Waking too early	nervous system disease	0.00100558	-0.0553411	0.946162		UKB Neale v2	11012	45540
NEALE2_23108_raw	Impedance of leg (left)	Uncategorised	6.23737e-31	0.961633			UKB Neale v2		354811
FINNGEN_R5_I9_HYPTENSESS	Hypertension, essential	Uncategorised	9.793e-05	-0.0395	0.96127		FINNGEN_R5	42857	205694
SAIGE_366_2	Senile cataract	disease of visual system	3.31e-05	-0.0725	0.930066		UKB SAIGE	8369	396978
NEALE2_1518	Hot drink temperature	Uncategorised	0.00410144	-0.00420096			UKB Neale v2		357256
FINNGEN_R5_I9_VEINSOTH_EXNONE	Other disorders of veins (no controls excluded)	cardiovascular disease	1.562e-24	-0.2045	0.815055		FINNGEN_R5	6073	218792
FINNGEN_R5_ANTIDEPRESSANTS	Depression medications	Uncategorised	0.001133	-0.034	0.966572		FINNGEN_R5	58842	118669
FINNGEN_R5_FG_DISVEINLYMPH	Diseases of veins, lymphatic vessels and lymph nodes, not elsewhere classified (FINNGEN)	cardiovascular disease	3.248e-39	-0.1485	0.862		FINNGEN_R5	24817	218792
FINNGEN_R5_ST19_INJURY_MUSCLE_TENDON_HIP_THIGH_LEVEL	Injury of muscle and tendon at hip and thigh level	injury, poisoning or other complication	0.001436	0.1458	1.15696		FINNGEN_R5	1044	212504
NEALE2_20002_1494	Varicose veins | non-cancer illness code, self-reported	phenotype	7.32043e-13	-0.30733	0.735408		UKB Neale v2	1299	361141
FINNGEN_R5_FG_HYPERTENSION	Hypertensive diseases (excluding secondary)	cardiovascular disease	0.0003727	-0.0335	0.967055		FINNGEN_R5	55955	218792
GCST90014033	Haemorrhoidal disease	cardiovascular disease	0.001217	0.015	1.01511	PMID:33888516	Zheng T	218920	944133
NEALE2_23111_raw	Leg fat percentage (right)	measurement	0.00174019	0.0443609			UKB Neale v2		354811
NEALE2_23130_raw	Trunk predicted mass	measurement	0.00011442	-0.0307875			UKB Neale v2		354494
NEALE2_23106_raw	Impedance of whole body	Uncategorised	9.98495e-12	1.16872			UKB Neale v2		354795
FINNGEN_R5_I9_AF	Atrial fibrillation and flutter	cardiovascular disease	9.111e-05	-0.0599	0.941859		FINNGEN_R5	22068	138994
GCST90000025	Appendicular lean mass	measurement	3.319e-23	-0.0202		PMID:33097823	Pei YF		450243
NEALE2_23114_raw	Leg predicted mass (right)	measurement	1.18057e-12	-0.0207276			UKB Neale v2		354798
NEALE2_3143_raw	Ankle spacing width	Uncategorised	0.0021207	-0.041091			UKB Neale v2		206589
NEALE2_23118_raw	Leg predicted mass (left)	measurement	6.95007e-12	-0.0200468			UKB Neale v2		354766
NEALE2_23102_raw	Whole body water mass	measurement	1.61144e-06	-0.0569764			UKB Neale v2		354834
SAIGE_728_71	Contracture of palmar fascia [dupuytren's disease]	cell proliferation disorder	0.0028	0.0797	1.08296		UKB SAIGE	3503	382214
SAIGE_717	Polymyalgia rheumatica	musculoskeletal or connective tissue disease	0.00476	-0.129	0.878974		UKB SAIGE	1152	408961
NEALE2_4282	Maximum digits remembered correctly	Uncategorised	0.0049739	-0.016544			UKB Neale v2		36884
FINNGEN_R5_H7_CATARACTSENILE	Senile cataract	phenotype	0.0001964	-0.0445	0.956476		FINNGEN_R5	26758	216362
FINNGEN_R5_RX_ANTIHYP	Antihypertensive medication - note that there are other indications	cardiovascular disease	5.046e-07	-0.0431	0.957816		FINNGEN_R5	107287	218792
NEALE2_23129_raw	Trunk fat-free mass	measurement	0.000174754	-0.0312343			UKB Neale v2		354530
NEALE2_20003_1140865588	Pentasa sr 250mg m/r tablet | treatment/medication code	measurement	0.000897109	0.324684	1.38359		UKB Neale v2	249	361141
FINNGEN_R5_I9_HYPTENS	Hypertension	cardiovascular disease	0.0003529	-0.0336	0.966958		FINNGEN_R5	55917	218754
FINNGEN_R5_FG_CVD	Cardiovascular diseases (excluding rheumatic etc)	cardiovascular disease	9.373e-10	-0.0495	0.951705		FINNGEN_R5	101866	218792
SAIGE_728_7	Fasciitis	phenotype	0.00128	0.0819	1.08535		UKB SAIGE	3843	382554
NEALE2_20003_1141171336	Eprosartan | treatment/medication code	measurement	0.00247266	0.30852	1.36141		UKB Neale v2	229	361141
GCST90011471	OTU99_7 (Lachnospiraceae) abundance	measurement	0.000779297	0.0634509		PMID:33462482	Ruhlemann MC		8956
NEALE2_23113_raw	Leg fat-free mass (right)	measurement	8.43122e-13	-0.02225			UKB Neale v2		354798
SAIGE_332	Parkinson's disease	Uncategorised	0.00453	-0.131	0.877218		UKB SAIGE	1127	396336
SAIGE_377_3	Optic neuritis/neuropathy	disease of visual system	0.000169	-0.525	0.591555		UKB SAIGE	125	401370
NEALE2_1677	Breastfed as a baby	Uncategorised	0.000761702	0.0212179	1.02144		UKB Neale v2	79905	273743
NEALE2_30030_raw	Haematocrit percentage	Uncategorised	2.3938e-05	-0.0316301			UKB Neale v2		350475
NEALE2_4079_raw	Diastolic blood pressure, automated reading	measurement	0.000297259	-0.094816			UKB Neale v2		340162
FINNGEN_R5_I9_HYPTENSESS_EXNONE	Hypertension, essential (no controls excluded)	Uncategorised	9.261e-05	-0.038	0.962713		FINNGEN_R5	42857	218792
FINNGEN_R5_AB1_ERYSIPELAS	Erysipelas	infectious disease	0.0002659	-0.0572	0.944405		FINNGEN_R5	10019	207679
FINNGEN_R5_I9_VARICVE	Varicose veins	phenotype	8.487e-67	-0.2388	0.787572		FINNGEN_R5	17027	207055
GCST90000026	Appendicular lean mass	measurement	2.5e-10	-0.0197841		PMID:33097823	Pei YF		205513
GCST006907	Ischemic stroke (large artery atherosclerosis)	cardiovascular disease	0.004702	0.0805	1.08383	PMID:29531354	Malik R	4373	410484
FINNGEN_R5_I9_HYPERTENSION	Hypertensive diseases	cardiovascular disease	0.0003727	-0.0335	0.967055		FINNGEN_R5	55955	218792
GCST90002383	Hematocrit	measurement	0.00087	-0.00769172		PMID:32888494	Vuckovic D		408112
FINNGEN_R5_I9_HYPTENS_EXNONE	Hypertension (no controls excluded)	cardiovascular disease	0.0003435	-0.0337	0.966862		FINNGEN_R5	55917	218792
NEALE2_30010_raw	Red blood cell (erythrocyte) count	measurement	0.00118008	-0.00294526			UKB Neale v2		350475
NEALE2_30020_raw	Haemoglobin concentration	measurement	4.75915e-05	-0.0103274			UKB Neale v2		350474
GCST004988	Breast cancer	cell proliferation disorder	0.0008651	-0.0226	0.977653	PMID:29059683	Michailidou K	76192	139274
FINNGEN_R5_C3_OTHER_SKIN_EXALLC	Other malignant neoplasms of skin (=non-melanoma skin cancer) (all cancers excluded)	cell proliferation disorder	0.00388	0.0473	1.04844		FINNGEN_R5	10382	184388
FINNGEN_R5_N14_MALEINFERT	Male infertility	reproductive system or breast disease	0.0002789	-0.2065	0.813426		FINNGEN_R5	680	73479
SAIGE_270	Disorders of protein plasma/amino-acid transport and metabolism	Uncategorised	0.00194	0.238	1.26871		UKB SAIGE	407	408637
FINNGEN_R5_C3_SKIN_EXALLC	Malignant neoplasm of skin (all cancers excluded)	cell proliferation disorder	0.003965	0.0473	1.04844		FINNGEN_R5	10384	184390
FINNGEN_R5_I9_DISVEINLYMPH	Diseases of veins, lymphatic vessels and lymph nodes, not elsewhere classified	cardiovascular disease	7.359e-48	-0.1555	0.855987		FINNGEN_R5	28764	218792
GCST90013410	Basal cell carcinoma	cell proliferation disorder	0.0019	0.0369766	1.03767	PMID:33549134	Adolphe C	17416	392871
GCST90006911	Helicobacter pylori CagA antibody levels	measurement	0.00241198	-0.142324		PMID:33204752	Butler-Laporte G		985
NEALE2_23115_raw	Leg fat percentage (left)	measurement	0.00203548	0.0415463			UKB Neale v2		354791
GCST90011409	OTU97_7 (Lachnospiraceae) abundance	measurement	0.000736245	0.0637401		PMID:33462482	Ruhlemann MC		8956
FINNGEN_R5_F5_DEMINOTH	Dementia in other diseases classified elsewhere	phenotype	0.004908	-0.1721	0.841895		FINNGEN_R5	581	210068
FINNGEN_R5_I9_HEARTFAIL_AND_ANTIHYPERT	Heart failure and antihypertensive medication	cardiovascular disease	4.814e-05	-0.0605	0.941294		FINNGEN_R5	22113	133618
SAIGE_454_1	Varicose veins of lower extremity	Uncategorised	5.94e-79	-0.284	0.752767		UKB SAIGE	11697	381289
SAIGE_656	Other perinatal conditions of fetus or newborn	Uncategorised	0.00449	0.422	1.52501		UKB SAIGE	110	408961
SAIGE_228	Hemangioma and lymphangioma, any site	cell proliferation disorder	0.0038	0.112	1.11851		UKB SAIGE	1603	408961
FINNGEN_R5_M13_SPINALOSTEOCHON	Spinal osteochondrosis	musculoskeletal or connective tissue disease	0.001965	-0.336	0.714623		FINNGEN_R5	183	164865
GCST90000027	Appendicular lean mass	measurement	4.5e-14	-0.0205347		PMID:33097823	Pei YF		244730
NEALE2_20002_1485	Irregular heart beat | non-cancer illness code, self-reported	cardiovascular disease	0.00274735	0.194402	1.21458		UKB Neale v2	565	361141
NEALE2_23101_raw	Whole body fat-free mass	Uncategorised	7.87971e-07	-0.0796446			UKB Neale v2		354808
rs11121615
Study ID	Trait	Trait Category	P-value	Beta	Odds Ratio	PMID	Author (Year)	N Cases	N Overall
FINNGEN_R5_I9_CVD	Cardiovascular diseases	cardiovascular disease	1.456e-12	-0.0563	0.945256		FINNGEN_R5	111108	218792
SAIGE_366	Cataract	Uncategorised	1.04e-08	-0.0658	0.936318		UKB SAIGE	20352	408961
NEALE2_23104_raw	Body mass index (bmi)	measurement	0.00292154	-0.0362753			UKB Neale v2		354831
NEALE2_23117_raw	Leg fat-free mass (left)	measurement	5.45221e-12	-0.0214876			UKB Neale v2		354771
SAIGE_728	Disorders of muscle, ligament, and fascia	Uncategorised	0.0048	0.0663	1.06855		UKB SAIGE	4488	383199
FINNGEN_R5_I9_VEINSOTH	Other disorders of veins	cardiovascular disease	1.312e-28	-0.2249	0.798596		FINNGEN_R5	6073	196101
SAIGE_454	Varicose veins	phenotype	1.68e-76	-0.274	0.760332		UKB SAIGE	12172	381764
FINNGEN_R5_H7_LENS	Disorders of lens	disease of visual system	0.0009843	-0.037	0.963676		FINNGEN_R5	29188	218792
SAIGE_593	Hematuria	phenotype	0.00158	0.0394	1.04019		UKB SAIGE	16409	396345
NEALE2_23105_raw	Basal metabolic rate	measurement	1.09982e-05	-9.49915			UKB Neale v2		354825
FINNGEN_R5_I9_VARICVE_EXNONE	Varicose veins (no controls excluded)	cardiovascular disease	1.356e-66	-0.2364	0.789465		FINNGEN_R5	17027	218792
NEALE2_23107_raw	Impedance of leg (right)	Uncategorised	2.76767e-28	0.918247			UKB Neale v2		354817
NEALE2_20535	Waking too early	nervous system disease	0.00100558	-0.0553411	0.946162		UKB Neale v2	11012	45540
NEALE2_23108_raw	Impedance of leg (left)	Uncategorised	6.23737e-31	0.961633			UKB Neale v2		354811
FINNGEN_R5_I9_HYPTENSESS	Hypertension, essential	Uncategorised	9.793e-05	-0.0395	0.96127		FINNGEN_R5	42857	205694
SAIGE_366_2	Senile cataract	disease of visual system	3.31e-05	-0.0725	0.930066		UKB SAIGE	8369	396978
NEALE2_1518	Hot drink temperature	Uncategorised	0.00410144	-0.00420096			UKB Neale v2		357256
FINNGEN_R5_I9_VEINSOTH_EXNONE	Other disorders of veins (no controls excluded)	cardiovascular disease	1.562e-24	-0.2045	0.815055		FINNGEN_R5	6073	218792
FINNGEN_R5_ANTIDEPRESSANTS	Depression medications	Uncategorised	0.001133	-0.034	0.966572		FINNGEN_R5	58842	118669
FINNGEN_R5_FG_DISVEINLYMPH	Diseases of veins, lymphatic vessels and lymph nodes, not elsewhere classified (FINNGEN)	cardiovascular disease	3.248e-39	-0.1485	0.862		FINNGEN_R5	24817	218792
FINNGEN_R5_ST19_INJURY_MUSCLE_TENDON_HIP_THIGH_LEVEL	Injury of muscle and tendon at hip and thigh level	injury, poisoning or other complication	0.001436	0.1458	1.15696		FINNGEN_R5	1044	212504
NEALE2_20002_1494	Varicose veins | non-cancer illness code, self-reported	phenotype	7.32043e-13	-0.30733	0.735408		UKB Neale v2	1299	361141
FINNGEN_R5_FG_HYPERTENSION	Hypertensive diseases (excluding secondary)	cardiovascular disease	0.0003727	-0.0335	0.967055		FINNGEN_R5	55955	218792
GCST90014033	Haemorrhoidal disease	cardiovascular disease	0.001217	0.015	1.01511	PMID:33888516	Zheng T	218920	944133
NEALE2_23111_raw	Leg fat percentage (right)	measurement	0.00174019	0.0443609			UKB Neale v2		354811
NEALE2_23130_raw	Trunk predicted mass	measurement	0.00011442	-0.0307875			UKB Neale v2		354494
NEALE2_23106_raw	Impedance of whole body	Uncategorised	9.98495e-12	1.16872			UKB Neale v2		354795
FINNGEN_R5_I9_AF	Atrial fibrillation and flutter	cardiovascular disease	9.111e-05	-0.0599	0.941859		FINNGEN_R5	22068	138994
GCST90000025	Appendicular lean mass	measurement	3.319e-23	-0.0202		PMID:33097823	Pei YF		450243
NEALE2_23114_raw	Leg predicted mass (right)	measurement	1.18057e-12	-0.0207276			UKB Neale v2		354798
NEALE2_3143_raw	Ankle spacing width	Uncategorised	0.0021207	-0.041091			UKB Neale v2		206589
NEALE2_23118_raw	Leg predicted mass (left)	measurement	6.95007e-12	-0.0200468			UKB Neale v2		354766
NEALE2_23102_raw	Whole body water mass	measurement	1.61144e-06	-0.0569764			UKB Neale v2		354834
SAIGE_728_71	Contracture of palmar fascia [dupuytren's disease]	cell proliferation disorder	0.0028	0.0797	1.08296		UKB SAIGE	3503	382214
SAIGE_717	Polymyalgia rheumatica	musculoskeletal or connective tissue disease	0.00476	-0.129	0.878974		UKB SAIGE	1152	408961
NEALE2_4282	Maximum digits remembered correctly	Uncategorised	0.0049739	-0.016544			UKB Neale v2		36884
FINNGEN_R5_H7_CATARACTSENILE	Senile cataract	phenotype	0.0001964	-0.0445	0.956476		FINNGEN_R5	26758	216362
FINNGEN_R5_RX_ANTIHYP	Antihypertensive medication - note that there are other indications	cardiovascular disease	5.046e-07	-0.0431	0.957816		FINNGEN_R5	107287	218792
NEALE2_23129_raw	Trunk fat-free mass	measurement	0.000174754	-0.0312343			UKB Neale v2		354530
NEALE2_20003_1140865588	Pentasa sr 250mg m/r tablet | treatment/medication code	measurement	0.000897109	0.324684	1.38359		UKB Neale v2	249	361141
FINNGEN_R5_I9_HYPTENS	Hypertension	cardiovascular disease	0.0003529	-0.0336	0.966958		FINNGEN_R5	55917	218754
FINNGEN_R5_FG_CVD	Cardiovascular diseases (excluding rheumatic etc)	cardiovascular disease	9.373e-10	-0.0495	0.951705		FINNGEN_R5	101866	218792
SAIGE_728_7	Fasciitis	phenotype	0.00128	0.0819	1.08535		UKB SAIGE	3843	382554
NEALE2_20003_1141171336	Eprosartan | treatment/medication code	measurement	0.00247266	0.30852	1.36141		UKB Neale v2	229	361141
GCST90011471	OTU99_7 (Lachnospiraceae) abundance	measurement	0.000779297	0.0634509		PMID:33462482	Ruhlemann MC		8956
NEALE2_23113_raw	Leg fat-free mass (right)	measurement	8.43122e-13	-0.02225			UKB Neale v2		354798
SAIGE_332	Parkinson's disease	Uncategorised	0.00453	-0.131	0.877218		UKB SAIGE	1127	396336
SAIGE_377_3	Optic neuritis/neuropathy	disease of visual system	0.000169	-0.525	0.591555		UKB SAIGE	125	401370
NEALE2_1677	Breastfed as a baby	Uncategorised	0.000761702	0.0212179	1.02144		UKB Neale v2	79905	273743
NEALE2_30030_raw	Haematocrit percentage	Uncategorised	2.3938e-05	-0.0316301			UKB Neale v2		350475
NEALE2_4079_raw	Diastolic blood pressure, automated reading	measurement	0.000297259	-0.094816			UKB Neale v2		340162
FINNGEN_R5_I9_HYPTENSESS_EXNONE	Hypertension, essential (no controls excluded)	Uncategorised	9.261e-05	-0.038	0.962713		FINNGEN_R5	42857	218792
FINNGEN_R5_AB1_ERYSIPELAS	Erysipelas	infectious disease	0.0002659	-0.0572	0.944405		FINNGEN_R5	10019	207679
FINNGEN_R5_I9_VARICVE	Varicose veins	phenotype	8.487e-67	-0.2388	0.787572		FINNGEN_R5	17027	207055
GCST90000026	Appendicular lean mass	measurement	2.5e-10	-0.0197841		PMID:33097823	Pei YF		205513
GCST006907	Ischemic stroke (large artery atherosclerosis)	cardiovascular disease	0.004702	0.0805	1.08383	PMID:29531354	Malik R	4373	410484
FINNGEN_R5_I9_HYPERTENSION	Hypertensive diseases	cardiovascular disease	0.0003727	-0.0335	0.967055		FINNGEN_R5	55955	218792
GCST90002383	Hematocrit	measurement	0.00087	-0.00769172		PMID:32888494	Vuckovic D		408112
FINNGEN_R5_I9_HYPTENS_EXNONE	Hypertension (no controls excluded)	cardiovascular disease	0.0003435	-0.0337	0.966862		FINNGEN_R5	55917	218792
NEALE2_30010_raw	Red blood cell (erythrocyte) count	measurement	0.00118008	-0.00294526			UKB Neale v2		350475
NEALE2_30020_raw	Haemoglobin concentration	measurement	4.75915e-05	-0.0103274			UKB Neale v2		350474
GCST004988	Breast cancer	cell proliferation disorder	0.0008651	-0.0226	0.977653	PMID:29059683	Michailidou K	76192	139274
FINNGEN_R5_C3_OTHER_SKIN_EXALLC	Other malignant neoplasms of skin (=non-melanoma skin cancer) (all cancers excluded)	cell proliferation disorder	0.00388	0.0473	1.04844		FINNGEN_R5	10382	184388
FINNGEN_R5_N14_MALEINFERT	Male infertility	reproductive system or breast disease	0.0002789	-0.2065	0.813426		FINNGEN_R5	680	73479
SAIGE_270	Disorders of protein plasma/amino-acid transport and metabolism	Uncategorised	0.00194	0.238	1.26871		UKB SAIGE	407	408637
FINNGEN_R5_C3_SKIN_EXALLC	Malignant neoplasm of skin (all cancers excluded)	cell proliferation disorder	0.003965	0.0473	1.04844		FINNGEN_R5	10384	184390
FINNGEN_R5_I9_DISVEINLYMPH	Diseases of veins, lymphatic vessels and lymph nodes, not elsewhere classified	cardiovascular disease	7.359e-48	-0.1555	0.855987		FINNGEN_R5	28764	218792
GCST90013410	Basal cell carcinoma	cell proliferation disorder	0.0019	0.0369766	1.03767	PMID:33549134	Adolphe C	17416	392871
GCST90006911	Helicobacter pylori CagA antibody levels	measurement	0.00241198	-0.142324		PMID:33204752	Butler-Laporte G		985
NEALE2_23115_raw	Leg fat percentage (left)	measurement	0.00203548	0.0415463			UKB Neale v2		354791
GCST90011409	OTU97_7 (Lachnospiraceae) abundance	measurement	0.000736245	0.0637401		PMID:33462482	Ruhlemann MC		8956
FINNGEN_R5_F5_DEMINOTH	Dementia in other diseases classified elsewhere	phenotype	0.004908	-0.1721	0.841895		FINNGEN_R5	581	210068
FINNGEN_R5_I9_HEARTFAIL_AND_ANTIHYPERT	Heart failure and antihypertensive medication	cardiovascular disease	4.814e-05	-0.0605	0.941294		FINNGEN_R5	22113	133618
SAIGE_454_1	Varicose veins of lower extremity	Uncategorised	5.94e-79	-0.284	0.752767		UKB SAIGE	11697	381289
SAIGE_656	Other perinatal conditions of fetus or newborn	Uncategorised	0.00449	0.422	1.52501		UKB SAIGE	110	408961
SAIGE_228	Hemangioma and lymphangioma, any site	cell proliferation disorder	0.0038	0.112	1.11851		UKB SAIGE	1603	408961
FINNGEN_R5_M13_SPINALOSTEOCHON	Spinal osteochondrosis	musculoskeletal or connective tissue disease	0.001965	-0.336	0.714623		FINNGEN_R5	183	164865
GCST90000027	Appendicular lean mass	measurement	4.5e-14	-0.0205347		PMID:33097823	Pei YF		244730
NEALE2_20002_1485	Irregular heart beat | non-cancer illness code, self-reported	cardiovascular disease	0.00274735	0.194402	1.21458		UKB Neale v2	565	361141
NEALE2_23101_raw	Whole body fat-free mass	Uncategorised	7.87971e-07	-0.0796446			UKB Neale v2		354808
rs17712208
Study ID	Trait	Trait Category	P-value	Beta	Odds Ratio	PMID	Author (Year)	N Cases	N Overall
GCST90002405	Reticulocyte count	measurement	0.0019	0.0179647		PMID:32888494	Vuckovic D		408112
SAIGE_711_1	Pyogenic arthritis	infectious disease	0.00238	0.651	1.91746		UKB SAIGE	328	366147
NEALE2_30090_raw	Platelet crit	measurement	8.16381e-05	0.0011903			UKB Neale v2		350471
FINNGEN_R5_M13_ENTESOPATHYOTH	Other enthesopathies	musculoskeletal or connective tissue disease	0.003835	0.2248	1.25207		FINNGEN_R5	5341	172982
NEALE2_20110_9	Diabetes | illnesses of mother	pancreas disease	4.27768e-06	0.103999	1.1096		UKB Neale v2	30772	331142
NEALE2_20003_1140882394	Paracetamol + codeine | treatment/medication code	measurement	0.0018923	0.679509	1.97291		UKB Neale v2	308	361141
SAIGE_454_1	Varicose veins of lower extremity	Uncategorised	5.37e-05	0.15	1.16183		UKB SAIGE	11697	381289
FINNGEN_R5_E4_DM2NOCOMP	Type 2 diabetes without complications	Uncategorised	0.0007409	0.1803	1.19758		FINNGEN_R5	14622	197807
NEALE2_20003_1141195044	Hydroxycarbamide | treatment/medication code	measurement	0.000149259	1.14702	3.14879		UKB Neale v2	161	361141
FINNGEN_R5_T2D_WIDE	Type 2 diabetes, wide definition	Uncategorised	0.0002516	0.1823	1.19997		FINNGEN_R5	17268	202046
NEALE2_2247_1	Yes | hearing difficulty/problems	nervous system disease	0.00322371	0.042856	1.04379		UKB Neale v2	90710	346635
GCST000568	Fasting blood glucose	measurement	0.0001213	0.052		PMID:20081858	Dupuis J		46186
NEALE2_30270_raw	Mean sphered cell volume	Uncategorised	0.0027658	-0.102451			UKB Neale v2		344729
FINNGEN_R5_E4_DIABETES	Diabetes mellitus	pancreas disease	2.815e-06	0.1752	1.19148		FINNGEN_R5	35607	218792
GCST90038690	High cholesterol	phenotype	0.00022	0.00628342	1.0063	PMID:33959723	Donertas HM	59853	484598
GCST90038633	Diabetes	pancreas disease	3.4e-15	0.00933899	1.00938	PMID:33959723	Donertas HM	24659	484598
GCST90002406	Reticulocyte fraction of red cells	measurement	0.00035	0.0207661		PMID:32888494	Vuckovic D		408112
NEALE2_102400	Savoury snack consumers	measurement	0.00269418	0.105061	1.11078		UKB Neale v2	18335	51427
GCST90002400	Plateletcrit	measurement	1.6e-06	0.0275722		PMID:32888494	Vuckovic D		408112
SAIGE_189_21	Malignant neoplasm of bladder	Uncategorised	0.00468	-0.237	0.788991		UKB SAIGE	2146	406942
GCST90002402	Platelet count	measurement	1.3e-05	0.0248825		PMID:32888494	Vuckovic D		408112
GCST90016666	Liver volume	Uncategorised	0.0018	0.0587994		PMID:34128465	Liu Y		32860
FINNGEN_R5_T2D_INCLAVO	Type 2 diabetes, definitions combined, including avohilmo	Uncategorised	8.234e-08	0.2237	1.2507		FINNGEN_R5	28717	209439
SAIGE_250_2	Type 2 diabetes	Uncategorised	3.24e-08	0.166	1.18057		UKB SAIGE	18945	407701
NEALE2_2443	Diabetes diagnosed by doctor	pancreas disease	8.75189e-11	0.192684	1.2125		UKB Neale v2	17275	360192
GCST90002386	High light scatter reticulocyte percentage of red cells	measurement	0.0019	0.0179243		PMID:32888494	Vuckovic D		408112
GCST006951	Feeling hurt	measurement	0.002951	0.0190661		PMID:29500382	Nagel M		372047
SAIGE_389_1	Sensorineural hearing loss	nervous system disease	0.00318	0.533	1.70404		UKB SAIGE	456	405018
NEALE2_20084_473	Glucosamine/chondroitin | vitamin and/or mineral supplement use	Uncategorised	0.00283252	-0.1371	0.871883		UKB Neale v2	7922	51427
FINNGEN_R5_I9_DISVEINLYMPH	Diseases of veins, lymphatic vessels and lymph nodes, not elsewhere classified	cardiovascular disease	0.004279	0.1129	1.11952		FINNGEN_R5	28764	218792
SAIGE_519_9	Symptoms involving respiratory system and other chest symptoms	respiratory or thoracic disease	0.0041	0.635	1.88702		UKB SAIGE	308	399833
GCST010144	Serum 25-Hydroxyvitamin D levels	measurement	1e-06	-0.02633		PMID:32059762	Manousaki D		443734
SAIGE_250	Diabetes mellitus	pancreas disease	7.12e-08	0.157	1.17		UKB SAIGE	20203	408959
NEALE2_30080_raw	Platelet count	measurement	0.000259613	1.37354			UKB Neale v2		350474
NEALE2_20002_1479	Rheumatic fever | non-cancer illness code, self-reported	infectious disease	0.00109304	0.385037	1.46967		UKB Neale v2	1061	361141
GCST90000615	Serum 25-Hydroxyvitamin D levels	measurement	8.31485e-08	-0.0285642		PMID:32242144	Revez JA		417580
FINNGEN_R5_E4_DM2OPTH	Type 2 diabetes with ophthalmic complications	injury, poisoning or other complication	2.2e-05	0.5392	1.71463		FINNGEN_R5	2119	185304
GCST90002412	Low density lipoprotein cholesterol levels	measurement	7.1e-09	0.0296226		PMID:32493714	Klimentidis YC		431167
NEALE2_6164_4	Light diy (eg: pruning, watering the lawn) | types of physical activity in last 4 weeks	Uncategorised	0.00223614	-0.0389792	0.961771		UKB Neale v2	172584	359263
GCST90002304	Hematocrit	measurement	0.001497	-0.01614		PMID:32888493	Chen MH		562259
NEALE2_20003_1141162824	Detrusitol 1mg tablet | treatment/medication code	measurement	0.000939545	0.541038	1.71779		UKB Neale v2	551	361141
FINNGEN_R5_E4_DM2_STRICT	Type 2 diabetes, strict (exclude DM1)	Uncategorised	5.488e-08	0.2242	1.25132		FINNGEN_R5	29166	212351
FINNGEN_R5_DM_RETINOPATHY	Diabetic retinopathy	disease of visual system	0.002575	0.1465	1.15777		FINNGEN_R5	14584	216666
FINNGEN_R5_DM_OTHER_WIDE	Other diabetes, wide definition	pancreas disease	4.615e-07	0.1977	1.2186		FINNGEN_R5	31626	210039
NEALE2_6177_3	Insulin | medication for cholesterol, blood pressure or diabetes	Uncategorised	0.000428506	0.285354	1.33023		UKB Neale v2	2248	165340
GCST90000617	Serum 25-Hydroxyvitamin D levels	measurement	4.20595e-07	-0.0270192		PMID:32242144	Revez JA		417580
NEALE2_20003_1141146188	Latanoprost | treatment/medication code	measurement	0.00072849	0.481687	1.6188		UKB Neale v2	725	361141
FINNGEN_R5_DIABETES_FG	Diabetes, varying definitions	pancreas disease	5.688e-06	0.1686	1.18365		FINNGEN_R5	36219	218792
SAIGE_189	Cancer of urinary organs (incl. kidney and bladder)	cell proliferation disorder	0.000867	-0.201	0.817912		UKB SAIGE	4165	408961
NEALE2_2764_raw	Age at last live birth	measurement	0.000622717	-0.172112			UKB Neale v2		131806
FINNGEN_R5_DM_RETINOPATHY_EXMORE	Diabetic retinopathy (more controls excluded)	disease of visual system	0.0002487	0.1847	1.20286		FINNGEN_R5	14584	190594
SAIGE_454	Varicose veins	phenotype	8.89e-06	0.162	1.17586		UKB SAIGE	12172	381764
GCST90038599	Diabetes or endocrine disease	pancreas disease	1.8e-07	0.00882824	1.00887	PMID:33959723	Donertas HM	51949	484598
FINNGEN_R5_T2D	Type 2 diabetes, definitions combined	Uncategorised	5.61e-08	0.2238	1.25082		FINNGEN_R5	29193	211766
GCST90019483	Vesicular integral-membrane protein VIP36 measurement	measurement	0.002744	-0.1159		PMID:33328453	Pietzner M		10708
FINNGEN_R5_Z21_SUPERV_HIGH_R_PREGNAC	Supervision of high-risk pregnancy	reproductive system or breast disease	0.0008658	0.23	1.2586		FINNGEN_R5	8185	98316
GCST90000618	Serum 25-Hydroxyvitamin D levels	measurement	1.41926e-06	-0.0265254		PMID:32242144	Revez JA		496946
GCST90002396	Mean reticulocyte volume	measurement	0.00069	-0.0194804		PMID:32888494	Vuckovic D		408112
GCST005180	Homeostasis model assessment of beta-cell function	measurement	0.004736	-0.043		PMID:20081858	Dupuis J		36466
NEALE2_1458	Cereal intake	Uncategorised	0.00382617	-0.0157221			UKB Neale v2		345019
NEALE2_30030_raw	Haematocrit percentage	Uncategorised	0.00415245	-0.0534911			UKB Neale v2		350475
GCST005047	Type 2 diabetes	pancreas disease	0.00091	0.207014	1.23	PMID:22885922	Morris AP	12171	69033
GCST005413	Type 2 diabetes	pancreas disease	3.55e-07	0.2462	1.27916	PMID:29358691	Bonas-Guarch S	12931	70127
GCST005186	Fasting blood glucose	measurement	3.193e-06	0.052		PMID:22581228	Manning AK		58074
NEALE2_20404	Ever physically dependent on alcohol	Uncategorised	0.00173202	0.528775	1.69685		UKB Neale v2	741	2647
NEALE2_20003_1141146234	Atorvastatin | treatment/medication code	measurement	1.96505e-05	0.158721	1.17201		UKB Neale v2	10805	361141
FINNGEN_R5_E4_ENDONUTRMET	Endocrine, nutritional and metabolic diseases	endocrine system disease	0.001561	0.0895	1.09363		FINNGEN_R5	77918	218792
FINNGEN_R5_E4_DM2	Type 2 diabetes	Uncategorised	1.706e-07	0.2065	1.22937		FINNGEN_R5	32469	215654
GCST000759	LDL cholesterol	measurement	0.004737	0.0646		PMID:20686565	Teslovich TM		95454
NEALE2_6153_1	Cholesterol lowering medication | medication for cholesterol, blood pressure, diabetes, or take exogenous hormones	Uncategorised	0.000536641	0.088522	1.09256		UKB Neale v2	24247	193148
GCST90002383	Hematocrit	measurement	0.0022	-0.0176775		PMID:32888494	Vuckovic D		408112
FINNGEN_R5_I9_VARICVE	Varicose veins	phenotype	0.003508	0.1491	1.16079		FINNGEN_R5	17027	207055
GCST90000614	Serum 25-Hydroxyvitamin D levels	measurement	1.53354e-07	-0.0284034		PMID:32242144	Revez JA		417580
NEALE2_20002_1223	Type 2 diabetes | non-cancer illness code, self-reported	Uncategorised	0.00292582	0.238951	1.26992		UKB Neale v2	2292	361141
FINNGEN_R5_M13_PANNICULITIS	Panniculitis affecting regions of neck and back	integumentary system disease	0.00134	0.7291	2.07321		FINNGEN_R5	610	165292
NEALE2_20112_4	Bowel cancer | illnesses of adopted father	cell proliferation disorder	0.0014819	0.881157	2.41369		UKB Neale v2	174	2560
NEALE2_20002_1473	High cholesterol | non-cancer illness code, self-reported	phenotype	2.02261e-05	0.0811403	1.08452		UKB Neale v2	43957	361141
FINNGEN_R5_E4_HYPERLIPMIX	Mixed hyperlipidaemia	endocrine system disease	0.0007661	0.8119	2.25218		FINNGEN_R5	513	197772
NEALE2_6156_15	All of the above | manic/hyper symptoms	Uncategorised	0.000254723	0.296677	1.34538		UKB Neale v2	2431	24049
FINNGEN_R5_ST19_BURN_CORROSION_WRIST_HAND	Burn and corrosion of wrist and hand	injury, poisoning or other complication	0.002487	0.7955	2.21555		FINNGEN_R5	443	218130
NEALE2_20003_1140884600	Metformin | treatment/medication code	Uncategorised	1.15226e-05	0.179229	1.19629		UKB Neale v2	8968	361141
GCST90060211	Cholesteryl ester_16:0_[M+NH4]1+ levels	measurement	0.0034	0.0922713		PMID:34503513	Harshfield EL		13814
FINNGEN_R5_E4_DM2NASCOMP	Type 2 diabetes with other specified/multiple/unspecified complications	injury, poisoning or other complication	2.566e-07	0.2306	1.25936		FINNGEN_R5	24133	207318
NEALE2_20003_1140874744	Gliclazide | treatment/medication code	measurement	7.95597e-08	0.37636	1.45697		UKB Neale v2	3007	361141
NEALE2_20002_1220	Diabetes | non-cancer illness code, self-reported	pancreas disease	9.27464e-09	0.187937	1.20676		UKB Neale v2	14114	361141
GCST000760	Cholesterol, total	measurement	0.001128	0.074		PMID:20686565	Teslovich TM		100184
FINNGEN_R5_H7_RETINALBREAK	Retinal breaks without detachment	disease of visual system	0.003916	0.3369	1.4006		FINNGEN_R5	2125	205143
FINNGEN_R5_H7_EPISCLERITIS	Episcleritis	phenotype	0.00475	0.6042	1.82979		FINNGEN_R5	660	209947
NEALE2_20107_9	Diabetes | illnesses of father	pancreas disease	1.02311e-05	0.100842	1.1061		UKB Neale v2	30010	313294
NEALE2_2247_0	No | hearing difficulty/problems	measurement	0.0030961	-0.0430239	0.957888		UKB Neale v2	90797	346635
GCST90000616	Serum 25-Hydroxyvitamin D levels	measurement	1.48188e-07	-0.0280054		PMID:32242144	Revez JA		417580
SAIGE_495	Asthma	Uncategorised	0.00151	-0.0812	0.922009		UKB SAIGE	26332	401837
GCST90038634	Type 2 diabetes	pancreas disease	0.00013	0.00174351	1.00175	PMID:33959723	Donertas HM	3260	484598
NEALE2_20003_1140883066	Insulin product | treatment/medication code	measurement	0.00156528	0.204674	1.22712		UKB Neale v2	3545	361141
FINNGEN_R5_I9_VARICVE_EXNONE	Varicose veins (no controls excluded)	cardiovascular disease	0.003304	0.1487	1.16032		FINNGEN_R5	17027	218792
FINNGEN_R5_KELA_DIAB_INSUL_EXMORE	Diabetes, insuline treatment (Kela reimbursement) (more controls excluded)	pancreas disease	1.52e-06	0.196	1.21653		FINNGEN_R5	29071	211627
FINNGEN_R5_KELA_DIAB_INSUL	Diabetes, insuline treatment (Kela reimbursement)	Uncategorised	4.601e-06	0.1845	1.20262		FINNGEN_R5	29071	218792
FINNGEN_R5_ST19_BURNS_CORROSIO_EXTER_BODY_SURFA_SPECIFE_SITE	Burns and corrosions of external body surface, specified by site	injury, poisoning or other complication	0.004474	0.4012	1.49362		FINNGEN_R5	1523	218204
GCST90002397	Mean spheric corpuscular volume	measurement	1.5e-07	-0.0293469		PMID:32888494	Vuckovic D		408112
NEALE2_103990	Vegetable consumers	measurement	0.00241076	0.133321	1.14262		UKB Neale v2	9068	51427
GCST90006903	Anti-human herpes virus 6 IE1A IgG seropositivity	measurement	0.00421923	-0.0485737		PMID:33204752	Butler-Laporte G		8735
FINNGEN_R5_E4_DM2COMA	Type 2 diabetes with coma	phenotype	0.0006205	0.415	1.51437		FINNGEN_R5	2247	185432
SAIGE_200_1	Polycythemia vera	cell proliferation disorder	0.000134	0.781	2.18365		UKB SAIGE	390	401535
GCST90002357	Platelet count	measurement	2.31e-05	0.021327		PMID:32888493	Chen MH		542827
FINNGEN_R5_VIRALPNEUMONAS	Viral pneumonia (unknown virus, not influenza)	infectious disease	0.001553	0.7879	2.19877		FINNGEN_R5	515	213396
NEALE2_6177_1	Cholesterol lowering medication | medication for cholesterol, blood pressure or diabetes	Uncategorised	0.000371994	0.0756989	1.07864		UKB Neale v2	38057	165340
rs340875
Study ID	Trait	Trait Category	P-value	Beta	Odds Ratio	PMID	Author (Year)	N Cases	N Overall
FINNGEN_R5_KELA_DIAB_INSUL	Diabetes, insuline treatment (Kela reimbursement)	Uncategorised	0.0007968	0.0361	1.03676		FINNGEN_R5	29071	218792
SAIGE_454	Varicose veins	phenotype	2.36e-05	-0.0569	0.944689		UKB SAIGE	12172	381764
SAIGE_560_3	Peritoneal or intestinal adhesions	Uncategorised	0.00139	-0.157	0.854704		UKB SAIGE	832	335615
GCST90002400	Plateletcrit	measurement	0.0021	0.00651085		PMID:32888494	Vuckovic D		408112
NEALE2_30100_raw	Mean platelet (thrombocyte) volume	measurement	0.00243572	-0.00781855			UKB Neale v2		350470
GCST90012106	Sex hormone-binding globulin levels adjusted for BMI	measurement	1.1e-13	-0.00859137		PMID:32042192	Ruth KS		188908
GCST90010302	Catechol O-methyltransferase levels	measurement	0.00398944	-0.117262		PMID:33303764	Gilly A		1239
FINNGEN_R5_E4_DM2_STRICT	Type 2 diabetes, strict (exclude DM1)	Uncategorised	1.351e-05	0.048	1.04917		FINNGEN_R5	29166	212351
NEALE2_100150	Drinking water intake	measurement	0.00181873	-0.0383161			UKB Neale v2		51427
GCST006700	Parental longevity (father's age at death)	measurement	0.0048	0.00735811		PMID:29227965	Pilling LC		317652
GCST90016674	Liver iron content	measurement	0.0043	0.0219647		PMID:34128465	Liu Y		32858
FINNGEN_R5_F5_DEPPER	Dependent personality disorder	nervous system disease	0.004574	0.2036	1.22581		FINNGEN_R5	411	212590
FINNGEN_R5_E4_DIABETES	Diabetes mellitus	pancreas disease	0.001257	0.0323	1.03283		FINNGEN_R5	35607	218792
NEALE2_30030_raw	Haematocrit percentage	Uncategorised	2.27257e-10	-0.0437121			UKB Neale v2		350475
NEALE2_20107_9	Diabetes | illnesses of father	pancreas disease	0.00083191	0.0281936	1.02859		UKB Neale v2	30010	313294
GCST005413	Type 2 diabetes	pancreas disease	0.0001629	0.0591	1.06088	PMID:29358691	Bonas-Guarch S	12931	70127
SAIGE_250	Diabetes mellitus	pancreas disease	0.0017	0.0339	1.03448		UKB SAIGE	20203	408959
NEALE2_135	Number of self-reported non-cancer illnesses	Uncategorised	0.000299225	-0.00682702			UKB Neale v2		361141
FINNGEN_R5_I9_VARICVE	Varicose veins	phenotype	1.97e-05	-0.0583	0.943367		FINNGEN_R5	17027	207055
GCST007429	Lung function (FVC)	measurement	6.28e-06	-0.0107		PMID:30804560	Shrine N		321047
FINNGEN_R5_DM_OTHER_WIDE	Other diabetes, wide definition	pancreas disease	0.0007412	0.0354	1.03603		FINNGEN_R5	31626	210039
GCST90002402	Platelet count	measurement	0.00021	0.00780117		PMID:32888494	Vuckovic D		408112
FINNGEN_R5_O15_RETAINED_PLAC_MEMB_NO_HEAMORRH	Retained placenta and membranes, without haemorrhage	pregnancy or perinatal disease	0.001002	-0.1071	0.898436		FINNGEN_R5	2029	100655
NEALE2_20499	Ever sought or received professional help for mental distress	measurement	0.00107161	-0.0271467	0.973218		UKB Neale v2	46020	117677
NEALE2_30010_raw	Red blood cell (erythrocyte) count	measurement	0.00324444	-0.00246067			UKB Neale v2		350475
NEALE2_30260_raw	Mean reticulocyte volume	Uncategorised	0.000178886	-0.0700371			UKB Neale v2		344728
GCST90002304	Hematocrit	measurement	1.55e-11	-0.012422		PMID:32888493	Chen MH		562259
FINNGEN_R5_I9_VARICVE_EXNONE	Varicose veins (no controls excluded)	cardiovascular disease	5.282e-05	-0.0547	0.946769		FINNGEN_R5	17027	218792
NEALE2_20002_1220	Diabetes | non-cancer illness code, self-reported	pancreas disease	2.0722e-05	0.0515288	1.05288		UKB Neale v2	14114	361141
FINNGEN_R5_CD2_NONFOLLICULAR_LYMPHOMA_EXALLC	Non-follicular lymphoma (all cancers excluded)	cell proliferation disorder	0.002597	-0.1231	0.884175		FINNGEN_R5	1283	182039
GCST90002396	Mean reticulocyte volume	measurement	0.0018	-0.00663001		PMID:32888494	Vuckovic D		408112
NEALE2_400_raw	Time to complete round	Uncategorised	0.00190792	-0.782438			UKB Neale v2		354739
SAIGE_947	Urticaria	integumentary system disease	0.00494	-0.207	0.81302		UKB SAIGE	373	405190
FINNGEN_R5_DIABETES_FG	Diabetes, varying definitions	pancreas disease	0.002578	0.0299	1.03035		FINNGEN_R5	36219	218792
GCST90002392	Mean corpuscular volume	measurement	0.00094	-0.00679287		PMID:32888494	Vuckovic D		408112
NEALE2_2443	Diabetes diagnosed by doctor	pancreas disease	7.23801e-07	0.0544411	1.05595		UKB Neale v2	17275	360192
SAIGE_302	Sexual and gender identity disorders	nervous system disease	0.000894	-0.263	0.768742		UKB SAIGE	322	365798
FINNGEN_R5_I9_PHLETHROM_EXNONE	Phlebitis and thrombophlebitis (not including DVT) (no controls excluded)	cardiovascular disease	0.0009799	-0.0851	0.91842		FINNGEN_R5	3277	218792
FINNGEN_R5_N14_NEPHROTICSYND	Nephrotic syndrome	urinary system disease	0.003617	0.1932	1.21313		FINNGEN_R5	480	215099
SAIGE_250_2	Type 2 diabetes	Uncategorised	0.00171	0.035	1.03562		UKB SAIGE	18945	407701
NEALE2_20151_raw	Forced vital capacity (fvc), best measure	measurement	0.0011745	-0.00607056			UKB Neale v2		272338
FINNGEN_R5_H7_GLAUCOMA	Glaucoma	disease of visual system	0.004507	0.0487	1.04991		FINNGEN_R5	8591	218792
GCST90002406	Reticulocyte fraction of red cells	measurement	5.5e-05	0.00864217		PMID:32888494	Vuckovic D		408112
GCST006979	Heel bone mineral density	measurement	0.00083	0.00633051		PMID:30598549	Morris JA		426824
NEALE2_30040_raw	Mean corpuscular volume	measurement	7.86216e-06	-0.0465742			UKB Neale v2		350473
NEALE2_30080_raw	Platelet count	measurement	4.05242e-05	0.570103			UKB Neale v2		350474
FINNGEN_R5_T2D	Type 2 diabetes, definitions combined	Uncategorised	1.821e-05	0.0472	1.04833		FINNGEN_R5	29193	211766
GCST90011373	OTU97_15 (Parasutterella) abundance	measurement	0.00324497	0.0596138		PMID:33462482	Ruhlemann MC		8956
FINNGEN_R5_RX_STATIN	Statin medication	biological process	0.001585	0.0288	1.02922		FINNGEN_R5	68782	218792
GCST90012114	Total testosterone levels	measurement	0.00085	-0.00405873		PMID:32042192	Ruth KS		425097
NEALE2_3581_raw	Age at menopause (last menstrual period)	measurement	0.00492826	0.0589301			UKB Neale v2		111593
GCST006867	Type 2 diabetes	pancreas disease	3.614e-08	0.0432	1.04415	PMID:30054458	Xue A	62892	659316
FINNGEN_R5_CD2_NONFOLLICULAR_LYMPHOMA	Non-follicular lymphoma	cell proliferation disorder	0.002714	-0.1222	0.884971		FINNGEN_R5	1283	218792
GCST007432	FEV1	measurement	0.0001289	-0.009		PMID:30804560	Shrine N		321047
GCST90002397	Mean spheric corpuscular volume	measurement	5.4e-12	-0.0142004		PMID:32888494	Vuckovic D		408112
FINNGEN_R5_I9_DISVEINLYMPH	Diseases of veins, lymphatic vessels and lymph nodes, not elsewhere classified	cardiovascular disease	0.0001171	-0.0407	0.960117		FINNGEN_R5	28764	218792
NEALE2_20003_1140872112	Epanutin 25mg capsule | treatment/medication code	measurement	0.00122869	-0.279823	0.755918		UKB Neale v2	269	361141
GCST90002383	Hematocrit	measurement	1.1e-10	-0.0137349		PMID:32888494	Vuckovic D		408112
FINNGEN_R5_H7_VITRCRYSTAL	Crystalline deposits in vitreous body	Uncategorised	0.003013	0.4812	1.61801		FINNGEN_R5	81	211801
FINNGEN_R5_T2D_INCLAVO	Type 2 diabetes, definitions combined, including avohilmo	Uncategorised	5.272e-05	0.0451	1.04613		FINNGEN_R5	28717	209439
NEALE2_30050_raw	Mean corpuscular haemoglobin	measurement	0.000616096	-0.0148685			UKB Neale v2		350472
NEALE2_30270_raw	Mean sphered cell volume	Uncategorised	2.63109e-11	-0.0842976			UKB Neale v2		344729
NEALE2_20116_2	Current | smoking status	biological process	0.000498703	-0.0269391	0.97342		UKB Neale v2	37088	359706
FINNGEN_R5_L12_INFECT_DERM	Infective dermatitis	integumentary system disease	0.001172	-0.1146	0.891723		FINNGEN_R5	1720	200460
GCST90012108	Sex hormone-binding globulin levels adjusted for BMI	measurement	9.9e-08	-0.00538841		PMID:32042192	Ruth KS		180094
NEALE2_1090	Time spent driving	Uncategorised	0.00491437	0.00588873			UKB Neale v2		241357
GCST90038600	Neurological, eye or psychiatric disease	disease of visual system	0.0038	-0.00222694	0.997776	PMID:33959723	Donertas HM	83484	484598
NEALE2_1239	Current tobacco smoking	Uncategorised	0.000793638	-0.00432172			UKB Neale v2		360797
NEALE2_23107_raw	Impedance of leg (right)	Uncategorised	0.00229298	0.233748			UKB Neale v2		354817
FINNGEN_R5_FG_DISVEINLYMPH	Diseases of veins, lymphatic vessels and lymph nodes, not elsewhere classified (FINNGEN)	cardiovascular disease	7.981e-05	-0.0442	0.956763		FINNGEN_R5	24817	218792
GCST004604	Hematocrit	measurement	3.283e-06	-0.0165023		PMID:27863252	Astle WJ		173039
FINNGEN_R5_E4_HYPOPARA	Hypoparathyroidism	endocrine system disease	0.00382	0.1899	1.20913		FINNGEN_R5	485	211608
GCST90012107	Sex hormone-binding globulin levels	measurement	1e-10	-0.00897355		PMID:32042192	Ruth KS		189473
GCST90002334	Mean corpuscular volume	measurement	0.002306	-0.005516		PMID:32888493	Chen MH		544127
SAIGE_454_1	Varicose veins of lower extremity	Uncategorised	1.58e-05	-0.0592	0.942518		UKB SAIGE	11697	381289
SAIGE_271	Disorders of carbohydrate transport and metabolism	genetic, familial or congenital disease	0.000813	0.374	1.45354		UKB SAIGE	163	408961
GCST90002310	Hemoglobin concentration	measurement	5.64e-10	-0.011409		PMID:32888493	Chen MH		563946
GCST90002357	Platelet count	measurement	0.003816	0.00528		PMID:32888493	Chen MH		542827
GCST90002403	Red blood cell count	measurement	0.00018	-0.00784841		PMID:32888494	Vuckovic D		408112
GCST90002405	Reticulocyte count	measurement	0.0018	0.00667677		PMID:32888494	Vuckovic D		408112
NEALE2_30020_raw	Haemoglobin concentration	measurement	8.1419e-10	-0.0143583			UKB Neale v2		350474
GCST90038633	Diabetes	pancreas disease	2.6e-06	0.00205147	1.00205	PMID:33959723	Donertas HM	24659	484598
SAIGE_870_4	Open wound of nose and sinus	phenotype	0.000431	0.338	1.40214		UKB SAIGE	220	400646
FINNGEN_R5_H7_STRABISMUS	Strabismus	phenotype	0.002627	-0.0654	0.936693		FINNGEN_R5	4620	218792
FINNGEN_R5_E4_DM2	Type 2 diabetes	Uncategorised	9.727e-05	0.0412	1.04206		FINNGEN_R5	32469	215654
NEALE2_30090_raw	Platelet crit	measurement	0.00251552	0.000337194			UKB Neale v2		350471
GCST90012111	Sex hormone-binding globulin levels	measurement	2.8e-16	-0.00735508		PMID:32042192	Ruth KS		370125
GCST90012109	Sex hormone-binding globulin levels	measurement	2.2e-06	-0.00528877		PMID:32042192	Ruth KS		180726
FINNGEN_R5_I9_VEINSOTH	Other disorders of veins	cardiovascular disease	0.004118	-0.0572	0.944405		FINNGEN_R5	6073	196101
GCST90002363	Red blood cell count	measurement	2.97e-05	-0.007699		PMID:32888493	Chen MH		545203
NEALE2_20002_1494	Varicose veins | non-cancer illness code, self-reported	phenotype	0.00179124	-0.123149	0.884132		UKB Neale v2	1299	361141
SAIGE_271_3	Intestinal disaccharidase deficiencies and disaccharide malabsorption	gastrointestinal disease	0.000182	0.451	1.56988		UKB SAIGE	141	408939
NEALE2_20110_9	Diabetes | illnesses of mother	pancreas disease	0.000337769	0.0299775	1.03043		UKB Neale v2	30772	331142
GCST90002384	Hemoglobin	measurement	2.5e-09	-0.0126946		PMID:32888494	Vuckovic D		408112
NEALE2_20003_1140879620	Clomipramine | treatment/medication code	measurement	0.0033749	-0.267558	0.765246		UKB Neale v2	242	361141
FINNGEN_R5_KELA_DIAB_INSUL_EXMORE	Diabetes, insuline treatment (Kela reimbursement) (more controls excluded)	pancreas disease	0.0008675	0.0362	1.03686		FINNGEN_R5	29071	211627
GCST90002412	Low density lipoprotein cholesterol levels	measurement	0.0029	0.00563517		PMID:32493714	Klimentidis YC		431167
NEALE2_20553_5	Self-injury such as self-cutting, scratching or hitting, etc. | methods of self-harm used	Uncategorised	0.00141138	-0.0903751	0.913588		UKB Neale v2	2538	117733
GCST90002386	High light scatter reticulocyte percentage of red cells	measurement	0.0022	0.00652107		PMID:32888494	Vuckovic D		408112
GCST90012110	Sex hormone-binding globulin levels adjusted for BMI	measurement	4.6e-20	-0.00725427		PMID:32042192	Ruth KS		368929
GCST90012113	Total testosterone levels	measurement	3.4e-05	-0.0110005		PMID:32042192	Ruth KS		194453
FINNGEN_R5_E4_DM2NASCOMP	Type 2 diabetes with other specified/multiple/unspecified complications	injury, poisoning or other complication	6.303e-05	0.0477	1.04886		FINNGEN_R5	24133	207318
FINNGEN_R5_I9_PHLETHROM	Phlebitis and thrombophlebitis (not including DVT)	cardiovascular disease	0.0004757	-0.0904	0.913566		FINNGEN_R5	3277	193305
GCST004615	Hemoglobin concentration	measurement	1.32e-05	-0.0155214		PMID:27863252	Astle WJ		172925
NEALE2_20150_raw	Forced expiratory volume in 1-second (fev1), best measure	measurement	0.00432762	-0.0043653			UKB Neale v2		272338
rs2820464
Study ID	Trait	Trait Category	P-value	Beta	Odds Ratio	PMID	Author (Year)	N Cases	N Overall
FINNGEN_R5_CD2_BENIGN_SKIN_EAR_EXALLC	Benign neoplasm: Skin of ear and external auricular canal (all cancers excluded)	cell proliferation disorder	0.0004228	-0.2267	0.79716		FINNGEN_R5	538	180969
NEALE2_23123_raw	Arm fat percentage (left)	measurement	4.5531e-16	0.152391			UKB Neale v2		354707
SAIGE_454_1	Varicose veins of lower extremity	Uncategorised	1.08e-07	0.0766	1.07961		UKB SAIGE	11697	381289
FINNGEN_R5_K11_VENTHER	Ventral hernia	gastrointestinal disease	3.259e-13	0.1854	1.2037		FINNGEN_R5	3737	194294
NEALE2_23104_raw	Body mass index (bmi)	measurement	6.01235e-05	0.0473069			UKB Neale v2		354831
SAIGE_008_6	Viral enteritis	gastrointestinal disease	0.00226	0.156	1.16883		UKB SAIGE	862	400832
GCST005814	Osteoarthritis (hospital diagnosed)	musculoskeletal or connective tissue disease	0.000258044	0.0648697	1.06702	PMID:29559693	Zengini E	10083	50508
NEALE2_2395_1	Pattern 1 | hair/balding pattern	measurement	9.65238e-05	0.0304504	1.03092		UKB Neale v2	53076	165649
GCST006804	Red cell distribution width	measurement	0.0041	0.0119272		PMID:28957414	Pilling LC		116666
FINNGEN_R5_K11_HERNIA	Hernia	phenotype	2.328e-22	0.1024	1.10783		FINNGEN_R5	28235	218792
FINNGEN_R5_DIABETES_FG	Diabetes, varying definitions	pancreas disease	0.0002725	-0.0373	0.963387		FINNGEN_R5	36219	218792
FINNGEN_R5_T2D_INCLAVO	Type 2 diabetes, definitions combined, including avohilmo	Uncategorised	0.0003688	-0.041	0.959829		FINNGEN_R5	28717	209439
GCST90002412	Low density lipoprotein cholesterol levels	measurement	6e-06	-0.00900943		PMID:32493714	Klimentidis YC		431167
GCST90038664	Allergic rhinitis	respiratory or thoracic disease	0.0033	-0.0014837	0.998517	PMID:33959723	Donertas HM	27415	484598
NEALE2_23109_raw	Impedance of arm (right)	Uncategorised	6.89407e-25	0.978934			UKB Neale v2		354792
GCST90002392	Mean corpuscular volume	measurement	0.0015	0.00685598		PMID:32888494	Vuckovic D		408112
NEALE2_23098_raw	Weight	measurement	1.20762e-05	0.153609			UKB Neale v2		354838
SAIGE_110_12	Althete's foot	Uncategorised	0.00299	0.375	1.45499		UKB SAIGE	141	406442
NEALE2_23111_raw	Leg fat percentage (right)	measurement	8.65409e-10	0.0840291			UKB Neale v2		354811
FINNGEN_R5_SPONDYLOARTHRITIS	Spondyloarthritis	musculoskeletal or connective tissue disease	0.001995	-0.0871	0.916585		FINNGEN_R5	3037	201581
GCST90013405	Liver enzyme levels (alanine transaminase)	measurement	2.3e-09	-0.00240739		PMID:33972514	Pazoki R		437267
FINNGEN_R5_M13_ARTHROSIS_INCLAVO	Artrosis, including avohilmo	Uncategorised	0.003296	0.0285	1.02891		FINNGEN_R5	39859	218792
FINNGEN_R5_G6_MIGRAINE_NO_AURA_TRIPTAN	Migraine without aura and triptan purchases	Uncategorised	0.003235	-0.0807	0.92247		FINNGEN_R5	3215	167313
FINNGEN_R5_M13_ARTHROSIS_KNEE	Gonarthrosis	musculoskeletal or connective tissue disease	0.000876	0.0412	1.04206		FINNGEN_R5	22796	170017
SAIGE_110_1	Dermatophytosis	infectious disease	0.000672	0.304	1.35527		UKB SAIGE	280	406581
FINNGEN_R5_KELA_DIAB_INSUL_EXMORE	Diabetes, insuline treatment (Kela reimbursement) (more controls excluded)	pancreas disease	0.001004	-0.0369	0.963773		FINNGEN_R5	29071	211627
GCST90002334	Mean corpuscular volume	measurement	3.33e-05	0.007942		PMID:32888493	Chen MH		544127
SAIGE_528_3	Cellulitis and abscess of oral soft tissues	infectious disease	0.00166	0.35	1.41907		UKB SAIGE	181	403504
GCST90000025	Appendicular lean mass	measurement	7.117e-18	-0.017		PMID:33097823	Pei YF		450243
GCST000758	Triglycerides	measurement	0.001801	-0.0164		PMID:20686565	Teslovich TM		96598
FINNGEN_R5_FG_DISVEINLYMPH	Diseases of veins, lymphatic vessels and lymph nodes, not elsewhere classified (FINNGEN)	cardiovascular disease	1.708e-05	0.0495	1.05075		FINNGEN_R5	24817	218792
SAIGE_454	Varicose veins	phenotype	1.02e-06	0.0691	1.07154		UKB SAIGE	12172	381764
SAIGE_250_2	Type 2 diabetes	Uncategorised	6.6e-05	-0.0467	0.954374		UKB SAIGE	18945	407701
GCST90002374	White blood cell count	measurement	0.002474	-0.005876		PMID:32888493	Chen MH		562243
NEALE2_23129_raw	Trunk fat-free mass	measurement	0.000431167	-0.0283385			UKB Neale v2		354530
GCST90000030	Birth weight	measurement	0.002582	0.0182		PMID:33955455	Beck JJ		42212
FINNGEN_R5_OPER_ARTIF_JOINT_MENISC_RESECT	Articial joint operation, menisceal resection	Uncategorised	0.0007715	0.0404	1.04123		FINNGEN_R5	19723	218792
SAIGE_735_21	Hammer toe (acquired)	musculoskeletal or connective tissue disease	0.000113	-0.132	0.876341		UKB SAIGE	1939	396853
SAIGE_292_6	Hallucinations	phenotype	0.000286	0.309	1.36206		UKB SAIGE	308	402691
NEALE2_30000_raw	White blood cell (leukocyte) count	measurement	0.000931168	-0.0169062			UKB Neale v2		350470
NEALE2_20002_1465	Osteoarthritis | non-cancer illness code, self-reported	Uncategorised	0.00168582	0.0277939	1.02818		UKB Neale v2	30046	361141
GCST90012111	Sex hormone-binding globulin levels	measurement	1.3e-15	0.00777045		PMID:32042192	Ruth KS		370125
NEALE2_23124_raw	Arm fat mass (left)	measurement	6.83171e-11	0.0111798			UKB Neale v2		354673
GCST007091	Osteoarthritis (hip)	musculoskeletal or connective tissue disease	2.187e-06	0.0581	1.05982	PMID:30664745	Tachmazidou I	15704	393873
NEALE2_5265_raw	Corneal resistance factor (left)	Uncategorised	0.00275972	0.0418074			UKB Neale v2		76510
NEALE2_2724	Had menopause	phenotype	0.000435607	0.0166131	1.01675		UKB Neale v2	43829	163184
GCST004611	High light scatter reticulocyte count	measurement	0.0007356	-0.012727		PMID:27863252	Astle WJ		170761
SAIGE_740	Osteoarthrosis	Uncategorised	5.62e-05	0.0384	1.03915		UKB SAIGE	28439	408961
NEALE2_23127_raw	Trunk fat percentage	measurement	3.60452e-22	0.174197			UKB Neale v2		354619
NEALE2_20002_1512	Umbilical hernia | non-cancer illness code, self-reported	phenotype	2.48637e-05	0.347289	1.41523		UKB Neale v2	328	361141
NEALE2_20003_1140874744	Gliclazide | treatment/medication code	measurement	0.00092357	-0.090268	0.913686		UKB Neale v2	3007	361141
SAIGE_716_9	Arthropathy nos	Uncategorised	2.98e-05	0.0358	1.03645		UKB SAIGE	37043	402862
NEALE2_1747_2	Red | hair colour (natural, before greying)	phenotype	0.00305108	-0.035024	0.965582		UKB Neale v2	16615	360270
SAIGE_550	Abdominal hernia	phenotype	4.52e-13	0.0532	1.05464		UKB SAIGE	47344	408961
FINNGEN_R5_JUVEN_ARTHR	Juvenile arthritis (FINNGEN)	musculoskeletal or connective tissue disease	0.001756	0.1681	1.18305		FINNGEN_R5	788	173622
GCST90002310	Hemoglobin concentration	measurement	0.001779	-0.00608		PMID:32888493	Chen MH		563946
FINNGEN_R5_I9_ANGIO_EXNONE	Coronary angiopasty (no controls excluded)	Uncategorised	0.004451	-0.055	0.946485		FINNGEN_R5	7920	218792
GCST90016672	Abdominal subcutaneous adipose tissue volume	measurement	1.3e-05	0.0328628		PMID:34128465	Liu Y		32860
NEALE2_30140_raw	Neutrophill count	measurement	0.00414555	-0.0101364			UKB Neale v2		349856
NEALE2_23119_raw	Arm fat percentage (right)	measurement	3.77456e-16	0.151473			UKB Neale v2		354760
FINNGEN_R5_T2D	Type 2 diabetes, definitions combined	Uncategorised	0.0001908	-0.0424	0.958486		FINNGEN_R5	29193	211766
FINNGEN_R5_M13_ANKYLOSPON	Ankylosing spondylitis	musculoskeletal or connective tissue disease	0.001253	-0.1258	0.881791		FINNGEN_R5	1462	166144
FINNGEN_R5_K11_HERING	Inguinal hernia	phenotype	4.044e-11	0.088	1.09199		FINNGEN_R5	17096	207653
NEALE2_30300_raw	High light scatter reticulocyte count	Uncategorised	0.000287728	-9.38385e-05			UKB Neale v2		344729
NEALE2_5116_raw	3mm cylindrical power (right)	measurement	0.00352288	-0.0103014			UKB Neale v2		75410
SAIGE_716	Other arthropathies	phenotype	8.15e-06	0.0376	1.03832		UKB SAIGE	38715	404534
FINNGEN_R5_RHEUMA_ENDPOINTS	Finngen Rheumatological endpoints	musculoskeletal or connective tissue disease	0.0007928	0.0297	1.03015		FINNGEN_R5	45958	218792
GCST90002404	Red cell distribution width	measurement	0.0025	0.00676		PMID:32888494	Vuckovic D		408112
GCST90013575	Succinate levels	measurement	0.00374356	-0.136014		PMID:33283231	Calvo-Serra B		996
NEALE2_23120_raw	Arm fat mass (right)	measurement	3.45902e-11	0.0101594			UKB Neale v2		354736
GCST90002316	Lymphocyte counts	measurement	4.77e-05	-0.008092		PMID:32888493	Chen MH		524923
FINNGEN_R5_I9_ANGIO	Coronary angiopasty	Uncategorised	0.004505	-0.0568	0.944783		FINNGEN_R5	7920	195760
NEALE2_20003_1141168122	Solpadol capsule | treatment/medication code	measurement	0.000640331	0.348929	1.41755		UKB Neale v2	213	361141
GCST90002387	Immature fraction of reticulocytes	measurement	1.8e-07	-0.0120039		PMID:32888494	Vuckovic D		408112
GCST004628	Immature fraction of reticulocytes	measurement	0.0005902	-0.0128329		PMID:27863252	Astle WJ		170548
GCST005179	Homeostasis model assessment of insulin resistance	measurement	0.0003306	-0.015		PMID:20081858	Dupuis J		37037
FINNGEN_R5_I9_VARICVE	Varicose veins	phenotype	2.231e-06	0.0664	1.06865		FINNGEN_R5	17027	207055
SAIGE_550_2	Diaphragmatic hernia	phenotype	0.00443	0.0277	1.02809		UKB SAIGE	27126	388743
NEALE2_23116_raw	Leg fat mass (left)	measurement	2.94075e-09	0.0225982			UKB Neale v2		354788
FINNGEN_R5_CD2_BENIGN_LIVER_EXALLC	Benign neoplasm: Liver (all cancers excluded)	cell proliferation disorder	0.004123	0.282	1.32578		FINNGEN_R5	232	180828
NEALE2_2296	Falls in the last year	Uncategorised	0.000338737	0.00503866			UKB Neale v2		360344
GCST90012857	Falling risk	phenotype	9.9e-05	0.0184385	1.01861	PMID:32999390	Trajanoska K	89076	451179
FINNGEN_R5_K11_UMBHER	Umbilical hernia	phenotype	1.079e-24	0.2482	1.28172		FINNGEN_R5	4224	194781
GCST90000027	Appendicular lean mass	measurement	3.3e-09	-0.0149186		PMID:33097823	Pei YF		244730
NEALE2_23107_raw	Impedance of leg (right)	Uncategorised	0.00217194	0.246893			UKB Neale v2		354817
SAIGE_740_11	Osteoarthrosis, localized, primary	Uncategorised	0.000979	0.0531	1.05454		UKB SAIGE	9069	389591
FINNGEN_R5_KNEE_ARTHROSIS	Gonarthrosis [arthrosis of knee](FG)	musculoskeletal or connective tissue disease	0.000393	0.0427	1.04362		FINNGEN_R5	22796	195630
FINNGEN_R5_K11_FEMHER	Femoral hernia	musculoskeletal or connective tissue disease	1.595e-05	0.2467	1.2798		FINNGEN_R5	700	191257
NEALE2_23110_raw	Impedance of arm (left)	Uncategorised	1.34785e-25	1.01979			UKB Neale v2		354807
NEALE2_23100_raw	Whole body fat mass	measurement	6.75711e-15	0.179394			UKB Neale v2		354244
FINNGEN_R5_C3_CONNECTIVE_SOFT_NAS	Malignant neoplasm of other connective and soft tissue	Uncategorised	0.0004021	-0.3185	0.727239		FINNGEN_R5	275	218792
FINNGEN_R5_M13_JUVERHEU	Juvenile rheuma	musculoskeletal or connective tissue disease	0.00208	0.243	1.27507		FINNGEN_R5	352	147573
SAIGE_550_5	Ventral hernia	gastrointestinal disease	1.47e-06	0.124	1.13202		UKB SAIGE	3448	365065
GCST004770	Lean body mass	measurement	8.304e-05	0.058291		PMID:28743860	Medina-Gomez C		10414
NEALE2_41221_0	Spontaneous vertex | delivery methods	Uncategorised	0.000678374	0.113227	1.11989		UKB Neale v2	3512	8019
GCST006867	Type 2 diabetes	pancreas disease	2.027e-08	-0.0463	0.954755	PMID:30054458	Xue A	62892	659316
NEALE2_20003_1140928916	Olanzapine | treatment/medication code	Uncategorised	0.00335969	-0.217428	0.804586		UKB Neale v2	405	361141
FINNGEN_R5_C3_CONNECTIVE_SOFT_NAS_EXALLC	Malignant neoplasm of other connective and soft tissue (all cancers excluded)	cell proliferation disorder	0.0004133	-0.3184	0.727312		FINNGEN_R5	275	174281
GCST90002385	High light scatter reticulocyte count	measurement	4.2e-13	-0.0162136		PMID:32888494	Vuckovic D		408112
GCST90002388	Lymphocyte counts	measurement	1.5e-06	-0.0106936		PMID:32888494	Vuckovic D		408112
NEALE2_100021_raw	Vitamin d	phenotype	0.000607868	-0.0738829			UKB Neale v2		51453
FINNGEN_R5_I9_PHLETHROM	Phlebitis and thrombophlebitis (not including DVT)	cardiovascular disease	0.00169	0.0838	1.08741		FINNGEN_R5	3277	193305
GCST004075	Vertical cup-disc ratio	measurement	0.0004756	0.0051		PMID:28073927	Springelkamp H		23899
NEALE2_20003_1141199858	Cardioplen xl 5mg m/r tablet | treatment/medication code	measurement	0.00423548	0.292283	1.33948		UKB Neale v2	213	361141
FINNGEN_R5_CD2_BENIGN_SKIN_EAR	Benign neoplasm: Skin of ear and external auricular canal	cell proliferation disorder	0.0004477	-0.2259	0.797798		FINNGEN_R5	538	218792
GCST007090	Knee osteoarthritis	musculoskeletal or connective tissue disease	9.227e-06	0.0434	1.04436	PMID:30664745	Tachmazidou I	24955	403124
FINNGEN_R5_H7_GLOBE	Disorders of globe	disease of visual system	0.004921	0.2317	1.26074		FINNGEN_R5	328	212048
GCST90002386	High light scatter reticulocyte percentage of red cells	measurement	7.1e-11	-0.014603		PMID:32888494	Vuckovic D		408112
FINNGEN_R5_I9_PHLETHROM_EXNONE	Phlebitis and thrombophlebitis (not including DVT) (no controls excluded)	cardiovascular disease	0.003773	0.077	1.08004		FINNGEN_R5	3277	218792
SAIGE_193	Thyroid cancer	cell proliferation disorder	0.00248	-0.239	0.787415		UKB SAIGE	358	407757
GCST90012102	Bioavailable testosterone levels	measurement	7.9e-06	-0.0120715		PMID:32042192	Ruth KS		188507
FINNGEN_R5_M13_MENISCUSDERANGEMENTS	Meniscus derangement	phenotype	0.0002277	0.0528	1.05422		FINNGEN_R5	13568	160789
NEALE2_47_raw	Hand grip strength (right)	measurement	0.000222403	-0.0692172			UKB Neale v2		359729
NEALE2_134	Number of self-reported cancers	Uncategorised	0.000643816	-0.00261847			UKB Neale v2		361136
NEALE2_30280_raw	Immature reticulocyte fraction	measurement	0.000386897	-0.000544761			UKB Neale v2		344728
FINNGEN_R5_I9_VARICVE_EXNONE	Varicose veins (no controls excluded)	cardiovascular disease	3.783e-06	0.0643	1.06641		FINNGEN_R5	17027	218792
GCST90002384	Hemoglobin	measurement	0.0018	-0.00698165		PMID:32888494	Vuckovic D		408112
FINNGEN_R5_ABDOM_HERNIA_POSTOP	Hernia of abodminal wall, postoperative	gastrointestinal disease	3.576e-07	0.1551	1.16777		FINNGEN_R5	2551	138075
GCST007092	Osteoarthritis of the hip or knee	musculoskeletal or connective tissue disease	1.015e-08	0.0458	1.04687	PMID:30664745	Tachmazidou I	39427	417596
GCST90012107	Sex hormone-binding globulin levels	measurement	1e-12	0.0106185		PMID:32042192	Ruth KS		189473
GCST90002405	Reticulocyte count	measurement	3.6e-11	-0.0148847		PMID:32888494	Vuckovic D		408112
GCST90019380	Scavenger receptor class A member 5 measurement	measurement	0.004502	-0.0396		PMID:33328453	Pietzner M		10708
FINNGEN_R5_E4_DM2	Type 2 diabetes	Uncategorised	0.000206	-0.0405	0.960309		FINNGEN_R5	32469	215654
GCST90012108	Sex hormone-binding globulin levels adjusted for BMI	measurement	3.7e-11	0.00801749		PMID:32042192	Ruth KS		180094
GCST005813	Osteoarthritis of the knee (hospital diagnosed)	musculoskeletal or connective tissue disease	0.00233459	0.0784692	1.08163	PMID:29559693	Zengini E	4462	22347
GCST90000026	Appendicular lean mass	measurement	8.7e-12	-0.0195859		PMID:33097823	Pei YF		205513
SAIGE_740_1	Osteoarthritis; localized	Uncategorised	2.08e-06	0.056	1.0576		UKB SAIGE	17691	398213
NEALE2_23112_raw	Leg fat mass (right)	measurement	6.41493e-09	0.0226506			UKB Neale v2		354807
SAIGE_250	Diabetes mellitus	pancreas disease	4.73e-05	-0.0461	0.954946		UKB SAIGE	20203	408959
FINNGEN_R5_M13_OVERLAP	Other overlap syndromes	musculoskeletal or connective tissue disease	0.001749	0.2965	1.34514		FINNGEN_R5	246	213391
GCST90011690	TestASV_17 (Bacteroides) prevalence	measurement	4.16104e-05	0.174299		PMID:33462482	Ruhlemann MC		8956
NEALE2_6148_1	Diabetes related eye disease | eye problems/disorders	Uncategorised	0.000605405	-0.108549	0.897135		UKB Neale v2	2249	117890
GCST90002403	Red blood cell count	measurement	2.9e-05	-0.00920368		PMID:32888494	Vuckovic D		408112
NEALE2_49_raw	Hip circumference	measurement	8.66284e-29	0.252383			UKB Neale v2		360521
GCST90011667	OTU99_58 (Bacteroides) prevalence	measurement	0.00166798	-0.125764		PMID:33462482	Ruhlemann MC		8956
NEALE2_23099_raw	Body fat percentage	measurement	5.71002e-19	0.140132			UKB Neale v2		354628
GCST90014033	Haemorrhoidal disease	cardiovascular disease	0.001871	0.013	1.01308	PMID:33888516	Zheng T	218920	944133
GCST000571	Fasting blood insulin	measurement	0.0001436	-0.015		PMID:20081858	Dupuis J		38238
GCST001592	Osteoarthritis	musculoskeletal or connective tissue disease	0.0039136	0.0676586	1.07	PMID:22763110	Zeggini E	7410	18419
NEALE2_2976_raw	Age diabetes diagnosed	Uncategorised	0.00280653	0.371858			UKB Neale v2		16166
GCST90038633	Diabetes	pancreas disease	7.6e-07	-0.00222843	0.997774	PMID:33959723	Donertas HM	24659	484598
NEALE2_6153_3	Insulin | medication for cholesterol, blood pressure, diabetes, or take exogenous hormones	Uncategorised	0.00231904	-0.118769	0.888013		UKB Neale v2	1476	193148
NEALE2_20002_1220	Diabetes | non-cancer illness code, self-reported	pancreas disease	0.000953831	-0.0420152	0.958855		UKB Neale v2	14114	361141
SAIGE_550_1	Inguinal hernia	phenotype	6.14e-13	0.091	1.09527		UKB SAIGE	15995	377612
SAIGE_715_1	Sacroiliitis nec	gastrointestinal disease	0.00369	0.409	1.50531		UKB SAIGE	113	365198
FINNGEN_R5_M13_OLECRANONBURSITIS	Olecranon bursitis	musculoskeletal or connective tissue disease	0.001455	0.1683	1.18329		FINNGEN_R5	820	168461
SAIGE_110	Dermatophytosis / dermatomycosis	infectious disease	0.000798	0.297	1.34582		UKB SAIGE	286	406587
SAIGE_550_3	Femoral hernia	musculoskeletal or connective tissue disease	1.22e-07	0.312	1.36615		UKB SAIGE	651	362268
GCST004622	Reticulocyte count	measurement	0.00282	-0.0112763		PMID:27863252	Astle WJ		170641
FINNGEN_R5_G6_MIGRAINE_NO_AURA	Migraine without aura	Uncategorised	0.002635	-0.0819	0.921364		FINNGEN_R5	3215	179322
NEALE2_20002_1513	Inguinal hernia | non-cancer illness code, self-reported	phenotype	8.8813e-05	0.150987	1.16298		UKB Neale v2	1497	361141
FINNGEN_R5_DM_OTHER_WIDE	Other diabetes, wide definition	pancreas disease	0.001279	-0.0349	0.965702		FINNGEN_R5	31626	210039
GCST90002406	Reticulocyte fraction of red cells	measurement	6.7e-09	-0.0130655		PMID:32888494	Vuckovic D		408112
GCST005185	Fasting blood insulin	measurement	5.252e-06	-0.015		PMID:22581228	Manning AK		51750
FINNGEN_R5_M13_ARTHROSIS_KNEE_PRIM_ICD10	Gonarthrosis,primary	musculoskeletal or connective tissue disease	0.0003588	0.0439	1.04488		FINNGEN_R5	20523	218792
NEALE2_21002_raw	Weight	measurement	6.26161e-06	0.157886			UKB Neale v2		360116
GCST90002363	Red blood cell count	measurement	4.5e-05	-0.007954		PMID:32888493	Chen MH		545203
NEALE2_23108_raw	Impedance of leg (left)	Uncategorised	0.000713	0.272239			UKB Neale v2		354811
FINNGEN_R5_PRIM_KNEEARTHROSIS	Primary gonarthrosis, bilateral	musculoskeletal or connective tissue disease	0.00191	0.0561	1.0577		FINNGEN_R5	8410	204406
GCST006620	Self-rated health	Uncategorised	0.000733504	0.0150509		PMID:27864402	Harris SE		111749
GCST90038690	High cholesterol	phenotype	0.00018	-0.0026051	0.997398	PMID:33959723	Donertas HM	59853	484598
GCST90012023	Stem cell factor levels	measurement	0.004088	0.0309		PMID:33067605	Folkersen L		21758
NEALE2_30270_raw	Mean sphered cell volume	Uncategorised	4.1638e-05	0.0544528			UKB Neale v2		344729
GCST000755	HDL cholesterol	measurement	0.0008159	0.0181		PMID:20686565	Teslovich TM		99900
GCST005047	Type 2 diabetes	pancreas disease	0.0017	-0.0392207	0.961538	PMID:22885922	Morris AP	12171	69033
GCST90011604	OTU97_53 (Bacteroides) prevalence	measurement	0.00336551	-0.108907		PMID:33462482	Ruhlemann MC		8956
GCST005811	Osteoarthritis (self-reported)	musculoskeletal or connective tissue disease	0.00011862	0.0611233	1.06303	PMID:29559693	Zengini E	12658	63556
GCST002223	HDL cholesterol	measurement	0.0022	0.0171		PMID:24097068	Willer CJ		94595
NEALE2_23128_raw	Trunk fat mass	measurement	5.70831e-18	0.110915			UKB Neale v2		354597
FINNGEN_R5_E4_DM2_STRICT	Type 2 diabetes, strict (exclude DM1)	Uncategorised	0.0002896	-0.0412	0.959637		FINNGEN_R5	29166	212351
NEALE2_30040_raw	Mean corpuscular volume	measurement	0.00392293	0.0315831			UKB Neale v2		350473
NEALE2_2443	Diabetes diagnosed by doctor	pancreas disease	0.000206694	-0.0428438	0.958061		UKB Neale v2	17275	360192
GCST005812	Osteoarthritis of the hip or knee (hospital diagnosed)	musculoskeletal or connective tissue disease	0.00301957	0.0639977	1.06609	PMID:29559693	Zengini E	6586	32970
GCST90002407	White blood cell count	measurement	0.00022	-0.00823714		PMID:32888494	Vuckovic D		408112
FINNGEN_R5_I9_VEINSOTH	Other disorders of veins	cardiovascular disease	0.00443	0.0584	1.06014		FINNGEN_R5	6073	196101
FINNGEN_R5_R18_RETEN_URINE	Retention of urine	phenotype	0.002187	0.0671	1.0694		FINNGEN_R5	4999	207909
FINNGEN_R5_I9_DISVEINLYMPH	Diseases of veins, lymphatic vessels and lymph nodes, not elsewhere classified	cardiovascular disease	2.101e-05	0.0463	1.04739		FINNGEN_R5	28764	218792
FINNGEN_R5_E4_DIABETES	Diabetes mellitus	pancreas disease	0.0005984	-0.0354	0.965219		FINNGEN_R5	35607	218792
FINNGEN_R5_KELA_DIAB_INSUL	Diabetes, insuline treatment (Kela reimbursement)	Uncategorised	0.001249	-0.0358	0.964833		FINNGEN_R5	29071	218792
GCST005180	Homeostasis model assessment of beta-cell function	measurement	0.0004094	-0.012		PMID:20081858	Dupuis J		36466
NEALE2_23130_raw	Trunk predicted mass	measurement	0.00070469	-0.0261514			UKB Neale v2		354494
NEALE2_23106_raw	Impedance of whole body	Uncategorised	8.37429e-16	1.33664			UKB Neale v2		354795
FINNGEN_R5_CD2_BENIGN_LIVER	Benign neoplasm: Liver	cell proliferation disorder	0.00401	0.2815	1.32512		FINNGEN_R5	232	218792
NEALE2_20003_1140884600	Metformin | treatment/medication code	Uncategorised	0.000346752	-0.0568122	0.944771		UKB Neale v2	8968	361141
FINNGEN_R5_RX_STATIN	Statin medication	biological process	1.831e-05	-0.0403	0.960501		FINNGEN_R5	68782	218792
SAIGE_575_7	Other disorders of gallbladder	gastrointestinal disease	0.00173	-0.125	0.882497		UKB SAIGE	1412	392719
NEALE2_20022_raw	Birth weight	measurement	0.00246956	0.00654301			UKB Neale v2		205475
GCST90012110	Sex hormone-binding globulin levels adjusted for BMI	measurement	3.2e-31	0.0101127		PMID:32042192	Ruth KS		368929
NEALE2_20097_1	Small (125ml) | size of rose wine glass drunk	measurement	0.00483015	0.183431	1.20133		UKB Neale v2	532	51427
FINNGEN_R5_DM_COMORB_EXMORE	Diabetes-related co-morbidities/complications (more controls excluded)	Uncategorised	0.002786	-0.0273	0.973069		FINNGEN_R5	56591	203754
NEALE2_20113_12	Severe depression | illnesses of adopted mother	nervous system disease	0.00305893	0.287888	1.33361		UKB Neale v2	242	2922
NEALE2_6153_100	None of the above | medication for cholesterol, blood pressure, diabetes, or take exogenous hormones	Uncategorised	0.00319067	0.0212197	1.02145		UKB Neale v2	59810	193148
GCST90012106	Sex hormone-binding globulin levels adjusted for BMI	measurement	2e-25	0.0134282		PMID:32042192	Ruth KS		188908
FINNGEN_R5_R18_LOCALIZED_SWELL_MASS_LUMP_SKIN_SUBCU_TISSUE	Localized swelling, mass and lump of skin and subcutaneous tissue	phenotype	0.002591	0.0656	1.0678		FINNGEN_R5	4860	212408
GCST90002369	Red cell distribution width	measurement	0.001532	0.006282		PMID:32888493	Chen MH		531774
FINNGEN_R5_M13_KNEEDERANGEMENTS	Internar derangement of knee	phenotype	0.0006584	0.0419	1.04279		FINNGEN_R5	19627	166848
GCST90012009	Galectin-3 levels	measurement	0.004201	0.0282		PMID:33067605	Folkersen L		21758
NEALE2_23115_raw	Leg fat percentage (left)	measurement	6.60678e-10	0.0804385			UKB Neale v2		354791
GCST90038696	Abdominal hernia	phenotype	4.2e-07	0.00082511	1.00083	PMID:33959723	Donertas HM	2800	484598
FINNGEN_R5_ABDOM_HERNIA	Hernia of abodminal wall	gastrointestinal disease	3.208e-27	0.1973	1.21811		FINNGEN_R5	7619	218792
NEALE2_777	Frequency of travelling from home to job workplace	Uncategorised	0.00186896	0.00853208			UKB Neale v2		201267
SAIGE_716_2	Unspecified monoarthritis	Uncategorised	2.07e-05	0.0532	1.05464		UKB SAIGE	15790	381609
GCST90002397	Mean spheric corpuscular volume	measurement	3.4e-08	0.011957		PMID:32888494	Vuckovic D		408112
SAIGE_550_4	Umbilical hernia	phenotype	5.43e-16	0.202	1.22385		UKB SAIGE	3727	365344
FINNGEN_R5_M13_ARTHROSIS_KNEE_PRIM_KNEESURG	Gonarthrosis, primary, with knee surgery	Uncategorised	0.004121	0.0516	1.05295		FINNGEN_R5	8666	206935
NEALE2_21001_raw	Body mass index (bmi)	measurement	3.25685e-05	0.0487919			UKB Neale v2		359983
FINNGEN_R5_KRA_PSY_CODUCTEMOT_EXMORE	Mixed disorders of conduct and emotions (more controls excluded)	nervous system disease	0.003686	-0.2569	0.773446		FINNGEN_R5	416	167000
GCST007431	Lung function (FEV1/FVC)	measurement	1.95e-08	-0.0141		PMID:30804560	Shrine N		321047
GCST004612	High light scatter reticulocyte percentage of red cells	measurement	0.002534	-0.0113825		PMID:27863252	Astle WJ		170763
GCST90012109	Sex hormone-binding globulin levels	measurement	8.2e-07	0.0063248		PMID:32042192	Ruth KS		180726
NEALE2_46_raw	Hand grip strength (left)	measurement	0.000500164	-0.0652518			UKB Neale v2		359704
FINNGEN_R5_E4_DM2NASCOMP	Type 2 diabetes with other specified/multiple/unspecified complications	injury, poisoning or other complication	0.0005432	-0.0425	0.95839		FINNGEN_R5	24133	207318
GCST005413	Type 2 diabetes	pancreas disease	7.396e-05	-0.0674	0.934821	PMID:29358691	Bonas-Guarch S	12931	70127
rs9967884
Study ID	Trait	Trait Category	P-value	Beta	Odds Ratio	PMID	Author (Year)	N Cases	N Overall
NEALE2_30020_raw	Haemoglobin concentration	measurement	7.54091e-05	-0.0109775			UKB Neale v2		350474
FINNGEN_R5_M13_DORSALGIA	Dorsalgia	phenotype	0.001084	-0.0406	0.960213		FINNGEN_R5	28785	193467
NEALE2_23130_raw	Trunk predicted mass	measurement	0.000173593	0.0327346			UKB Neale v2		354494
FINNGEN_R5_ST19_SUPERF_INJURY_HEAD	Superficial injury of head	injury, poisoning or other complication	0.003224	0.0995	1.10462		FINNGEN_R5	2875	199129
NEALE2_20003_1140864734	Combivent inhaler | treatment/medication code	measurement	0.000514663	0.463939	1.59033		UKB Neale v2	159	361141
FINNGEN_R5_ERECTILE_DYSFUNCTION	Erectile dysfunction	reproductive system or breast disease	0.004777	-0.1496	0.861052		FINNGEN_R5	1154	95178
GCST90002405	Reticulocyte count	measurement	2e-06	-0.0121123		PMID:32888494	Vuckovic D		408112
FINNGEN_R5_I9_VEINSOTH_EXNONE	Other disorders of veins (no controls excluded)	cardiovascular disease	4.341e-05	-0.0994	0.90538		FINNGEN_R5	6073	218792
NEALE2_23099_raw	Body fat percentage	measurement	0.000655618	0.0606189			UKB Neale v2		354628
NEALE2_23122_raw	Arm predicted mass (right)	measurement	0.000247469	0.00425878			UKB Neale v2		354726
NEALE2_23127_raw	Trunk fat percentage	measurement	0.000658586	0.069222			UKB Neale v2		354619
FINNGEN_R5_M13_LOWBACKPAINORANDSCIATICA	Lower back pain or/and sciatica	phenotype	0.002057	-0.0436	0.957337		FINNGEN_R5	19509	218792
GCST90002407	White blood cell count	measurement	1.1e-08	-0.014433		PMID:32888494	Vuckovic D		408112
NEALE2_20480	Ever self-harmed	phenotype	0.00498285	-0.0672144	0.934995		UKB Neale v2	5099	117733
SAIGE_761	Cervicalgia	phenotype	0.00439	-0.114	0.892258		UKB SAIGE	1796	408961
GCST90002351	Neutrophil count	measurement	2.47e-08	-0.012753		PMID:32888493	Chen MH		519288
GCST90002363	Red blood cell count	measurement	3.97e-10	-0.01379		PMID:32888493	Chen MH		545203
NEALE2_3159	Smoked cigarette or pipe within last hour	biological process	0.00201574	0.085375	1.08913		UKB Neale v2	4238	33210
GCST90011506	TestASV_29 (Barnesiella) abundance	measurement	0.0026052	0.191687		PMID:33462482	Ruhlemann MC		8956
NEALE2_23115_raw	Leg fat percentage (left)	measurement	0.00231333	0.0448258			UKB Neale v2		354791
FINNGEN_R5_M13_ROTATORCUFF	Rotator cuff syndrome	musculoskeletal or connective tissue disease	0.004617	-0.0502	0.951039		FINNGEN_R5	12508	180149
FINNGEN_R5_F5_DELIRIUM	Delirium, not induced by alcohol and other psychoactive substances	nervous system disease	0.0005985	0.1745	1.19065		FINNGEN_R5	1269	210756
GCST90002383	Hematocrit	measurement	7.9e-07	-0.012496		PMID:32888494	Vuckovic D		408112
GCST004616	Platelet distribution width	measurement	0.003414	-0.0124721		PMID:27863252	Astle WJ		164433
NEALE2_6152_9	Hayfever, allergic rhinitis or eczema | blood clot, dvt, bronchitis, emphysema, asthma, rhinitis, eczema, allergy diagnosed by doctor	respiratory or thoracic disease	0.00302699	0.019582	1.01978		UKB Neale v2	83407	360527
NEALE2_50_raw	Standing height	measurement	2.81424e-05	0.0741312			UKB Neale v2		360388
NEALE2_23121_raw	Arm fat-free mass (right)	measurement	0.000297737	0.00446036			UKB Neale v2		354732
NEALE2_3627_raw	Age angina diagnosed	cardiovascular disease	0.00307805	0.322963			UKB Neale v2		10651
NEALE2_20002_1111	Asthma | non-cancer illness code, self-reported	Uncategorised	0.000216139	0.0323253	1.03285		UKB Neale v2	41934	361141
NEALE2_6152_8	Asthma | blood clot, dvt, bronchitis, emphysema, asthma, rhinitis, eczema, allergy diagnosed by doctor	Uncategorised	0.000750183	0.0295455	1.02999		UKB Neale v2	41633	360527
NEALE2_23120_raw	Arm fat mass (right)	measurement	0.000783914	0.00581656			UKB Neale v2		354736
NEALE2_23102_raw	Whole body water mass	measurement	0.000349402	0.0463978			UKB Neale v2		354834
GCST90006891	Chlamydia trachomatis tarp-D F1 antibody levels	measurement	0.00240321	-0.120846		PMID:33204752	Butler-Laporte G		1635
GCST90038616	Asthma	respiratory or thoracic disease	7.8e-07	0.00377232	1.00378	PMID:33959723	Donertas HM	56087	484598
FINNGEN_R5_I9_VARICVE_EXNONE	Varicose veins (no controls excluded)	cardiovascular disease	3.472e-06	-0.0776	0.925334		FINNGEN_R5	17027	218792
GCST90002382	Eosinophil percentage of white cells	measurement	3.3e-06	0.0117501		PMID:32888494	Vuckovic D		408112
GCST004610	White blood cell count	measurement	0.003432	-0.0124336		PMID:27863252	Astle WJ		172435
GCST90002398	Neutrophil count	measurement	8.4e-08	-0.0136748		PMID:32888494	Vuckovic D		408112
FINNGEN_R5_CD2_BENIGN_BONE_SHORT_UPPER_EXALLC	Benign neoplasm: Short bones of upper limb (all cancers excluded)	cell proliferation disorder	0.002511	-0.3882	0.678277		FINNGEN_R5	195	180793
NEALE2_1757	Facial ageing	biological process	0.00147963	-0.00455646			UKB Neale v2		330409
FINNGEN_R5_CD2_BENIGN_BONE_SHORT_UPPER	Benign neoplasm: Short bones of upper limb	cell proliferation disorder	0.002591	-0.3864	0.679499		FINNGEN_R5	195	218792
SAIGE_454_1	Varicose veins of lower extremity	Uncategorised	9.41e-09	-0.0936	0.910647		UKB SAIGE	11697	381289
GCST90002310	Hemoglobin concentration	measurement	4.16e-10	-0.013716		PMID:32888493	Chen MH		563946
NEALE2_20002_1387	Hayfever/allergic rhinitis | non-cancer illness code, self-reported	respiratory or thoracic disease	0.00209642	0.0370416	1.03774		UKB Neale v2	20667	361141
NEALE2_6162_2	Walk | types of transport used (excluding work)	Uncategorised	0.00206842	-0.0172691	0.982879		UKB Neale v2	176934	359324
GCST90002316	Lymphocyte counts	measurement	5.64e-05	-0.009059		PMID:32888493	Chen MH		524923
FINNGEN_R5_FG_DISVEINLYMPH	Diseases of veins, lymphatic vessels and lymph nodes, not elsewhere classified (FINNGEN)	cardiovascular disease	1.849e-05	-0.0592	0.942518		FINNGEN_R5	24817	218792
NEALE2_23098_raw	Weight	measurement	5.52682e-05	0.159859			UKB Neale v2		354838
NEALE2_30140_raw	Neutrophill count	measurement	0.00430575	-0.0113965			UKB Neale v2		349856
NEALE2_20003_1141153032	Zanidip 10mg tablet | treatment/medication code	measurement	0.00380067	0.37173	1.45024		UKB Neale v2	172	361141
FINNGEN_R5_I9_VARICVE	Varicose veins	phenotype	2.686e-06	-0.0791	0.923948		FINNGEN_R5	17027	207055
FINNGEN_R5_H8_EXTERNAL	Diseases of external ear	disease of ear	0.003919	0.0769	1.07993		FINNGEN_R5	4692	218792
GCST90002298	Eosinophil counts	measurement	0.003075	0.006976		PMID:32888493	Chen MH		474237
FINNGEN_R5_N14_PROHERNOV	Prolapse and hernia of ovary and fallopian tube	reproductive system or breast disease	0.00385	0.1952	1.21555		FINNGEN_R5	759	69728
NEALE2_23119_raw	Arm fat percentage (right)	measurement	0.00167305	0.0660125			UKB Neale v2		354760
NEALE2_30010_raw	Red blood cell (erythrocyte) count	measurement	0.000796382	-0.00332602			UKB Neale v2		350475
GCST90010259	P-selectin levels	measurement	0.00369032	-0.157986		PMID:33303764	Gilly A		1323
NEALE2_23100_raw	Whole body fat mass	measurement	0.000149788	0.0986398			UKB Neale v2		354244
GCST004440	Interferon gamma-induced protein 10 levels	measurement	0.002156	-0.0914		PMID:27989323	Ahola-Olli AV		3685
NEALE2_20015_raw	Sitting height	measurement	1.28377e-05	0.04463			UKB Neale v2		360066
GCST006685	Sleep duration (oversleepers)	measurement	0.0027	0.00494675	1.00496	PMID:27494321	Jones SE	10102	91306
GCST90010152	Matrix metalloproteinase-12 levels	measurement	0.00104836	-0.177254		PMID:33303764	Gilly A		1301
GCST90038596	Respiratory or ear-nose-throat disease	Uncategorised	0.0013	0.00288146	1.00289	PMID:33959723	Donertas HM	86427	484598
NEALE2_6149_6	Dentures | mouth/teeth dental problems	Uncategorised	0.00423119	-0.0204769	0.979731		UKB Neale v2	60977	359841
NEALE2_23118_raw	Leg predicted mass (left)	measurement	0.00487973	0.00898855			UKB Neale v2		354766
NEALE2_6152_100	None of the above | blood clot, dvt, bronchitis, emphysema, asthma, rhinitis, eczema, allergy diagnosed by doctor	Uncategorised	0.00467754	-0.0169285	0.983214		UKB Neale v2	116005	360527
GCST007800	Asthma (childhood onset)	respiratory or thoracic disease	1e-06	-0.934901	0.392625	PMID:30929738	Ferreira MAR	13962	314633
FINNGEN_R5_M13_GLUTEALTEND	Gluteal tendinitis	musculoskeletal or connective tissue disease	0.004449	0.2727	1.31351		FINNGEN_R5	346	165028
GCST90010171	SLAM family member 7 levels	measurement	0.00391578	-0.157059		PMID:33303764	Gilly A		1299
NEALE2_23112_raw	Leg fat mass (right)	measurement	0.00187083	0.0137051			UKB Neale v2		354807
GCST90002304	Hematocrit	measurement	4.23e-10	-0.013751		PMID:32888493	Chen MH		562259
NEALE2_23116_raw	Leg fat mass (left)	measurement	0.0021518	0.0131965			UKB Neale v2		354788
NEALE2_2080	Frequency of tiredness / lethargy in last 2 weeks	measurement	0.00430401	0.00664316			UKB Neale v2		350580
GCST004625	Monocyte count	measurement	0.0006112	-0.0144908		PMID:27863252	Astle WJ		170721
NEALE2_30030_raw	Haematocrit percentage	Uncategorised	3.96591e-05	-0.0336022			UKB Neale v2		350475
FINNGEN_R5_O15_VENOUS_COMPLIC	Venous complications and haemorrhoids in the puerperium	pregnancy or perinatal disease	0.003752	0.4186	1.51983		FINNGEN_R5	155	119310
FINNGEN_R5_K11_CONSTIPATION	Constipation	phenotype	0.001436	0.0473	1.04844		FINNGEN_R5	17246	218792
NEALE2_23125_raw	Arm fat-free mass (left)	measurement	6.80507e-05	0.00528697			UKB Neale v2		354668
NEALE2_21002_raw	Weight	measurement	9.62934e-05	0.153938			UKB Neale v2		360116
GCST90002403	Red blood cell count	measurement	4e-07	-0.0126021		PMID:32888494	Vuckovic D		408112
NEALE2_23128_raw	Trunk fat mass	measurement	6.18423e-05	0.0580913			UKB Neale v2		354597
GCST007799	Asthma (adult onset)	respiratory or thoracic disease	0.0048	-0.97243	0.378163	PMID:30929738	Ferreira MAR	26582	327253
GCST004422	Vascular endothelial growth factor levels	measurement	0.004814	-0.0605		PMID:27989323	Ahola-Olli AV		7118
FINNGEN_R5_L12_LOCALDCONNECTISSUEOTH	Other localized connective tissue disorders	musculoskeletal or connective tissue disease	0.002201	-0.355	0.701173		FINNGEN_R5	239	207721
GCST90014033	Haemorrhoidal disease	cardiovascular disease	4.292e-05	0.0193	1.01949	PMID:33888516	Zheng T	218920	944133
FINNGEN_R5_I9_DISVEINLYMPH	Diseases of veins, lymphatic vessels and lymph nodes, not elsewhere classified	cardiovascular disease	4.872e-05	-0.053	0.94838		FINNGEN_R5	28764	218792
FINNGEN_R5_I9_VEINSOTH	Other disorders of veins	cardiovascular disease	2.847e-05	-0.1027	0.902398		FINNGEN_R5	6073	196101
GCST90002406	Reticulocyte fraction of red cells	measurement	0.0001	-0.00992948		PMID:32888494	Vuckovic D		408112
NEALE2_23101_raw	Whole body fat-free mass	Uncategorised	0.000403689	0.0623318			UKB Neale v2		354808
NEALE2_23126_raw	Arm predicted mass (left)	measurement	0.00011093	0.00482579			UKB Neale v2		354653
GCST90002374	White blood cell count	measurement	1.19e-09	-0.01337		PMID:32888493	Chen MH		562243
FINNGEN_R5_N14_DYSPLACERVUT	Dysplasia of cervi uteri	reproductive system or breast disease	0.0008738	0.095	1.09966		FINNGEN_R5	4246	73215
NEALE2_20003_1141180662	Zirtek allergy 10mg tablet | treatment/medication code	measurement	0.0028015	0.480007	1.61609		UKB Neale v2	110	361141
NEALE2_23129_raw	Trunk fat-free mass	measurement	0.000133959	0.0347231			UKB Neale v2		354530
SAIGE_454	Varicose veins	phenotype	3.51e-08	-0.0882	0.915578		UKB SAIGE	12172	381764
GCST90038664	Allergic rhinitis	respiratory or thoracic disease	0.0021	0.00168967	1.00169	PMID:33959723	Donertas HM	27415	484598
GCST90016610	Crohn's disease vs rheumatoid arthritis (ordinary least squares (OLS))	gastrointestinal disease	0.0022	0.027	1.02737	PMID:33686288	Peyrot WJ	14831	14831
NEALE2_23124_raw	Arm fat mass (left)	measurement	0.00112495	0.00630427			UKB Neale v2		354673
NEALE2_30210_raw	Eosinophill percentage	measurement	1.32411e-05	0.0227762			UKB Neale v2		349861
GCST90002388	Lymphocyte counts	measurement	0.00078	-0.00844675		PMID:32888494	Vuckovic D		408112
GCST90002385	High light scatter reticulocyte count	measurement	3.2e-05	-0.0105337		PMID:32888494	Vuckovic D		408112
NEALE2_23123_raw	Arm fat percentage (left)	measurement	0.00234294	0.0644809			UKB Neale v2		354707
GCST90011404	OTU97_56 (Ruminococcaceae) abundance	measurement	1.78084e-05	0.130563		PMID:33462482	Ruhlemann MC		8956
NEALE2_30150	Eosinophill count	measurement	0.00358843	0.00609276			UKB Neale v2		349856
NEALE2_102460	Crisp intake	measurement	0.000576705	-0.020143			UKB Neale v2		51427
NEALE2_1558	Alcohol intake frequency.	measurement	0.00271705	0.0122563			UKB Neale v2		360726
GCST90002384	Hemoglobin	measurement	6.3e-07	-0.0126018		PMID:32888494	Vuckovic D		408112
GCST003373	Glomerular filtration rate in diabetics (creatinine)	measurement	0.0027	-0.013		PMID:26831199	Pattaro C		11522
NEALE2_20001_1024	Liver/hepatocellular cancer | cancer code, self-reported	cell proliferation disorder	0.00490198	0.403413	1.49692		UKB Neale v2	138	361141
FINNGEN_R5_CD2_BENIGN_BONE_CARTILAGE	Benign neoplasm of bone and articular cartilage	cell proliferation disorder	0.0008401	-0.1742	0.840129		FINNGEN_R5	1190	218792
NEALE2_20153_raw	Forced expiratory volume in 1-second (fev1), predicted	measurement	0.000584791	0.00361211			UKB Neale v2		117241
GCST90011420	OTU99_106 (Barnesiella) abundance	measurement	0.00312654	0.107193		PMID:33462482	Ruhlemann MC		8956
GCST003372	Glomerular filtration rate (creatinine)	measurement	0.0011	-0.0035		PMID:26831199	Pattaro C		133413
NEALE2_6179_5	Iron | mineral and other dietary supplements	measurement	0.00253703	0.0497455	1.051		UKB Neale v2	10695	360016
FINNGEN_R5_H7_VITROTH	Other and unspecified disorders of vitreous body	disease of visual system	0.002423	-0.077	0.92589		FINNGEN_R5	5304	217024
GCST90010325	Multiple coagulation factor deficiency protein 2 levels	measurement	0.0034103	-0.158322		PMID:33303764	Gilly A		1313
GCST90002386	High light scatter reticulocyte percentage of red cells	measurement	0.00068	-0.00861693		PMID:32888494	Vuckovic D		408112
SAIGE_966	Poisoning by anticonvulsants and anti-parkinsonism drugs	injury, poisoning or other complication	0.00215	-0.23	0.794534		UKB SAIGE	509	382306
FINNGEN_R5_CD2_BENIGN_BONE_CARTILAGE_EXALLC	Benign neoplasm of bone and articular cartilage (all cancers excluded)	cell proliferation disorder	0.000747	-0.1762	0.83845		FINNGEN_R5	1190	181012
GCST90014325	Asthma	respiratory or thoracic disease	0.000161939	0.0292565	1.02969	PMID:34103634	Valette K	56167	408422
NEALE2_23111_raw	Leg fat percentage (right)	measurement	0.00330157	0.0454739			UKB Neale v2		354811
SAIGE_495	Asthma	Uncategorised	0.000223	0.0413	1.04216		UKB SAIGE	26332	401837
SAIGE_189_4	Malignant neoplasm of other urinary organs	cell proliferation disorder	0.00367	0.429	1.53572		UKB SAIGE	131	404927
NEALE2_23105_raw	Basal metabolic rate	measurement	0.000146266	8.96323			UKB Neale v2		354825
NEALE2_5108_raw	3mm asymmetry angle (right)	measurement	0.00296768	2.09418			UKB Neale v2		74038
GCST90002401	Platelet distribution width	measurement	0.0011	-0.00837209		PMID:32888494	Vuckovic D		408112
SAIGE_557_1	Celiac disease	gastrointestinal disease	0.00435	0.112	1.11851		UKB SAIGE	1855	336638
FINNGEN_R5_J10_SINUSITIS	Acute sinusitis	respiratory or thoracic disease	0.001198	-0.0587	0.94299		FINNGEN_R5	10916	193861
GCST90011469	OTU99_62 (Ruminococcaceae) abundance	measurement	1.23797e-05	0.134154		PMID:33462482	Ruhlemann MC		8956
GCST90002340	Monocyte count	measurement	1.11e-06	-0.010845		PMID:32888493	Chen MH		521594
rs3791679
Study ID	Trait	Trait Category	P-value	Beta	Odds Ratio	PMID	Author (Year)	N Cases	N Overall
FINNGEN_R5_H7_VISUDISTURBSUB	Subjective visual disturbances	disease of visual system	0.001511	-0.0971	0.907465		FINNGEN_R5	3214	214080
NEALE2_3591	Ever had hysterectomy (womb removed)	Uncategorised	0.00193056	-0.0452756	0.955734		UKB Neale v2	13973	171413
GCST90000025	Appendicular lean mass	measurement	6.706e-44	-0.0311		PMID:33097823	Pei YF		450243
SAIGE_716_9	Arthropathy nos	Uncategorised	0.000516	-0.0338	0.966765		UKB SAIGE	37043	402862
GCST90038689	Atrial fibrillation	cardiovascular disease	0.00065	-0.000708813	0.999291	PMID:33959723	Donertas HM	3537	484598
NEALE2_23098_raw	Weight	measurement	6.70527e-19	-0.353627			UKB Neale v2		354838
FINNGEN_R5_I9_VTE	Venous thromboembolism	cardiovascular disease	0.003344	-0.0558	0.945728		FINNGEN_R5	9176	218792
NEALE2_20154_raw	Forced expiratory volume in 1-second (fev1), predicted percentage	measurement	0.00233542	-0.252529			UKB Neale v2		117241
FINNGEN_R5_CD2_BENIGN_CONNSOFT_TRUNK_EXALLC	Benign neoplasm: Connective and other soft tissue of trunk, unspecified (all cancers excluded)	cell proliferation disorder	5.076e-05	0.762	2.14256		FINNGEN_R5	88	180783
NEALE2_20002_1513	Inguinal hernia | non-cancer illness code, self-reported	phenotype	0.000716637	-0.147875	0.862539		UKB Neale v2	1497	361141
NEALE2_23108_raw	Impedance of leg (left)	Uncategorised	0.00141504	-0.291276			UKB Neale v2		354811
SAIGE_728_7	Fasciitis	phenotype	0.00125	-0.0902	0.913748		UKB SAIGE	3843	382554
GCST90016668	Lung volume	Uncategorised	2.1e-08	-0.0447383		PMID:34128465	Liu Y		32860
FINNGEN_R5_F5_INSOMNIA	Insomnia	nervous system disease	0.004458	-0.1188	0.887985		FINNGEN_R5	1691	217855
NEALE2_5133_raw	6mm strong meridian (right)	measurement	0.00183174	0.0311617			UKB Neale v2		66256
FINNGEN_R5_ST19_DISLO_SPRAIN_STRAIN_JOINTS_LIGAM_SHOUL_GIRDLE	Dislocation, sprain and strain of joints and ligaments of shoulder girdle	injury, poisoning or other complication	0.002106	-0.0799	0.923209		FINNGEN_R5	4499	207365
GCST004075	Vertical cup-disc ratio	measurement	0.0001303	-0.0058		PMID:28073927	Springelkamp H		23899
FINNGEN_R5_FEMINGHER_BILATERAL	Inguinal or femoral hernia, bilateral	musculoskeletal or connective tissue disease	5.248e-06	-0.2005	0.818321		FINNGEN_R5	1547	192104
NEALE2_3143_raw	Ankle spacing width	Uncategorised	2.90281e-06	-0.0686994			UKB Neale v2		206589
NEALE2_3144_raw	Heel broadband ultrasound attenuation, direct entry	measurement	0.00188762	-0.211419			UKB Neale v2		206576
FINNGEN_R5_FEMHER_UNILATERAL	Femoral hernia, unilateral	musculoskeletal or connective tissue disease	0.001448	-0.2783	0.75707		FINNGEN_R5	377	190934
NEALE2_5106_raw	6mm strong meridian angle (right)	measurement	0.000342572	1.03711			UKB Neale v2		66256
NEALE2_1359	Poultry intake	measurement	0.00276737	0.00732845			UKB Neale v2		360390
NEALE2_1408	Cheese intake	Uncategorised	0.000315127	-0.0108753			UKB Neale v2		352458
NEALE2_5115_raw	3mm cylindrical power angle (right)	measurement	6.62365e-06	-1.80027			UKB Neale v2		75401
FINNGEN_R5_K11_HERING	Inguinal hernia	phenotype	1.951e-26	-0.1631	0.849506		FINNGEN_R5	17096	207653
NEALE2_23122_raw	Arm predicted mass (right)	measurement	4.05031e-16	-0.00949825			UKB Neale v2		354726
SAIGE_198_3	Secondary malignant neoplasm of digestive systems	cell proliferation disorder	0.00324	-0.128	0.879853		UKB SAIGE	1519	372123
SAIGE_740_11	Osteoarthrosis, localized, primary	Uncategorised	0.000134	-0.0698	0.93258		UKB SAIGE	9069	389591
GCST007092	Osteoarthritis of the hip or knee	musculoskeletal or connective tissue disease	3.167e-06	-0.0423	0.958582	PMID:30664745	Tachmazidou I	39427	417596
SAIGE_550_1	Inguinal hernia	phenotype	3.73e-44	-0.203	0.816278		UKB SAIGE	15995	377612
GCST007091	Osteoarthritis (hip)	musculoskeletal or connective tissue disease	6.233e-06	-0.063	0.938943	PMID:30664745	Tachmazidou I	15704	393873
FINNGEN_R5_M13_CHONDROMALACIA	Chondromalacia	musculoskeletal or connective tissue disease	0.003796	-0.239	0.787415		FINNGEN_R5	432	215767
NEALE2_5100_raw	3mm weak meridian angle (right)	measurement	6.86601e-06	-1.79645			UKB Neale v2		75410
GCST90038615	Deep venous thrombosis	phenotype	0.0045	-0.000955663	0.999045	PMID:33959723	Donertas HM	9529	484598
NEALE2_23116_raw	Leg fat mass (left)	measurement	0.000778614	-0.0145174			UKB Neale v2		354788
FINNGEN_R5_DM_AION	AION (anterior ischemic optic neuropathy)	disease of visual system	0.002653	0.3267	1.38639		FINNGEN_R5	244	218295
NEALE2_23106_raw	Impedance of whole body	Uncategorised	7.47792e-12	-1.29041			UKB Neale v2		354795
NEALE2_6147_1	For short-sightedness, i.e. only or mainly for distance viewing such as driving, cinema etc (called 'myopia') | reason for glasses/contact lenses	phenotype	7.10033e-07	-0.0511109	0.950173		UKB Neale v2	29318	360677
NEALE2_20015_raw	Sitting height	measurement	4.63486e-51	-0.154448			UKB Neale v2		360066
NEALE2_20153_raw	Forced expiratory volume in 1-second (fev1), predicted	measurement	1.11608e-48	-0.0155049			UKB Neale v2		117241
NEALE2_23102_raw	Whole body water mass	measurement	1.36372e-26	-0.139111			UKB Neale v2		354834
NEALE2_5135_raw	3mm strong meridian (left)	measurement	0.00404175	0.0275742			UKB Neale v2		75398
GCST90012071	Spondin-1 levels	measurement	0.004549	0.0361		PMID:33067605	Folkersen L		21758
GCST007431	Lung function (FEV1/FVC)	measurement	3.02e-16	0.0231		PMID:30804560	Shrine N		321047
NEALE2_5085_raw	Spherical power (left)	measurement	5.23185e-07	0.0860791			UKB Neale v2		77739
NEALE2_5096_raw	3mm weak meridian (left)	measurement	2.66385e-05	0.0382443			UKB Neale v2		75398
GCST003045	Ulcerative colitis [EA]	gastrointestinal disease	0.00296219	-0.0451051	0.955897	PMID:26192919	Liu JZ	6968	27432
FINNGEN_R5_M13_FLATFOOT	Flat foot [pes planus] (acquired)	musculoskeletal or connective tissue disease	0.0005627	-0.1673	0.845946		FINNGEN_R5	1259	148480
FINNGEN_R5_GAST_OPER	Any gastric operation	Uncategorised	3.973e-08	-0.0453	0.955711		FINNGEN_R5	76241	218792
NEALE2_20117_2	Current | alcohol drinker status	biological process	0.000871625	0.037629	1.03835		UKB Neale v2	23807	360726
FINNGEN_R5_ABDOM_HERNIA_POSTOP	Hernia of abodminal wall, postoperative	gastrointestinal disease	9.301e-05	-0.1352	0.873541		FINNGEN_R5	2551	138075
NEALE2_23112_raw	Leg fat mass (right)	measurement	0.000257749	-0.0161774			UKB Neale v2		354807
GCST90014241	Forced vital capacity x sex interaction	measurement	0.00086539	0.0198105		PMID:33728380	Fawcett KA		303612
NEALE2_23105_raw	Basal metabolic rate	measurement	2.23614e-25	-24.6813			UKB Neale v2		354825
GCST90002304	Hematocrit	measurement	0.000202	-0.008123		PMID:32888493	Chen MH		562259
GCST004137	Optic cup area	measurement	7.653e-07	-0.0136		PMID:28073927	Springelkamp H		22484
NEALE2_1757	Facial ageing	biological process	3.57865e-06	-0.00667765			UKB Neale v2		330409
NEALE2_4581	Financial situation satisfaction	measurement	0.000556143	0.0158159			UKB Neale v2		119394
GCST001592	Osteoarthritis	musculoskeletal or connective tissue disease	0.00010893	-0.0943107	0.91	PMID:22763110	Zeggini E	7410	18419
GCST90013557	Glucose levels	measurement	0.0034613	0.156791		PMID:33283231	Calvo-Serra B		996
GCST001725	Inflammatory bowel disease	gastrointestinal disease	0.0001215	-0.0497421	0.951475	PMID:23128233	Jostins L	12924	34366
NEALE2_23110_raw	Impedance of arm (left)	Uncategorised	2.08235e-18	-0.968425			UKB Neale v2		354807
FINNGEN_R5_K11_VENTHER	Ventral hernia	gastrointestinal disease	2.027e-06	-0.1375	0.871534		FINNGEN_R5	3737	194294
FINNGEN_R5_N14_FEMGENPROL	Female genital prolapse	reproductive system or breast disease	0.001974	-0.0659	0.936224		FINNGEN_R5	9092	78061
NEALE2_20150_raw	Forced expiratory volume in 1-second (fev1), best measure	measurement	2.94321e-45	-0.0257505			UKB Neale v2		272338
GCST90000513	Frozen shoulder	musculoskeletal or connective tissue disease	0.003687	-0.0438		PMID:34111113	Green HD		627998
GCST90000513	Frozen shoulder	musculoskeletal or connective tissue disease	0.003687	-0.0438		PMID:34111113	Green HD		627998
SAIGE_454	Varicose veins	phenotype	0.000171	-0.0604	0.941388		UKB SAIGE	12172	381764
NEALE2_20002_1526	Polio / poliomyelitis | non-cancer illness code, self-reported	infectious disease	0.00304261	0.313454	1.36814		UKB Neale v2	256	361141
FINNGEN_R5_J10_PNEUMOTHORAX	Pneumothorax	phenotype	0.0004742	-0.2019	0.817177		FINNGEN_R5	884	212921
FINNGEN_R5_ST19_DISLO_SPRAIN_STRAIN_JOINTS_LIGAM_ANKLE_FOOT_LEVEL	Dislocation, sprain and strain of joints and ligaments at ankle and foot level	injury, poisoning or other complication	0.003422	-0.0672	0.935008		FINNGEN_R5	5848	212652
FINNGEN_R5_M13_ARTHROPATHIES	Arthropathies	phenotype	6.79e-05	-0.0353	0.965316		FINNGEN_R5	71571	218792
SAIGE_351	Other peripheral nerve disorders	nervous system disease	5.19e-08	0.0853	1.08904		UKB SAIGE	12592	406659
NEALE2_3064_raw	Peak expiratory flow (pef)	measurement	1.17147e-09	-1.83733			UKB Neale v2		329404
NEALE2_23117_raw	Leg fat-free mass (left)	measurement	4.64771e-23	-0.0338285			UKB Neale v2		354771
NEALE2_23121_raw	Arm fat-free mass (right)	measurement	1.441e-16	-0.0102326			UKB Neale v2		354732
FINNGEN_R5_H7_OPTNERVNAS	Disorders of optic nerve, not elsewhere classified	disease of visual system	0.002832	0.3263	1.38583		FINNGEN_R5	244	217735
GCST90002298	Eosinophil counts	measurement	0.001623	-0.007425		PMID:32888493	Chen MH		474237
GCST90038696	Abdominal hernia	phenotype	6.4e-05	-0.000734495	0.999266	PMID:33959723	Donertas HM	2800	484598
FINNGEN_R5_E4_ACIDOSIS	Acidosis	hematologic disease	7.206e-05	0.4731	1.60496		FINNGEN_R5	210	197469
FINNGEN_R5_CD2_BENIGN_CONNSOFT_TRUNK	Benign neoplasm: Connective and other soft tissue of trunk, unspecified	cell proliferation disorder	4.735e-05	0.7647	2.14835		FINNGEN_R5	88	218792
FINNGEN_R5_K11_FEMHER	Femoral hernia	musculoskeletal or connective tissue disease	0.002948	-0.1916	0.825637		FINNGEN_R5	700	191257
SAIGE_716	Other arthropathies	phenotype	0.00129	-0.0308	0.969669		UKB SAIGE	38715	404534
SAIGE_694_2	Other dyschromia	genetic, familial or congenital disease	0.00362	-0.176	0.838618		UKB SAIGE	783	403455
GCST003368	circulating leptin levels adjusted for BMI	measurement	0.0003811	-0.0203		PMID:26833098	Kilpelainen TO		33987
GCST003368	circulating leptin levels adjusted for BMI	measurement	0.0003811	-0.0203		PMID:26833098	Kilpelainen TO		33987
SAIGE_694	Dyschromia and vitiligo	integumentary system disease	0.00403	-0.155	0.856415		UKB SAIGE	987	403659
NEALE2_20002_1458	Diverticular disease/diverticulitis | non-cancer illness code, self-reported	gastrointestinal disease	0.00324948	-0.0778043	0.925145		UKB Neale v2	4124	361141
NEALE2_20152	Reproduciblity of spirometry measurement using ers/ats criteria	Uncategorised	0.00103763	0.0254579	1.02578		UKB Neale v2	59808	272338
GCST007429	Lung function (FVC)	measurement	7.19e-35	-0.0344		PMID:30804560	Shrine N		321047
FINNGEN_R5_N14_PHIMOSIS	Redundant prepuce, phimosis and paraphimosis	reproductive system or breast disease	0.002969	-0.0874	0.91631		FINNGEN_R5	3643	76442
GCST90011592	OTU97_30 (Roseburia) prevalence	measurement	0.00216192	-0.165627		PMID:33462482	Ruhlemann MC		8956
FINNGEN_R5_PD_DEMENTIA	Dementia due to Parkinsons disease	phenotype	0.004107	-0.2993	0.741337		FINNGEN_R5	267	216895
FINNGEN_R5_K11_UMBHER	Umbilical hernia	phenotype	7.077e-05	-0.1087	0.896999		FINNGEN_R5	4224	194781
NEALE2_5084_raw	Spherical power (right)	measurement	8.21783e-08	0.0908365			UKB Neale v2		77983
SAIGE_735	Acquired foot deformities	phenotype	0.000216	-0.0654	0.936693		UKB SAIGE	9865	404779
SAIGE_562_1	Diverticulosis	Uncategorised	2.12e-09	-0.0671	0.935102		UKB SAIGE	27268	362051
FINNGEN_R5_M13_HALLUXVALGUS	Hallux valgus (acquired)	phenotype	7.875e-05	-0.0849	0.918604		FINNGEN_R5	8536	155757
NEALE2_23129_raw	Trunk fat-free mass	measurement	2.71852e-29	-0.102612			UKB Neale v2		354530
FINNGEN_R5_R18_CRAMP_SPASM	Cramp and spasm	phenotype	6.76e-05	-0.2843	0.752541		FINNGEN_R5	587	218131
SAIGE_550_3	Femoral hernia	musculoskeletal or connective tissue disease	2.17e-06	-0.318	0.727603		UKB SAIGE	651	362268
NEALE2_2217_raw	Age started wearing glasses or contact lenses	disease of visual system	2.0168e-06	0.240009			UKB Neale v2		310992
GCST90000030	Birth weight	measurement	0.0007578	-0.0233		PMID:33955455	Beck JJ		42212
FINNGEN_R5_PD_DEMENTIA_EXMORE	Dementia due to Parkinsons disease (more controls excluded)	phenotype	0.003914	-0.3033	0.738378		FINNGEN_R5	267	111888
FINNGEN_R5_M13_HAMMERTOE	Other hammer toe(s) (acquired)	musculoskeletal or connective tissue disease	4.181e-05	-0.1339	0.874678		FINNGEN_R5	3062	150283
NEALE2_23126_raw	Arm predicted mass (left)	measurement	6.67342e-16	-0.0101284			UKB Neale v2		354653
SAIGE_454_1	Varicose veins of lower extremity	Uncategorised	0.000163	-0.0618	0.940071		UKB SAIGE	11697	381289
NEALE2_23127_raw	Trunk fat percentage	measurement	8.71618e-09	-0.117461			UKB Neale v2		354619
NEALE2_5132_raw	3mm strong meridian (right)	measurement	0.000389433	0.0338789			UKB Neale v2		75410
GCST007432	FEV1	measurement	2.734e-13	-0.0203		PMID:30804560	Shrine N		321047
SAIGE_728	Disorders of muscle, ligament, and fascia	Uncategorised	0.000867	-0.0861	0.917502		UKB SAIGE	4488	383199
NEALE2_20546_4	Drugs or alcohol (more than once) | substances taken for depression	Uncategorised	2.10626e-05	-0.0800263	0.923092		UKB Neale v2	8627	117763
NEALE2_23114_raw	Leg predicted mass (right)	measurement	2.86215e-22	-0.03106			UKB Neale v2		354798
NEALE2_20002_1471	Atrial fibrillation | non-cancer illness code, self-reported	cardiovascular disease	0.00135613	-0.102053	0.902982		UKB Neale v2	2828	361141
FINNGEN_R5_K11_HERNIA	Hernia	phenotype	8.107e-26	-0.1272	0.880558		FINNGEN_R5	28235	218792
NEALE2_1687	Comparative body size at age 10	Uncategorised	8.55061e-06	0.00855075			UKB Neale v2		354996
GCST005814	Osteoarthritis (hospital diagnosed)	musculoskeletal or connective tissue disease	0.00174987	-0.0603213	0.941462	PMID:29559693	Zengini E	10083	50508
NEALE2_30510_raw	Creatinine (enzymatic) in urine	measurement	0.00192817	-48.0963			UKB Neale v2		350812
FINNGEN_R5_K11_DIVERTIC	Diverticular disease of intestine	gastrointestinal disease	0.0001676	-0.0614	0.940447		FINNGEN_R5	14357	196780
NEALE2_23100_raw	Whole body fat mass	measurement	4.33475e-10	-0.163096			UKB Neale v2		354244
NEALE2_20022_raw	Birth weight	measurement	0.000335371	-0.00879594			UKB Neale v2		205475
FINNGEN_R5_Z21_PROCREATIVE_MANAG	Procreative management	Uncategorised	0.0003399	-0.0926	0.911558		FINNGEN_R5	4863	186430
GCST90002384	Hemoglobin	measurement	0.0031	-0.00749538		PMID:32888494	Vuckovic D		408112
FINNGEN_R5_K11_GIDISEASES	Gastrointestinal diseases	gastrointestinal disease	5.588e-05	-0.0323	0.968216		FINNGEN_R5	107110	218792
SAIGE_456	Chronic venous insufficiency [cvi]	phenotype	0.00306	0.367	1.4434		UKB SAIGE	188	369780
GCST005810	Osteoarthritis of the hip (hospital diagnosed)	musculoskeletal or connective tissue disease	0.00267702	-0.116787	0.889775	PMID:29559693	Zengini E	2396	11989
GCST90002383	Hematocrit	measurement	0.0014	-0.00812081		PMID:32888494	Vuckovic D		408112
NEALE2_23124_raw	Arm fat mass (left)	measurement	0.00013206	-0.00743178			UKB Neale v2		354673
FINNGEN_R5_HERING_BILATERAL	Inguinal hernia, bilateral	phenotype	8.713e-06	-0.1975	0.82078		FINNGEN_R5	1515	192072
NEALE2_21002_raw	Weight	measurement	7.53683e-19	-0.351624			UKB Neale v2		360116
FINNGEN_R5_FEMNINGHER_UNILATERAL	Inguinal of femoral hernia, unilateral	musculoskeletal or connective tissue disease	0.001448	-0.2783	0.75707		FINNGEN_R5	377	190934
NEALE2_30120_raw	Lymphocyte count	measurement	0.000240489	0.0117811			UKB Neale v2		349856
NEALE2_20002_1083	Subdural haemorrhage/haematoma | non-cancer illness code, self-reported	cardiovascular disease	8.50362e-05	0.535916	1.70901		UKB Neale v2	154	361141
NEALE2_20117_0	Never | alcohol drinker status	biological process	0.000834707	-0.0538722	0.947553		UKB Neale v2	11243	360726
NEALE2_5099_raw	3mm weak meridian (right)	measurement	3.79955e-05	0.0374589			UKB Neale v2		75410
GCST90000027	Appendicular lean mass	measurement	4.5e-34	-0.0361685		PMID:33097823	Pei YF		244730
GCST007090	Knee osteoarthritis	musculoskeletal or connective tissue disease	0.004975	-0.0311	0.969379	PMID:30664745	Tachmazidou I	24955	403124
NEALE2_23101_raw	Whole body fat-free mass	Uncategorised	5.7898e-27	-0.19029			UKB Neale v2		354808
NEALE2_2744	Birth weight of first child	measurement	4.50803e-05	-0.0136278			UKB Neale v2		155202
NEALE2_20003_1140874420	Quinine | treatment/medication code	Uncategorised	0.00446568	-0.0977646	0.906862		UKB Neale v2	2429	361141
FINNGEN_R5_M13_DORSOPATHYNAS	Other specified/unspecified dorsopathies	musculoskeletal or connective tissue disease	0.003204	0.219	1.24483		FINNGEN_R5	531	165213
FINNGEN_R5_HERING_UNILATERAL	Inguinal hernia, unilateralk	phenotype	0.001448	-0.2783	0.75707		FINNGEN_R5	377	190934
FINNGEN_R5_G6_CARPTU	Carpal tunnel syndrome	nervous system disease	0.001828	0.0557	1.05728		FINNGEN_R5	11208	206255
NEALE2_1538_2	Yes, because of other reasons | major dietary changes in the last 5 years	measurement	0.00453341	0.0177544	1.01791		UKB Neale v2	100875	360294
NEALE2_30000_raw	White blood cell (leukocyte) count	measurement	0.000313228	0.020879			UKB Neale v2		350470
SAIGE_740_1	Osteoarthritis; localized	Uncategorised	7.52e-05	-0.053	0.94838		UKB SAIGE	17691	398213
NEALE2_23113_raw	Leg fat-free mass (right)	measurement	4.15503e-22	-0.0329955			UKB Neale v2		354798
NEALE2_49_raw	Hip circumference	measurement	6.81702e-09	-0.149082			UKB Neale v2		360521
FINNGEN_R5_M13_OTHERJOINT	Other joint disorders	musculoskeletal or connective tissue disease	0.0001324	-0.0394	0.961366		FINNGEN_R5	43972	191193
NEALE2_30520_raw	Potassium in urine	Uncategorised	0.000521582	-0.333553			UKB Neale v2		350053
SAIGE_737	Curvature of spine	Uncategorised	0.0026	-0.152	0.858988		UKB SAIGE	1134	396048
NEALE2_1697	Comparative height size at age 10	measurement	2.32314e-89	-0.0384116			UKB Neale v2		355331
NEALE2_5097_raw	6mm weak meridian (left)	measurement	0.000177614	0.0368858			UKB Neale v2		65551
NEALE2_23099_raw	Body fat percentage	measurement	0.00073771	-0.0603139			UKB Neale v2		354628
NEALE2_23109_raw	Impedance of arm (right)	Uncategorised	9.44707e-18	-0.925112			UKB Neale v2		354792
SAIGE_1008	Crushing or internal injury to organs	injury, poisoning or other complication	0.00273	-0.16	0.852144		UKB SAIGE	1007	408961
NEALE2_46_raw	Hand grip strength (left)	measurement	0.000907015	-0.0705715			UKB Neale v2		359704
SAIGE_735_2	Acquired toe deformities	Uncategorised	0.000648	-0.0822	0.921088		UKB SAIGE	5144	400058
NEALE2_23130_raw	Trunk predicted mass	measurement	5.30025e-29	-0.097877			UKB Neale v2		354494
GCST90002334	Mean corpuscular volume	measurement	0.004003	-0.006194		PMID:32888493	Chen MH		544127
SAIGE_735_21	Hammer toe (acquired)	musculoskeletal or connective tissue disease	2.98e-06	-0.182	0.833601		UKB SAIGE	1939	396853
NEALE2_23107_raw	Impedance of leg (right)	Uncategorised	0.000112607	-0.352864			UKB Neale v2		354817
NEALE2_5107_raw	3mm strong meridian angle (right)	measurement	0.00127223	0.710704			UKB Neale v2		75410
NEALE2_23118_raw	Leg predicted mass (left)	measurement	3.96492e-23	-0.0317701			UKB Neale v2		354766
NEALE2_47_raw	Hand grip strength (right)	measurement	4.0507e-05	-0.0873074			UKB Neale v2		359729
SAIGE_550_4	Umbilical hernia	phenotype	3.79e-06	-0.13	0.878095		UKB SAIGE	3727	365344
FINNGEN_R5_O15_OBSTET_TRAUMA_OTHER	Other obstetric trauma	injury, poisoning or other complication	0.004407	0.1874	1.20611		FINNGEN_R5	677	99303
GCST006414	Atrial fibrillation	cardiovascular disease	0.0002974	-0.0286	0.971805	PMID:30061737	Nielsen JB	60620	1030836
NEALE2_48_raw	Waist circumference	measurement	0.000339119	-0.119917			UKB Neale v2		360564
GCST90002310	Hemoglobin concentration	measurement	0.001927	-0.006774		PMID:32888493	Chen MH		563946
NEALE2_23120_raw	Arm fat mass (right)	measurement	0.000222523	-0.00642314			UKB Neale v2		354736
NEALE2_50_raw	Standing height	measurement	1.1113e-161	-0.481596			UKB Neale v2		360388
SAIGE_550	Abdominal hernia	phenotype	8.24e-22	-0.0804	0.922747		UKB SAIGE	47344	408961
GCST90002409	Childhood body mass index	measurement	0.00322	0.0268		PMID:33045005	Vogelezang S		39620
GCST90014023	Type 1 diabetes	pancreas disease	0.0047	-0.046682	0.954391	PMID:34012112	Chiou J	18942	520580
SAIGE_388	Other disorders of ear	Uncategorised	0.000264	-0.44	0.644036		UKB SAIGE	202	404764
FINNGEN_R5_ABDOM_HERNIA	Hernia of abodminal wall	gastrointestinal disease	8.083e-08	-0.112	0.894044		FINNGEN_R5	7619	218792
GCST002783	Body mass index	measurement	0.003822	0.01		PMID:25673413	Locke AE		238944
GCST90010234	Lymphotoxin-beta receptor levels	measurement	0.00403476	-0.125284		PMID:33303764	Gilly A		1323
GCST90000026	Appendicular lean mass	measurement	3.2e-14	-0.0247341		PMID:33097823	Pei YF		205513
NEALE2_2375	Relative age of first facial hair	measurement	0.00143344	0.00586217			UKB Neale v2		161470
NEALE2_4080_raw	Systolic blood pressure, automated reading	measurement	5.4331e-05	0.20323			UKB Neale v2		340159
SAIGE_562	Diverticulosis and diverticulitis	gastrointestinal disease	1.74e-09	-0.0675	0.934728		UKB SAIGE	27311	362094
NEALE2_5086_raw	Cylindrical power (left)	measurement	0.00376284	-0.0127974			UKB Neale v2		77739
NEALE2_23125_raw	Arm fat-free mass (left)	measurement	5.56103e-16	-0.0107982			UKB Neale v2		354668
NEALE2_6147_4	For 'astigmatism' | reason for glasses/contact lenses	phenotype	0.000156239	-0.0658198	0.9363		UKB Neale v2	9752	360677
SAIGE_427	Cardiac dysrhythmias	cardiovascular disease	0.000271	-0.0419	0.958966		UKB SAIGE	24681	405600
NEALE2_400_raw	Time to complete round	Uncategorised	0.0025006	0.908663			UKB Neale v2		354739
NEALE2_3062_raw	Forced vital capacity (fvc)	measurement	7.88771e-82	-0.0419825			UKB Neale v2		329404
FINNGEN_R5_ST19_DISLO_SPRAIN_STRAIN_JOINTS_LIGAM_HEAD	Dislocation, sprain and strain of joints and ligaments of head	injury, poisoning or other complication	0.0002466	-0.2633	0.768511		FINNGEN_R5	564	196818
NEALE2_3063_raw	Forced expiratory volume in 1-second (fev1)	measurement	3.12473e-52	-0.0256999			UKB Neale v2		329404
NEALE2_23128_raw	Trunk fat mass	measurement	3.49662e-16	-0.118797			UKB Neale v2		354597
GCST90011580	OTU97_173 (Bacteroides) prevalence	measurement	0.00387729	-0.217364		PMID:33462482	Ruhlemann MC		8956
SAIGE_740	Osteoarthrosis	Uncategorised	4.2e-06	-0.0498	0.95142		UKB SAIGE	28439	408961
NEALE2_5098_raw	6mm weak meridian (right)	measurement	0.0002551	0.0358062			UKB Neale v2		66256
NEALE2_20151_raw	Forced vital capacity (fvc), best measure	measurement	2.14095e-82	-0.0428772			UKB Neale v2		272338
SAIGE_735_3	Hallux valgus (bunion)	phenotype	0.00117	-0.0692	0.93314		UKB SAIGE	6699	401613
SAIGE_550_5	Ventral hernia	gastrointestinal disease	6.74e-08	-0.157	0.854704		UKB SAIGE	3448	365065
rs2861819
Study ID	Trait	Trait Category	P-value	Beta	Odds Ratio	PMID	Author (Year)	N Cases	N Overall
FINNGEN_R5_D3_ANAEMIA	Anaemias	hematologic disease	0.0002653	0.0673	1.06962		FINNGEN_R5	12434	72261
FINNGEN_R5_ST19_INJURI_ELBOW_FOREA	Injuries to the elbow and forearm	injury, poisoning or other complication	0.004031	-0.0416	0.959253		FINNGEN_R5	13024	218792
SAIGE_818	Intracranial hemorrhage (injury)	cardiovascular disease	0.00274	-0.199	0.81955		UKB SAIGE	508	406062
SAIGE_454_1	Varicose veins of lower extremity	Uncategorised	3.18e-28	0.159	1.17234		UKB SAIGE	11697	381289
FINNGEN_R5_I9_DISVEINLYMPH	Diseases of veins, lymphatic vessels and lymph nodes, not elsewhere classified	cardiovascular disease	1.517e-13	0.0835	1.08709		FINNGEN_R5	28764	218792
NEALE2_1369	Beef intake	measurement	0.00169065	-0.00638096			UKB Neale v2		359784
NEALE2_20002_1274	Eye infection | non-cancer illness code, self-reported	infectious disease	0.00352047	0.229797	1.25835		UKB Neale v2	359	361141
FINNGEN_R5_K11_PULP_PERIAPICAL	Diseases of pulp and periapical tissues	gastrointestinal disease	0.001906	0.0668	1.06908		FINNGEN_R5	5354	200749
NEALE2_100390	Tea consumed	measurement	0.00183876	0.0511421	1.05247		UKB Neale v2	10349	51427
FINNGEN_R5_H7_OPTNERVE	Disorders of optic nerve and visual pathways	disease of visual system	0.001608	0.1366	1.14637		FINNGEN_R5	1301	218792
SAIGE_528_4	Cysts of oral soft tissues	cell proliferation disorder	0.00106	-0.44	0.644036		UKB SAIGE	125	403448
NEALE2_93_raw	Systolic blood pressure, manual reading	measurement	0.00157683	0.470083			UKB Neale v2		31281
NEALE2_1717	Skin colour	phenotype	0.000820693	-0.00483177			UKB Neale v2		356530
GCST90000046	Age at first sexual intercourse	measurement	0.0022	0.0097		PMID:34211149	Mills MC		182791
GCST90002395	Mean platelet volume	measurement	0.00021	0.00795928		PMID:32888494	Vuckovic D		408112
NEALE2_100460	Added milk to standard tea	measurement	9.39195e-05	0.108277	1.11436		UKB Neale v2	17686	51427
SAIGE_562_1	Diverticulosis	Uncategorised	0.00175	-0.0308	0.969669		UKB SAIGE	27268	362051
FINNGEN_R5_I9_CVD	Cardiovascular diseases	cardiovascular disease	0.0009043	0.0279	1.02829		FINNGEN_R5	111108	218792
NEALE2_3062_raw	Forced vital capacity (fvc)	measurement	1.71697e-05	-0.00830576			UKB Neale v2		329404
NEALE2_23121_raw	Arm fat-free mass (right)	measurement	0.000137344	-0.00416285			UKB Neale v2		354732
NEALE2_30100_raw	Mean platelet (thrombocyte) volume	measurement	3.59832e-06	0.0125591			UKB Neale v2		350470
NEALE2_23115_raw	Leg fat percentage (left)	measurement	0.00213714	-0.039997			UKB Neale v2		354791
GCST006810	Self-reported risk-taking behaviour	biological process	7.2e-06	-0.00434	0.995669	PMID:30271922	Clifton EAD	113882	436236
FINNGEN_R5_M13_ANKYLOSISJOINT	Ankylosis of joint	musculoskeletal or connective tissue disease	0.004199	0.4683	1.59728		FINNGEN_R5	90	147311
FINNGEN_R5_H7_OPTNEURITIS	Optic neuritis	infectious disease	0.0003921	0.2295	1.25797		FINNGEN_R5	582	218073
FINNGEN_R5_I9_VEINSOTH	Other disorders of veins	cardiovascular disease	1.006e-06	0.1042	1.10982		FINNGEN_R5	6073	196101
GCST90002346	Mean platelet volume	measurement	8.88e-05	0.007889		PMID:32888493	Chen MH		460935
NEALE2_23125_raw	Arm fat-free mass (left)	measurement	0.00119414	-0.00380829			UKB Neale v2		354668
GCST90006917	Anti-herpes simplex virus 1 IgG seropositivity	measurement	0.000656795	0.0244873		PMID:33204752	Butler-Laporte G		8735
SAIGE_318	Tobacco use disorder	nervous system disease	0.000221	-0.0416	0.959253		UKB SAIGE	19780	399135
FINNGEN_R5_I9_AF	Atrial fibrillation and flutter	cardiovascular disease	0.003649	0.047	1.04812		FINNGEN_R5	22068	138994
FINNGEN_R5_K11_ATTRITION	Excessive attrition of teeth	Uncategorised	0.003784	0.2618	1.29927		FINNGEN_R5	292	195687
GCST90012790	Percentage of invited food questionnaires completed	phenotype	0.0032	0.277394		PMID:33563987	Tyrrell J		300639
FINNGEN_R5_I9_VEINSOTH_EXNONE	Other disorders of veins (no controls excluded)	cardiovascular disease	6.232e-06	0.0953	1.09999		FINNGEN_R5	6073	218792
NEALE2_50_raw	Standing height	measurement	0.000177811	-0.0587487			UKB Neale v2		360388
NEALE2_23126_raw	Arm predicted mass (left)	measurement	0.000861931	-0.0036834			UKB Neale v2		354653
NEALE2_2644	Light smokers, at least 100 smokes in lifetime	Uncategorised	0.00184113	-0.029657	0.970778		UKB Neale v2	44253	97021
FINNGEN_R5_CD2_BENIGN_SKIN	Other benign neoplasms of skin	cell proliferation disorder	0.003551	0.0576	1.05929		FINNGEN_R5	6402	218792
NEALE2_20002_1065	Hypertension | non-cancer illness code, self-reported	cardiovascular disease	0.00213853	0.0168807	1.01702		UKB Neale v2	93560	361141
NEALE2_2139_raw	Age first had sexual intercourse	measurement	0.000581629	0.0341162			UKB Neale v2		317694
NEALE2_1548	Variation in diet	measurement	0.000550621	0.0050825			UKB Neale v2		359752
FINNGEN_R5_FG_DISVEINLYMPH	Diseases of veins, lymphatic vessels and lymph nodes, not elsewhere classified (FINNGEN)	cardiovascular disease	1.576e-11	0.0808	1.08415		FINNGEN_R5	24817	218792
NEALE2_6150_4	High blood pressure | vascular/heart problems diagnosed by doctor	measurement	0.00104437	0.0178495	1.01801		UKB Neale v2	97139	360420
FINNGEN_R5_I9_VARICVE_EXNONE	Varicose veins (no controls excluded)	cardiovascular disease	3.443e-14	0.1098	1.11605		FINNGEN_R5	17027	218792
SAIGE_454	Varicose veins	phenotype	8.72e-28	0.155	1.16766		UKB SAIGE	12172	381764
FINNGEN_R5_CD2_BENIGN_SKIN_EXALLC	Other benign neoplasms of skin (all cancers excluded)	cell proliferation disorder	0.001633	0.0627	1.06471		FINNGEN_R5	6402	182943
NEALE2_5104_raw	3mm strong meridian angle (left)	measurement	0.00426055	-0.550082			UKB Neale v2		75398
NEALE2_20015_raw	Sitting height	measurement	1.55394e-05	-0.0391382			UKB Neale v2		360066
FINNGEN_R5_I9_PHLETHROM	Phlebitis and thrombophlebitis (not including DVT)	cardiovascular disease	0.0007508	0.0934	1.0979		FINNGEN_R5	3277	193305
NEALE2_20002_1494	Varicose veins | non-cancer illness code, self-reported	phenotype	0.00278351	0.123902	1.1319		UKB Neale v2	1299	361141
SAIGE_562	Diverticulosis and diverticulitis	gastrointestinal disease	0.0014	-0.0315	0.968991		UKB SAIGE	27311	362094
GCST90000047	Age at first sexual intercourse	measurement	0.0016	0.0069		PMID:34211149	Mills MC		397338
NEALE2_20153_raw	Forced expiratory volume in 1-second (fev1), predicted	measurement	0.00351415	-0.00273062			UKB Neale v2		117241
NEALE2_20151_raw	Forced vital capacity (fvc), best measure	measurement	0.000196478	-0.0073202			UKB Neale v2		272338
FINNGEN_R5_F5_PSYTRANS	Acute and transient psychotic disorders	nervous system disease	0.004717	0.1013	1.10661		FINNGEN_R5	3281	211955
FINNGEN_R5_FG_CVD	Cardiovascular diseases (excluding rheumatic etc)	cardiovascular disease	0.001004	0.0281	1.0285		FINNGEN_R5	101866	218792
NEALE2_20110_8	High blood pressure | illnesses of mother	measurement	6.18383e-05	0.0222242	1.02247		UKB Neale v2	101688	333048
NEALE2_1021	Duration of light diy	measurement	0.00263833	0.0158697			UKB Neale v2		179548
FINNGEN_R5_I9_PHLETHROM_EXNONE	Phlebitis and thrombophlebitis (not including DVT) (no controls excluded)	cardiovascular disease	0.0027	0.083	1.08654		FINNGEN_R5	3277	218792
GCST90011549	G_Porphyromonadaceae prevalence	measurement	0.00087501	-0.117		PMID:33462482	Ruhlemann MC		8956
NEALE2_23111_raw	Leg fat percentage (right)	measurement	0.00326082	-0.0403144			UKB Neale v2		354811
NEALE2_2040	Risk taking	biological process	0.00110178	-0.0184417	0.981727		UKB Neale v2	90500	348549
SAIGE_727	Other disorders of synovium, tendon, and bursa	Uncategorised	0.00448	-0.0493	0.951896		UKB SAIGE	7629	386340
GCST90002357	Platelet count	measurement	0.000333	-0.006942		PMID:32888493	Chen MH		542827
GCST007557	Birth weight	measurement	0.0037	-0.0115		PMID:27680694	Horikoshi M		133903
NEALE2_1438_raw	Bread intake	Uncategorised	0.000747931	0.0689079			UKB Neale v2		353030
NEALE2_5112_raw	3mm cylindrical power angle (left)	measurement	0.00318537	1.04068			UKB Neale v2		75389
SAIGE_823	Torus fracture	Uncategorised	0.00174	-0.115	0.891366		UKB SAIGE	1674	386831
SAIGE_743_13	Other specified osteoporosis	musculoskeletal or connective tissue disease	0.00365	-0.189	0.827787		UKB SAIGE	532	401811
NEALE2_48_raw	Waist circumference	measurement	0.00226527	-0.0900464			UKB Neale v2		360564
GCST007431	Lung function (FEV1/FVC)	measurement	0.00314	0.0075		PMID:30804560	Shrine N		321047
NEALE2_1200	Sleeplessness / insomnia	nervous system disease	0.00141818	-0.00562347			UKB Neale v2		360738
FINNGEN_R5_I9_VARICVE	Varicose veins	phenotype	6.275e-15	0.114	1.12075		FINNGEN_R5	17027	207055
NEALE2_6155_4	Vitamin d | vitamin and mineral supplements	Uncategorised	0.000448992	0.0454172	1.04646		UKB Neale v2	13687	359245
NEALE2_5103_raw	3mm weak meridian angle (left)	measurement	0.00331151	1.03602			UKB Neale v2		75398
NEALE2_6150_100	None of the above | vascular/heart problems diagnosed by doctor	Uncategorised	0.000524611	-0.0181661	0.981998		UKB Neale v2	106855	360420
NEALE2_2375	Relative age of first facial hair	measurement	0.00152185	0.00513848			UKB Neale v2		161470
GCST90038595	Cardiovascular disease	cardiovascular disease	6.5e-05	0.00378157	1.00379	PMID:33959723	Donertas HM	177923	484598
NEALE2_23122_raw	Arm predicted mass (right)	measurement	0.000257206	-0.0037606			UKB Neale v2		354726
rs4849044
Study ID	Trait	Trait Category	P-value	Beta	Odds Ratio	PMID	Author (Year)	N Cases	N Overall
SAIGE_454_1	Varicose veins of lower extremity	Uncategorised	2.54e-05	-0.0578	0.943839		UKB SAIGE	11697	381289
NEALE2_20154_raw	Forced expiratory volume in 1-second (fev1), predicted percentage	measurement	0.00224536	-0.212233			UKB Neale v2		117241
GCST90002374	White blood cell count	measurement	9.19e-17	0.016058		PMID:32888493	Chen MH		562243
NEALE2_4196_raw	Pulse wave peak to peak time	measurement	0.00213678	-0.896806			UKB Neale v2		118787
FINNGEN_R5_I9_PHLETHROM	Phlebitis and thrombophlebitis (not including DVT)	cardiovascular disease	0.002732	-0.0792	0.923855		FINNGEN_R5	3277	193305
NEALE2_23110_raw	Impedance of arm (left)	Uncategorised	0.00285784	-0.276766			UKB Neale v2		354807
NEALE2_30190_raw	Monocyte percentage	measurement	0.00274652	-0.0190823			UKB Neale v2		349861
NEALE2_20003_1140860806	Ramipril | treatment/medication code	measurement	0.00159043	0.0350053	1.03563		UKB Neale v2	16869	361141
FINNGEN_R5_H7_LACRIMINFLAMACU	Inflammation of lacrimal passages (acute and unspecified)	disease of visual system	0.003258	0.3006	1.35067		FINNGEN_R5	211	203442
FINNGEN_R5_MIGRAINE_TRIPTAN	Migraine, single triptan purchase ok & required. ICD-code if available is included	Uncategorised	0.001175	-0.0402	0.960597		FINNGEN_R5	19676	218792
GCST90011521	TestASV_43 (Parasutterella) abundance	measurement	0.00228103	-0.133593		PMID:33462482	Ruhlemann MC		8956
GCST90038599	Diabetes or endocrine disease	pancreas disease	0.0016	0.00191022	1.00191	PMID:33959723	Donertas HM	51949	484598
GCST006979	Heel bone mineral density	measurement	8.2e-05	-0.00810397		PMID:30598549	Morris JA		426824
GCST90000026	Appendicular lean mass	measurement	0.0027	-0.00805024		PMID:33097823	Pei YF		205513
NEALE2_3147_raw	Heel quantitative ultrasound index (qui), direct entry	measurement	0.000130184	-0.249631			UKB Neale v2		206589
FINNGEN_R5_L12_OTHERBULL	Other and unspecified bullous disorders	integumentary system disease	0.004181	-0.4098	0.663783		FINNGEN_R5	107	218173
NEALE2_3062_raw	Forced vital capacity (fvc)	measurement	2.25524e-05	-0.00779223			UKB Neale v2		329404
FINNGEN_R5_DENTAL_TMD	TMD related pain	musculoskeletal or connective tissue disease	0.002126	0.0674	1.06972		FINNGEN_R5	4728	218792
NEALE2_12336_raw	Ventricular rate	measurement	0.00486215	-0.407033			UKB Neale v2		10817
SAIGE_401	Hypertension	cardiovascular disease	2.85e-05	0.0269	1.02727		UKB SAIGE	77977	408343
GCST90012110	Sex hormone-binding globulin levels adjusted for BMI	measurement	3.8e-06	-0.0035657		PMID:32042192	Ruth KS		368929
GCST007432	FEV1	measurement	6.291e-06	-0.0106		PMID:30804560	Shrine N		321047
NEALE2_20112_6	Chronic bronchitis/emphysema | illnesses of adopted father	respiratory or thoracic disease	0.0015775	0.218112	1.24373		UKB Neale v2	453	2622
GCST90002363	Red blood cell count	measurement	8.22e-06	0.008268		PMID:32888493	Chen MH		545203
NEALE2_943	Frequency of stair climbing in last 4 weeks	biological process	0.00198798	-0.00947335			UKB Neale v2		357720
NEALE2_6150_4	High blood pressure | vascular/heart problems diagnosed by doctor	measurement	0.00294784	0.0154058	1.01553		UKB Neale v2	97139	360420
NEALE2_20151_raw	Forced vital capacity (fvc), best measure	measurement	2.92286e-05	-0.00780881			UKB Neale v2		272338
NEALE2_6153_2	Blood pressure medication | medication for cholesterol, blood pressure, diabetes, or take exogenous hormones	Uncategorised	0.00425212	0.0235701	1.02385		UKB Neale v2	33519	193148
NEALE2_23109_raw	Impedance of arm (right)	Uncategorised	0.00142828	-0.288347			UKB Neale v2		354792
GCST90002403	Red blood cell count	measurement	8.9e-06	0.00929994		PMID:32888494	Vuckovic D		408112
NEALE2_3148_raw	Heel bone mineral density (bmd)	measurement	0.000163807	-0.00154868			UKB Neale v2		206496
SAIGE_210	Benign neoplasm of lip, oral cavity, and pharynx	Uncategorised	0.00154	0.143	1.15373		UKB SAIGE	984	407805
NEALE2_30200_raw	Neutrophill percentage	measurement	2.95257e-09	0.118776			UKB Neale v2		349861
NEALE2_78_raw	Heel bone mineral density (bmd) t-score, automated	measurement	0.000130223	-0.0140928			UKB Neale v2		206589
NEALE2_135	Number of self-reported non-cancer illnesses	Uncategorised	0.000351768	0.00674631			UKB Neale v2		361141
GCST90002322	Mean corpuscular hemoglobin	measurement	0.003635	-0.005615		PMID:32888493	Chen MH		486823
GCST90006893	Anti-cytomegalovirus IgG seropositivity	measurement	0.00475021	-0.0210006		PMID:33204752	Butler-Laporte G		8735
GCST90002351	Neutrophil count	measurement	3.56e-20	0.017717		PMID:32888493	Chen MH		519288
FINNGEN_R5_VWXY20_SURGI_OTHER_MEDICAL_PROCED_CAUSE_ABNORMAL_REACTION_PATIENT_COMPLICATION_WO_MENTION_MISAD_TIME_PROCED	Surgical and other medical procedures as the cause of abnormal reaction of the patient, or of later complication, without mention of misadventure at the time of the procedure	Uncategorised	0.004626	-0.47	0.625002		FINNGEN_R5	80	218749
NEALE2_30140_raw	Neutrophill count	measurement	1.33849e-15	0.0268819			UKB Neale v2		349856
NEALE2_20022_raw	Birth weight	measurement	2.33918e-06	-0.00971977			UKB Neale v2		205475
GCST004632	Lymphocyte percentage of white cells	measurement	0.004762	-0.010088		PMID:27863252	Astle WJ		171748
NEALE2_30000_raw	White blood cell (leukocyte) count	measurement	1.62826e-09	0.0293068			UKB Neale v2		350470
SAIGE_337_1	Peripheral autonomic neuropathy	Uncategorised	0.00338	-0.493	0.610791		UKB SAIGE	72	395281
FINNGEN_R5_SLE_OTH	Other forms of systemic lupus erythematosus	urinary system disease	0.001864	0.4095	1.50606		FINNGEN_R5	123	218377
NEALE2_924	Usual walking pace	Uncategorised	0.00078556	-0.00477631			UKB Neale v2		358974
FINNGEN_R5_I9_VARICVE_EXNONE	Varicose veins (no controls excluded)	cardiovascular disease	2.036e-09	-0.083	0.920351		FINNGEN_R5	17027	218792
GCST90002383	Hematocrit	measurement	0.00014	0.00813012		PMID:32888494	Vuckovic D		408112
GCST90012109	Sex hormone-binding globulin levels	measurement	0.00021	-0.00405705		PMID:32042192	Ruth KS		180726
NEALE2_3144_raw	Heel broadband ultrasound attenuation, direct entry	measurement	0.000124265	-0.218955			UKB Neale v2		206576
GCST90002394	Monocyte percentage of white cells	measurement	1.8e-05	-0.00907969		PMID:32888494	Vuckovic D		408112
FINNGEN_R5_ARTRHO_POSTDYSENTERIC	Postydysenteric arthropathy	infectious disease	0.004376	-0.3725	0.68901		FINNGEN_R5	128	217811
SAIGE_805	Fracture of vertebral column without mention of spinal cord injury	musculoskeletal or connective tissue disease	0.00423	0.111	1.11739		UKB SAIGE	1352	389117
NEALE2_20002_1220	Diabetes | non-cancer illness code, self-reported	pancreas disease	0.00104308	0.0396799	1.04048		UKB Neale v2	14114	361141
GCST005194	Coronary artery disease	cardiovascular disease	0.001519	0.0182	1.01837	PMID:29212778	van der Harst P	34541	296525
FINNGEN_R5_I9_DISVEINLYMPH	Diseases of veins, lymphatic vessels and lymph nodes, not elsewhere classified	cardiovascular disease	5.533e-06	-0.0491	0.952086		FINNGEN_R5	28764	218792
GCST004613	Sum neutrophil eosinophil counts	measurement	0.0008624	0.0119851		PMID:27863252	Astle WJ		170384
GCST90002407	White blood cell count	measurement	1.2e-18	0.018722		PMID:32888494	Vuckovic D		408112
NEALE2_3063_raw	Forced expiratory volume in 1-second (fev1)	measurement	7.73233e-07	-0.00700738			UKB Neale v2		329404
GCST90011322	G_Bacteroidales abundance	measurement	0.00460617	-0.0649283		PMID:33462482	Ruhlemann MC		8956
GCST90019460	Interleukin-1 receptor antagonist protein measurement	measurement	0.003373	-0.0395		PMID:33328453	Pietzner M		10708
SAIGE_274_2	Crystal arthropathies	phenotype	0.000714	0.194	1.2141		UKB SAIGE	616	405814
NEALE2_20150_raw	Forced expiratory volume in 1-second (fev1), best measure	measurement	7.8906e-07	-0.00754547			UKB Neale v2		272338
GCST90000025	Appendicular lean mass	measurement	0.004796	-0.0053		PMID:33097823	Pei YF		450243
GCST004629	Neutrophil count	measurement	0.001443	0.0114496		PMID:27863252	Astle WJ		170702
GCST90016614	Major depressive disorder vs autism spectrum disorder (ordinary least squares (OLS))	nervous system disease	0.003	0.0059	1.00592	PMID:33686288	Peyrot WJ	189137	189137
NEALE2_30180_raw	Lymphocyte percentage	measurement	7.76851e-09	-0.100148			UKB Neale v2		349861
GCST90002396	Mean reticulocyte volume	measurement	0.0045	-0.00604845		PMID:32888494	Vuckovic D		408112
GCST004620	Sum basophil neutrophil counts	measurement	0.001367	0.0115235		PMID:27863252	Astle WJ		170143
GCST90038633	Diabetes	pancreas disease	0.004	0.00124071	1.00124	PMID:33959723	Donertas HM	24659	484598
GCST90012111	Sex hormone-binding globulin levels	measurement	9.5e-06	-0.00397523		PMID:32042192	Ruth KS		370125
GCST90002389	Lymphocyte percentage of white cells	measurement	2e-09	-0.0129086		PMID:32888494	Vuckovic D		408112
NEALE2_20002_1373	Connective tissue disorder | non-cancer illness code, self-reported	musculoskeletal or connective tissue disease	0.00414185	0.326905	1.38667		UKB Neale v2	155	361141
FINNGEN_R5_I9_VEINSOTH	Other disorders of veins	cardiovascular disease	0.001211	-0.0659	0.936224		FINNGEN_R5	6073	196101
GCST90002304	Hematocrit	measurement	0.000284	0.00672		PMID:32888493	Chen MH		562259
GCST90012107	Sex hormone-binding globulin levels	measurement	0.0025	-0.00413158		PMID:32042192	Ruth KS		189473
GCST90012106	Sex hormone-binding globulin levels adjusted for BMI	measurement	0.00081	-0.00375961		PMID:32042192	Ruth KS		188908
GCST007429	Lung function (FVC)	measurement	0.000152	-0.0089		PMID:30804560	Shrine N		321047
FINNGEN_R5_I9_VARICVE	Varicose veins	phenotype	3.193e-09	-0.0827	0.920627		FINNGEN_R5	17027	207055
SAIGE_411	Ischemic heart disease	cardiovascular disease	0.00199	0.0277	1.02809		UKB SAIGE	31355	408458
SAIGE_454	Varicose veins	phenotype	2.61e-05	-0.0566	0.944972		UKB SAIGE	12172	381764
GCST90012082	N-terminal prohormone brain natriuretic peptide levels	measurement	0.002567	-0.0464		PMID:33067605	Folkersen L		21758
GCST90002397	Mean spheric corpuscular volume	measurement	0.0022	-0.00634643		PMID:32888494	Vuckovic D		408112
GCST90012108	Sex hormone-binding globulin levels adjusted for BMI	measurement	9.3e-05	-0.00375393		PMID:32042192	Ruth KS		180094
GCST90038687	Gout	musculoskeletal or connective tissue disease	0.0041	0.000699853	1.0007	PMID:33959723	Donertas HM	6810	484598
GCST90002399	Neutrophil percentage of white cells	measurement	2e-10	0.0137442		PMID:32888494	Vuckovic D		408112
GCST006363	Anti-helicobacter pylori IgG levels	measurement	8.50914e-05	-0.129716		PMID:30053915	Scepanovic P		175
GCST004610	White blood cell count	measurement	0.003912	0.0103741		PMID:27863252	Astle WJ		172435
FINNGEN_R5_G6_HCOBSTR	Obstructive hydrocephalus	nervous system disease	0.003752	-0.3197	0.726367		FINNGEN_R5	181	218224
FINNGEN_R5_FG_DISVEINLYMPH	Diseases of veins, lymphatic vessels and lymph nodes, not elsewhere classified (FINNGEN)	cardiovascular disease	1.592e-06	-0.055	0.946485		FINNGEN_R5	24817	218792
GCST90012104	Bioavailable testosterone levels	measurement	0.003	0.00550679		PMID:32042192	Ruth KS		382988
GCST006701	Parental longevity (father's attained age)	measurement	0.0046	0.0062089		PMID:29227965	Pilling LC		415311
SAIGE_363	Chorioretinal inflammations, scars, and other disorders of choroid	Uncategorised	0.00161	0.343	1.40917		UKB SAIGE	171	397932
NEALE2_2443	Diabetes diagnosed by doctor	pancreas disease	0.00476148	0.0310134	1.0315		UKB Neale v2	17275	360192
NEALE2_6150_100	None of the above | vascular/heart problems diagnosed by doctor	Uncategorised	0.0033511	-0.0146247	0.985482		UKB Neale v2	106855	360420
GCST005195	Coronary artery disease	cardiovascular disease	0.00022	0.0257641	1.0261	PMID:29212778	van der Harst P	122733	547261
GCST90002384	Hemoglobin	measurement	0.0019	0.00661122		PMID:32888494	Vuckovic D		408112
GCST90038681	Psoriasis	integumentary system disease	0.0017	0.000670093	1.00067	PMID:33959723	Donertas HM	5427	484598
GCST90014033	Haemorrhoidal disease	cardiovascular disease	0.002608	-0.0118	0.988269	PMID:33888516	Zheng T	218920	944133
NEALE2_6150_1	Heart attack | vascular/heart problems diagnosed by doctor	cardiovascular disease	0.00386946	0.0449734	1.046		UKB Neale v2	8288	360420
GCST90016606	Bipolar disorder vs autism spectrum disorder (ordinary least squares (OLS))	nervous system disease	0.00078	0.011	1.01106	PMID:33686288	Peyrot WJ	38733	38733
FINNGEN_R5_I9_VEINSOTH_EXNONE	Other disorders of veins (no controls excluded)	cardiovascular disease	0.003398	-0.059	0.942707		FINNGEN_R5	6073	218792
GCST90012102	Bioavailable testosterone levels	measurement	6.4e-05	0.00993803		PMID:32042192	Ruth KS		188507
NEALE2_21021_raw	Pulse wave arterial stiffness index	measurement	0.00198417	0.0512567			UKB Neale v2		118469
GCST90002398	Neutrophil count	measurement	3.9e-21	0.0202717		PMID:32888494	Vuckovic D		408112
GCST004626	Myeloid white cell count	measurement	0.0006254	0.0123488		PMID:27863252	Astle WJ		169219
SAIGE_411_4	Coronary atherosclerosis	cardiovascular disease	0.00177	0.0343	1.0349		UKB SAIGE	20023	397126
NEALE2_3466	Time from waking to first cigarette	measurement	0.000136412	-0.039528			UKB Neale v2		25414
GCST011365	Myocardial infarction	cardiovascular disease	0.002686	0.0225039	1.02276	PMID:33532862	Hartiala JA	61505	639221
NEALE2_20003_1140879630	Imipramine | treatment/medication code	measurement	0.00442331	0.284302	1.32883		UKB Neale v2	202	361141
GCST011364	Myocardial infarction	cardiovascular disease	0.0012	0.0349731	1.03559	PMID:33532862	Hartiala JA	17505	471717
SAIGE_401_1	Essential hypertension	Uncategorised	2.94e-05	0.0269	1.02727		UKB SAIGE	77723	408089
FINNGEN_R5_N14_RENALTUBULOINOTH	Renal tubulo-interstitial disorders in diseases classified elsewhere	urinary system disease	0.002933	-0.3945	0.674017		FINNGEN_R5	125	201153
GCST90012112	Total testosterone levels	measurement	0.0012	0.00904128		PMID:32042192	Ruth KS		230454
GCST004614	Granulocyte count	measurement	0.0009705	0.0118836		PMID:27863252	Astle WJ		169822
rs17819430
Study ID	Trait	Trait Category	P-value	Beta	Odds Ratio	PMID	Author (Year)	N Cases	N Overall
FINNGEN_R5_CD2_HODGKIN_LYMPHOMA	Hodgkin lymphoma	cell proliferation disorder	0.003722	0.5347	1.70694		FINNGEN_R5	369	218792
GCST90012042	beta-nerve growth factor levels	measurement	0.0001856	-0.12		PMID:33067605	Folkersen L		21758
NEALE2_22704_raw	Home location - north co-ordinate (rounded)	Uncategorised	0.00419468	2244.38			UKB Neale v2		361187
NEALE2_20003_1140884488	Diclofenac | treatment/medication code	Uncategorised	0.00486987	0.118216	1.12549		UKB Neale v2	7545	361141
NEALE2_2814	Ever used hormone-replacement therapy (hrt)	Uncategorised	0.00361163	0.0443469	1.04534		UKB Neale v2	76179	193606
GCST006698	Parental longevity (both parents in top 10%)	measurement	0.0038	0.0147815	1.01489	PMID:29227965	Pilling LC	7182	86949
SAIGE_297_2	Suicide or self-inflicted injury	phenotype	0.00344	0.601	1.82394		UKB SAIGE	319	365795
SAIGE_454_1	Varicose veins of lower extremity	Uncategorised	0.000438	-0.122	0.885148		UKB SAIGE	11697	381289
FINNGEN_R5_G6_ALZHEIMER_EXMORE	Alzheimer disease (more controls excluded)	Uncategorised	0.003465	0.1986	1.21969		FINNGEN_R5	3899	115370
FINNGEN_R5_I9_VARICVE	Varicose veins	phenotype	1.134e-08	-0.1908	0.826298		FINNGEN_R5	17027	207055
FINNGEN_R5_G6_SLEEPDISOTH	Other sleepdisorders	nervous system disease	0.004336	-0.2552	0.774762		FINNGEN_R5	1553	177660
GCST90010129	Gastric intrinsic factor levels	measurement	0.000405119	0.359319		PMID:33303764	Gilly A		1299
SAIGE_715	Other inflammatory spondylopathies	musculoskeletal or connective tissue disease	0.00262	0.267	1.30604		UKB SAIGE	1671	366756
FINNGEN_R5_CD2_BENIGN_SKIN_LOWERLIMB	Benign neoplasm: Skin of lower limb, including hip	cell proliferation disorder	0.002612	-0.5707	0.56513		FINNGEN_R5	349	218792
FINNGEN_R5_ST19_OTHER_SPECIFE_INJURI_HIP_THIGH1	Other and specified injuries of hip and thigh	injury, poisoning or other complication	0.001935	0.737	2.08966		FINNGEN_R5	227	211687
SAIGE_159_2	Malignant neoplasm of small intestine, including duodenum	cell proliferation disorder	0.00158	0.872	2.39169		UKB SAIGE	184	393556
SAIGE_780	Hypothermia/chills	phenotype	0.00437	0.805	2.2367		UKB SAIGE	169	408961
SAIGE_454	Varicose veins	phenotype	0.000334	-0.123	0.884264		UKB SAIGE	12172	381764
GCST90010269	Tumor necrosis factor receptor superfamily member 14 levels	measurement	0.000535034	0.347953		PMID:33303764	Gilly A		1323
FINNGEN_R5_AB1_SCHISTOSOMIASIS	Schistosomiasis [bilharziasis]	infectious disease	0.004986	-0.6688	0.512323		FINNGEN_R5	221	218792
GCST90010226	Interleukin-1 receptor type 1 levels	measurement	0.00229642	0.307117		PMID:33303764	Gilly A		1323
GCST006906	Stroke	cardiovascular disease	0.0004367	-0.0863	0.917319	PMID:29531354	Malik R	40585	446696
FINNGEN_R5_N14_FEMGENFISTUL	Fistulae involving female genital tract	reproductive system or breast disease	0.003128	0.7029	2.0196		FINNGEN_R5	218	69187
FINNGEN_R5_F5_STIMUL	Mental and behavioural disorders due to use of other stimulants, including caffeine	nervous system disease	0.000603	0.5256	1.69147		FINNGEN_R5	571	215570
NEALE2_2986	Started insulin within one year diagnosis of diabetes	Uncategorised	0.00302412	0.250426	1.28457		UKB Neale v2	1999	16415
NEALE2_3942	Adopted mother still alive	Uncategorised	0.00175099	-0.352608	0.702853		UKB Neale v2	1078	3812
FINNGEN_R5_N14_INFCERVIX	Inflammatory disease of cervix uteri	reproductive system or breast disease	0.00272	0.3213	1.37892		FINNGEN_R5	1093	112951
SAIGE_574_2	Calculus of bile duct	Uncategorised	0.00145	0.226	1.25358		UKB SAIGE	2634	393941
NEALE2_6143_1	Car/motor vehicle | transport type for commuting to job workplace	Uncategorised	0.00440395	0.0581596	1.05988		UKB Neale v2	38351	190832
FINNGEN_R5_I9_VEINSOTH_EXNONE	Other disorders of veins (no controls excluded)	cardiovascular disease	7.106e-05	-0.1907	0.82638		FINNGEN_R5	6073	218792
FINNGEN_R5_K11_PULC	Peptic ulcer	gastrointestinal disease	0.001448	1.0256	2.78877		FINNGEN_R5	130	189825
FINNGEN_R5_CD2_HODGKIN_LYMPHOMA_EXALLC	Hodgkin lymphoma (all cancers excluded)	cell proliferation disorder	0.003318	0.5442	1.72323		FINNGEN_R5	369	181125
FINNGEN_R5_I9_VEINSOTH	Other disorders of veins	cardiovascular disease	2.201e-05	-0.2052	0.814484		FINNGEN_R5	6073	196101
NEALE2_20075_raw	Home location at assessment - north co-ordinate (rounded)	Uncategorised	0.00394995	2253.96			UKB Neale v2		357793
GCST90010140	Interleukin-17D levels	measurement	0.00216446	0.312806		PMID:33303764	Gilly A		1299
GCST90010209	Cathepsin Z levels	measurement	0.000814259	0.341906		PMID:33303764	Gilly A		1323
FINNGEN_R5_H7_IRIDOCHRONIC	Chronic iridocyclitis	phenotype	0.0007216	-0.4595	0.631599		FINNGEN_R5	695	209982
SAIGE_380_4	Impacted cerumen	Uncategorised	0.00121	0.623	1.86451		UKB SAIGE	363	407873
GCST90010265	Trem-like transcript 2 protein levels	measurement	0.00422965	0.288973		PMID:33303764	Gilly A		1323
FINNGEN_R5_R18_DYSPHAGIA	Dysphagia	phenotype	0.002016	0.1871	1.20575		FINNGEN_R5	3497	165465
FINNGEN_R5_G6_MIGRAINE_WITH_AURA_ADVERSE	Migraine with aura, drug-induced	Uncategorised	0.0006651	0.8934	2.44342		FINNGEN_R5	192	218792
GCST006908	Ischemic stroke	phenotype	0.0003755	-0.0958	0.908646	PMID:29531354	Malik R	34217	440328
FINNGEN_R5_F5_SEDAHYP	Mental and behavioural disorders due to sedatives or hypnotics	nervous system disease	0.004307	0.29	1.33643		FINNGEN_R5	1255	216254
NEALE2_6152_100	None of the above | blood clot, dvt, bronchitis, emphysema, asthma, rhinitis, eczema, allergy diagnosed by doctor	Uncategorised	0.000497497	-0.0446864	0.956297		UKB Neale v2	116005	360527
FINNGEN_R5_I9_VARICVE_EXNONE	Varicose veins (no controls excluded)	cardiovascular disease	1.729e-08	-0.1867	0.829693		FINNGEN_R5	17027	218792
FINNGEN_R5_AD_LO_EXMORE	AlzheimerÕs disease (Late onset) (more controls excluded)	nervous system disease	0.003053	0.2381	1.26884		FINNGEN_R5	2670	114141
NEALE2_30520_raw	Potassium in urine	Uncategorised	0.00246723	-0.620938			UKB Neale v2		350053
FINNGEN_R5_AB1_OTHER_VIRAL	Other viral diseases	infectious disease	0.001744	0.1557	1.16848		FINNGEN_R5	5126	218792
GCST90006923	Anti-Merkel cell polyomavirus IgG seropositivity	measurement	0.00193362	-0.0561865		PMID:33204752	Butler-Laporte G		8735
SAIGE_574	Cholelithiasis and cholecystitis	gastrointestinal disease	0.00449	0.0844	1.08806		UKB SAIGE	16225	407532
NEALE2_24019_raw	Particulate matter air pollution (pm10); 2007	measurement	0.00244306	-0.0486677			UKB Neale v2		355245
NEALE2_20003_1140861958	Simvastatin | treatment/medication code	Uncategorised	0.00465666	-0.0520123	0.949317		UKB Neale v2	40921	361141
FINNGEN_R5_FG_DISVEINLYMPH	Diseases of veins, lymphatic vessels and lymph nodes, not elsewhere classified (FINNGEN)	cardiovascular disease	0.0001467	-0.1033	0.901856		FINNGEN_R5	24817	218792
NEALE2_400_raw	Time to complete round	Uncategorised	0.002006	-1.98067			UKB Neale v2		354739
NEALE2_20493	Severity of problems due to mania or irritability	phenotype	0.00451053	0.136319	1.14605		UKB Neale v2	7988	26655
FINNGEN_R5_CD2_BENIGN_SKIN_LOWERLIMB_EXALLC	Benign neoplasm: Skin of lower limb, including hip (all cancers excluded)	cell proliferation disorder	0.002951	-0.5672	0.567111		FINNGEN_R5	349	180861
GCST90010261	Spondin-1 levels	measurement	0.00384714	0.293052		PMID:33303764	Gilly A		1314
FINNGEN_R5_F5_SUBSNOALCO	Substance use, excluding alcohol	nervous system disease	0.00289	0.1806	1.19794		FINNGEN_R5	3793	209452
NEALE2_20001_1061	Basal cell carcinoma | cancer code, self-reported	cell proliferation disorder	0.00358784	-0.179973	0.835293		UKB Neale v2	3441	361141
NEALE2_2453	Cancer diagnosed by doctor	cell proliferation disorder	0.00438316	-0.0629492	0.938991		UKB Neale v2	28509	359981
FINNGEN_R5_I9_DISVEINLYMPH	Diseases of veins, lymphatic vessels and lymph nodes, not elsewhere classified	cardiovascular disease	8.992e-07	-0.1263	0.88135		FINNGEN_R5	28764	218792
SAIGE_751	Genitourinary congenital anomalies	Uncategorised	0.00401	-0.26	0.771052		UKB SAIGE	1596	408326
FINNGEN_R5_F5_EMOPER	Emotionally unstable personality disorder	phenotype	0.002787	0.2197	1.2457		FINNGEN_R5	2637	214816
SAIGE_561_2	Flatulence	gastrointestinal disease	0.0048	0.248	1.28146		UKB SAIGE	1689	336472
SAIGE_531_2	Gastric ulcer	gastrointestinal disease	0.00141	0.182	1.19961		UKB SAIGE	4109	405634
rs55889669
Study ID	Trait	Trait Category	P-value	Beta	Odds Ratio	PMID	Author (Year)	N Cases	N Overall
FINNGEN_R5_C3_SKIN	Malignant neoplasm of skin	cell proliferation disorder	0.00276	-0.0557	0.945823		FINNGEN_R5	10384	218792
FINNGEN_R5_D3_ANAEMIA_IRONDEF	Iron deficiency anaemia	phenotype	0.0001414	-0.086	0.917594		FINNGEN_R5	6087	217202
FINNGEN_R5_I9_DISVEINLYMPH	Diseases of veins, lymphatic vessels and lymph nodes, not elsewhere classified	cardiovascular disease	2.269e-07	0.0643	1.06641		FINNGEN_R5	28764	218792
FINNGEN_R5_D3_ANAEMIA_IRONDEF_NAS	Other and unspecified iron deficiency	phenotype	5.033e-05	-0.1072	0.898346		FINNGEN_R5	4321	215436
FINNGEN_R5_C3_SKIN_EXALLC	Malignant neoplasm of skin (all cancers excluded)	cell proliferation disorder	0.002993	-0.0565	0.945066		FINNGEN_R5	10384	184390
FINNGEN_R5_FG_CVD	Cardiovascular diseases (excluding rheumatic etc)	cardiovascular disease	0.00305	0.0279	1.02829		FINNGEN_R5	101866	218792
FINNGEN_R5_J10_PLEURPLAGUE	Pleural plaque	respiratory or thoracic disease	0.004686	0.1375	1.1474		FINNGEN_R5	1287	213324
NEALE2_102800	Cheese consumers	measurement	0.000832281	-0.0533553	0.948043		UKB Neale v2	23245	51427
NEALE2_1309	Fresh fruit intake	measurement	0.00376422	-0.00509281			UKB Neale v2		348284
SAIGE_952	Spinal cord injury without evidence of spinal bone injury	nervous system disease	0.000928	-0.291	0.747516		UKB SAIGE	422	408690
NEALE2_104530	Orange intake	measurement	0.000681366	-0.0175181			UKB Neale v2		51427
FINNGEN_R5_K11_CHOLECYST	Chlocystitis	phenotype	0.003058	0.1139	1.12064		FINNGEN_R5	2013	197157
GCST90002400	Plateletcrit	measurement	0.00055	-0.00930929		PMID:32888494	Vuckovic D		408112
SAIGE_454	Varicose veins	phenotype	0.000304	0.0616	1.06354		UKB SAIGE	12172	381764
NEALE2_20002_1322	Myositis/myopathy | non-cancer illness code, self-reported	musculoskeletal or connective tissue disease	0.00224096	0.457463	1.58006		UKB Neale v2	145	361141
FINNGEN_R5_M13_ROTATORCUFF	Rotator cuff syndrome	musculoskeletal or connective tissue disease	0.00207	0.052	1.05338		FINNGEN_R5	12508	180149
FINNGEN_R5_ST19_SEQUEL_INJURI_POISO_OTHER_CONSE_EXTER_CAUSES	Sequelae of injuries, of poisoning and of other consequences of external causes	injury, poisoning or other complication	0.002451	0.0838	1.08741		FINNGEN_R5	3933	218792
GCST90000512	Frozen shoulder	musculoskeletal or connective tissue disease	0.0038	-0.0503253		PMID:34111113	Green HD		451099
GCST90011689	TestASV_16 (Bacteroides) prevalence	measurement	0.00469749	-0.16986		PMID:33462482	Ruhlemann MC		8956
FINNGEN_R5_I9_VARICVE_EXNONE	Varicose veins (no controls excluded)	cardiovascular disease	1.611e-08	0.0897	1.09385		FINNGEN_R5	17027	218792
SAIGE_193	Thyroid cancer	cell proliferation disorder	0.00225	0.292	1.3391		UKB SAIGE	358	407757
FINNGEN_R5_C3_OTHER_SKIN_EXALLC	Other malignant neoplasms of skin (=non-melanoma skin cancer) (all cancers excluded)	cell proliferation disorder	0.002844	-0.0567	0.944877		FINNGEN_R5	10382	184388
FINNGEN_R5_D3_NUTRIANAEMIA	Nutritional anaemias	phenotype	0.001201	-0.0654	0.936693		FINNGEN_R5	7677	218792
FINNGEN_R5_FG_DISVEINLYMPH	Diseases of veins, lymphatic vessels and lymph nodes, not elsewhere classified (FINNGEN)	cardiovascular disease	5.602e-08	0.0715	1.07412		FINNGEN_R5	24817	218792
NEALE2_1408	Cheese intake	Uncategorised	0.00103158	-0.0105511			UKB Neale v2		352458
SAIGE_715	Other inflammatory spondylopathies	musculoskeletal or connective tissue disease	0.000251	-0.163	0.849591		UKB SAIGE	1671	366756
NEALE2_20471	Ever seen an un-real vision	phenotype	0.000833818	-0.0998786	0.904947		UKB Neale v2	3768	116787
GCST90011549	G_Porphyromonadaceae prevalence	measurement	0.000329461	-0.148207		PMID:33462482	Ruhlemann MC		8956
NEALE2_4957	Word interpolation | fi3	biological process	0.00157231	-0.046035	0.955009		UKB Neale v2	18062	116815
GCST006414	Atrial fibrillation	cardiovascular disease	0.0002793	0.0303	1.03076	PMID:30061737	Nielsen JB	60620	1030836
GCST90002397	Mean spheric corpuscular volume	measurement	0.0045	-0.00748294		PMID:32888494	Vuckovic D		408112
FINNGEN_R5_C3_OTHER_SKIN	Other malignant neoplasms of skin (=non-melanoma skin cancer)	cell proliferation disorder	0.0026	-0.0561	0.945445		FINNGEN_R5	10382	218792
GCST90011439	OTU99_17 (Parabacteroides) abundance	measurement	0.0031875	0.0687053		PMID:33462482	Ruhlemann MC		8956
FINNGEN_R5_J10_ASBESTPNEUMOC	Pneumoconiosis due to asbestos and other mineral fibres	infectious disease	0.0005827	0.3864	1.47167		FINNGEN_R5	235	217101
FINNGEN_R5_I9_VARICVE	Varicose veins	phenotype	6.522e-09	0.093	1.09746		FINNGEN_R5	17027	207055
SAIGE_525	Other diseases of the teeth and supporting structures	gastrointestinal disease	0.0044	0.0992	1.10429		UKB SAIGE	2689	400825
SAIGE_454_1	Varicose veins of lower extremity	Uncategorised	0.000175	0.0653	1.06748		UKB SAIGE	11697	381289
FINNGEN_R5_ST19_INJURY_NERVES_SPINAL_CORD_NECK_LEVEL	Injury of nerves and spinal cord at neck level	injury, poisoning or other complication	0.001896	0.3336	1.39598		FINNGEN_R5	254	215730
NEALE2_20001_1019	Small intestine/small bowel cancer | cancer code, self-reported	cell proliferation disorder	0.0022951	-0.430415	0.650239		UKB Neale v2	163	361141
FINNGEN_R5_L12_PITYROCHEA	Pityriasis rosea	integumentary system disease	0.002211	0.5403	1.71652		FINNGEN_R5	94	212336
NEALE2_1518	Hot drink temperature	Uncategorised	0.00370494	-0.00496409			UKB Neale v2		357256
rs844176
Study ID	Trait	Trait Category	P-value	Beta	Odds Ratio	PMID	Author (Year)	N Cases	N Overall
GCST90012106	Sex hormone-binding globulin levels adjusted for BMI	measurement	0.00084	0.00612489		PMID:32042192	Ruth KS		188908
FINNGEN_R5_I9_VARICVE	Varicose veins	phenotype	0.001012	0.0629	1.06492		FINNGEN_R5	17027	207055
NEALE2_20002_1075	Heart attack/myocardial infarction | non-cancer illness code, self-reported	cardiovascular disease	0.00342846	-0.0750893	0.927661		UKB Neale v2	8239	361141
FINNGEN_R5_I9_CORATHER_EXNONE	Coronary atherosclerosis (no controls excluded)	cardiovascular disease	0.0001875	-0.0663	0.93585		FINNGEN_R5	23363	218792
NEALE2_20003_1140861088	Nifedipine | treatment/medication code	Uncategorised	0.00101566	0.270822	1.31104		UKB Neale v2	802	361141
FINNGEN_R5_I9_PULMEMB_EXNONE	Pulmonary embolism (no controls excluded)	cardiovascular disease	0.003606	0.0947	1.09933		FINNGEN_R5	4185	218792
FINNGEN_R5_CD2_INSITU_CERVIX_UTERI_ENDOCERVIX	Carcinoma in situ of cervix uteri, endocervix	cell proliferation disorder	0.002522	-0.5446	0.580074		FINNGEN_R5	129	123579
GCST90010259	P-selectin levels	measurement	0.00155435	-0.224593		PMID:33303764	Gilly A		1323
GCST90012110	Sex hormone-binding globulin levels adjusted for BMI	measurement	0.00086	0.00433595		PMID:32042192	Ruth KS		368929
FINNGEN_R5_L12_PSORI_GUTTATE	Guttate psoriasis	integumentary system disease	0.004372	-0.4405	0.643714		FINNGEN_R5	165	212407
NEALE2_6150_1	Heart attack | vascular/heart problems diagnosed by doctor	cardiovascular disease	0.00338087	-0.0749926	0.92775		UKB Neale v2	8288	360420
GCST90010121	Dickkopf-related protein 1 levels	measurement	0.00240648	-0.2144		PMID:33303764	Gilly A		1301
GCST90012111	Sex hormone-binding globulin levels	measurement	0.0044	0.00452974		PMID:32042192	Ruth KS		370125
FINNGEN_R5_CD2_INSITU_CERVIX_UTERI_ENDOCERVIX_EXALLC	Carcinoma in situ of cervix uteri, endocervix (all cancers excluded)	cell proliferation disorder	0.002588	-0.5427	0.581177		FINNGEN_R5	129	102629
NEALE2_5292	3mm index of best keratometry results (left)	Uncategorised	0.00408415	-0.0144056			UKB Neale v2		75398
GCST90002407	White blood cell count	measurement	0.00017	-0.0131324		PMID:32888494	Vuckovic D		408112
NEALE2_20002_1656	Fracture toe | non-cancer illness code, self-reported	musculoskeletal or connective tissue disease	0.00418292	-0.422579	0.655354		UKB Neale v2	250	361141
GCST90002351	Neutrophil count	measurement	1.26e-05	-0.014102		PMID:32888493	Chen MH		519288
NEALE2_6164_1	Walking for pleasure (not as a means of transport) | types of physical activity in last 4 weeks	Uncategorised	0.00283719	0.0257758	1.02611		UKB Neale v2	100689	359263
FINNGEN_R5_I9_PVT_EXNONE	Portal vein thrombosis (no controls excluded)	phenotype	0.001523	-0.5232	0.592621		FINNGEN_R5	155	218792
FINNGEN_R5_KRA_PSY_BEHAV	Behavioural disorders	nervous system disease	0.004885	0.289	1.33509		FINNGEN_R5	400	218792
FINNGEN_R5_I9_PVT	Portal vein thrombosis	phenotype	0.001667	-0.5177	0.59589		FINNGEN_R5	155	190183
NEALE2_20003_1140865414	Peppermint oil product | treatment/medication code	measurement	0.00397616	-0.488687	0.613432		UKB Neale v2	189	361141
GCST90002398	Neutrophil count	measurement	0.00023	-0.0129964		PMID:32888494	Vuckovic D		408112
FINNGEN_R5_I9_VARICVE_EXNONE	Varicose veins (no controls excluded)	cardiovascular disease	0.001051	0.0621	1.06407		FINNGEN_R5	17027	218792
FINNGEN_R5_O15_MATERN_CARE	Maternal care related to the fetus and amniotic cavity and possible delivery problems	pregnancy or perinatal disease	0.003969	-0.0489	0.952276		FINNGEN_R5	19332	123579
NEALE2_20003_1141157252	Glyceryl trinitrate product | treatment/medication code	measurement	0.00447654	-0.360628	0.697238		UKB Neale v2	338	361141
NEALE2_20003_1141179992	Dovobet ointment | treatment/medication code	measurement	0.000166176	-0.428235	0.651658		UKB Neale v2	421	361141
NEALE2_20003_2038459814	Digoxin | treatment/medication code	Uncategorised	0.000544029	0.26567	1.3043		UKB Neale v2	921	361141
GCST011365	Myocardial infarction	cardiovascular disease	6.34e-07	-0.0556734	0.945848	PMID:33532862	Hartiala JA	61505	639221
FINNGEN_R5_I9_PULMEMB	Pulmonary embolism	cardiovascular disease	0.003717	0.0941	1.09867		FINNGEN_R5	4185	218413
FINNGEN_R5_FG_PULMHEART	Pulmonary heart disease	cardiovascular disease	0.003606	0.0947	1.09933		FINNGEN_R5	4185	218792
FINNGEN_R5_TEMPOROMANDIB	Temporomandibular joint disorders	musculoskeletal or connective tissue disease	0.003213	0.1183	1.12558		FINNGEN_R5	2730	134280
FINNGEN_R5_K11_DENTOFACIAL_ANOMALIES	Dentofacial anomalies [including malocclusion]	phenotype	0.001152	0.0981	1.10307		FINNGEN_R5	4793	200188
NEALE2_5158_raw	6mm asymmetry index (right)	measurement	0.0025748	0.341502			UKB Neale v2		41390
FINNGEN_R5_I9_CORATHER	Coronary atherosclerosis	cardiovascular disease	0.001036	-0.0588	0.942895		FINNGEN_R5	23363	211203
NEALE2_20110_2	Stroke | illnesses of mother	cardiovascular disease	0.000925398	0.0374891	1.0382		UKB Neale v2	47485	331973
GCST90010133	Proheparin-binding EGF-like growth factor levels	measurement	0.00205096	-0.218771		PMID:33303764	Gilly A		1300
GCST90002374	White blood cell count	measurement	1.23e-05	-0.013857		PMID:32888493	Chen MH		562243
NEALE2_3616	Chest pain due to walking ceases when standing still	phenotype	0.00302589	0.121998	1.12975		UKB Neale v2	3779	20222
FINNGEN_R5_O15_LABOUR_ABNORM_FORCES	Abnormalities of forces of labour	phenotype	0.002273	-0.1522	0.858817		FINNGEN_R5	1694	100320
NEALE2_20002_1494	Varicose veins | non-cancer illness code, self-reported	phenotype	0.000922174	0.214673	1.23946		UKB Neale v2	1299	361141
GCST011364	Myocardial infarction	cardiovascular disease	0.00053	-0.0607892	0.941022	PMID:33532862	Hartiala JA	17505	471717
GCST90000025	Appendicular lean mass	measurement	0.001705	0.0097		PMID:33097823	Pei YF		450243
rs2713575
Study ID	Trait	Trait Category	P-value	Beta	Odds Ratio	PMID	Author (Year)	N Cases	N Overall
GCST90002387	Immature fraction of reticulocytes	measurement	0.00081	0.00738842		PMID:32888494	Vuckovic D		408112
GCST90002389	Lymphocyte percentage of white cells	measurement	4.7e-05	0.00882264		PMID:32888494	Vuckovic D		408112
FINNGEN_R5_ST19_COMPLICATIO_FOLLOWI_INFUS_TRANSFU_THERAPE_INJEC	Complications following infusion, transfusion and therapeutic injection	injury, poisoning or other complication	0.003138	0.3204	1.37768		FINNGEN_R5	180	199451
NEALE2_20001_1062	Squamous cell carcinoma | cancer code, self-reported	cell proliferation disorder	0.00212098	-0.207231	0.812832		UKB Neale v2	449	361141
GCST90010114	SLAM family member 5 levels	measurement	0.00442298	0.11275		PMID:33303764	Gilly A		1301
GCST006979	Heel bone mineral density	measurement	2.8e-05	0.00781452		PMID:30598549	Morris JA		426824
NEALE2_20002_1494	Varicose veins | non-cancer illness code, self-reported	phenotype	0.00250911	-0.119937	0.886977		UKB Neale v2	1299	361141
FINNGEN_R5_L12_ATROPHICSKIN	Atrophic disorders of skin	integumentary system disease	0.001749	-0.1117	0.894313		FINNGEN_R5	1706	209188
NEALE2_30270_raw	Mean sphered cell volume	Uncategorised	0.000630813	-0.0434908			UKB Neale v2		344729
GCST90002386	High light scatter reticulocyte percentage of red cells	measurement	1.8e-06	0.0102647		PMID:32888494	Vuckovic D		408112
GCST90014287	DNA methylation-estimated granulocyte proportions	measurement	0.002929	0.0022		PMID:34187551	McCartney DL		34470
FINNGEN_R5_E4_OBESITY	Obesity	Uncategorised	0.0003482	-0.0607	0.941106		FINNGEN_R5	8908	218735
SAIGE_454	Varicose veins	phenotype	8.55e-13	-0.0969	0.907647		UKB SAIGE	12172	381764
NEALE2_30150	Eosinophill count	measurement	0.00128785	-0.00571133			UKB Neale v2		349856
SAIGE_242	Thyrotoxicosis with or without goiter	endocrine system disease	0.000127	-0.128	0.879853		UKB SAIGE	1860	393289
NEALE2_20003_1141191044	Levothyroxine sodium | treatment/medication code	measurement	0.00382154	-0.0344558	0.966131		UKB Neale v2	14689	361141
NEALE2_20422	More irritable than usual during worst period of anxiety	phenotype	0.000524247	-0.0597977	0.941955		UKB Neale v2	9411	33425
NEALE2_30050_raw	Mean corpuscular haemoglobin	measurement	0.00174987	-0.0136732			UKB Neale v2		350472
NEALE2_23114_raw	Leg predicted mass (right)	measurement	0.000417228	-0.00953378			UKB Neale v2		354798
FINNGEN_R5_E4_HYPOGLYC	Hypoglycaemia, other or unspecified	phenotype	0.002789	0.1406	1.15096		FINNGEN_R5	979	218488
GCST90011646	OTU99_211 (Bacteroides) prevalence	measurement	0.00498959	-0.185543		PMID:33462482	Ruhlemann MC		8956
FINNGEN_R5_N14_CALCUKIDUR	Calculus of kidney and ureter	urinary system disease	0.004233	-0.0619	0.939977		FINNGEN_R5	4969	218414
GCST90000025	Appendicular lean mass	measurement	0.002693	-0.0057		PMID:33097823	Pei YF		450243
GCST004623	Neutrophil percentage of granulocytes	measurement	7.759e-07	0.0178771		PMID:27863252	Astle WJ		170672
NEALE2_23119_raw	Arm fat percentage (right)	measurement	0.0036986	-0.0516992			UKB Neale v2		354760
SAIGE_454_1	Varicose veins of lower extremity	Uncategorised	2.61e-12	-0.0966	0.907919		UKB SAIGE	11697	381289
GCST90002394	Monocyte percentage of white cells	measurement	3.7e-291	-0.0777486		PMID:32888494	Vuckovic D		408112
FINNGEN_R5_I9_DISVEINLYMPH	Diseases of veins, lymphatic vessels and lymph nodes, not elsewhere classified	cardiovascular disease	7.794e-05	-0.0419	0.958966		FINNGEN_R5	28764	218792
NEALE2_20003_1140851812	Gtn 400micrograms spray | treatment/medication code	measurement	0.00226928	0.149694	1.16148		UKB Neale v2	849	361141
FINNGEN_R5_ST19_OPEN_WOUND_THORAX	Open wound of thorax	phenotype	0.000908	0.3241	1.38279		FINNGEN_R5	222	212083
NEALE2_30090_raw	Platelet crit	measurement	0.00410091	0.000322314			UKB Neale v2		350471
GCST90002292	Basophil count	measurement	1.25e-54	-0.032213		PMID:32888493	Chen MH		474001
NEALE2_49_raw	Hip circumference	measurement	0.00241744	-0.0658794			UKB Neale v2		360521
NEALE2_30190_raw	Monocyte percentage	measurement	4.05561e-135	-0.158582			UKB Neale v2		349861
FINNGEN_R5_E4_OBESITYCAL	Obesity due to excess calories	Uncategorised	0.002679	-0.0605	0.941294		FINNGEN_R5	5883	215767
GCST004599	Mean platelet volume	measurement	0.0003487	-0.013061		PMID:27863252	Astle WJ		164454
GCST90014288	DNA methylation GrimAge acceleration	biological process	7.393e-05	-0.1217		PMID:34187551	McCartney DL		34467
NEALE2_30000_raw	White blood cell (leukocyte) count	measurement	0.00344666	-0.0143044			UKB Neale v2		350470
GCST90011504	TestASV_27 (Ruminococcaceae) abundance	measurement	0.00459264	0.103159		PMID:33462482	Ruhlemann MC		8956
FINNGEN_R5_C3_VULVA_EXALLC	Malignant neoplasm of vulva (all cancers excluded)	cell proliferation disorder	0.002144	-0.4008	0.669784		FINNGEN_R5	125	99446
FINNGEN_R5_I9_VARICVE_EXNONE	Varicose veins (no controls excluded)	cardiovascular disease	0.0002385	-0.0499	0.951325		FINNGEN_R5	17027	218792
FINNGEN_R5_AB1_ARTHROPOD	Arthropod-borne viral fevers and viral haemorrhagic fevers	infectious disease	0.003346	0.1124	1.11896		FINNGEN_R5	1450	218792
SAIGE_578_2	Blood in stool	Uncategorised	0.00138	-0.0897	0.914205		UKB SAIGE	2639	387796
GCST004438	Monocyte chemoattractant protein-1 levels	measurement	0.00366	0.0467		PMID:27989323	Ahola-Olli AV		8293
GCST90011721	TestASV_45 (Clostridiales) prevalence	measurement	0.00223959	-0.157316		PMID:33462482	Ruhlemann MC		8956
GCST90002340	Monocyte count	measurement	3.98E-317	-0.071616		PMID:32888493	Chen MH		521594
GCST90002382	Eosinophil percentage of white cells	measurement	0.002	-0.00662448		PMID:32888494	Vuckovic D		408112
FINNGEN_R5_AB1_GONOCOCCAL	Gonococcal infection	infectious disease	0.001417	0.2129	1.23726		FINNGEN_R5	480	213432
GCST90002406	Reticulocyte fraction of red cells	measurement	1.4e-05	0.00940302		PMID:32888494	Vuckovic D		408112
GCST004631	Basophil percentage of white cells	measurement	7.66e-28	-0.0383936		PMID:27863252	Astle WJ		171996
FINNGEN_R5_J10_PERITONSABSC	Peritonsillar abscess	infectious disease	0.004509	-0.0675	0.934728		FINNGEN_R5	4040	171889
GCST004624	Sum eosinophil basophil counts	measurement	4.683e-05	-0.0146953		PMID:27863252	Astle WJ		171771
FINNGEN_R5_ANOSMIA	Anosmia	reproductive system or breast disease	0.004238	-0.2171	0.804849		FINNGEN_R5	379	60206
GCST90011605	OTU97_56 (Ruminococcaceae) prevalence	measurement	3.33821e-05	-0.130458		PMID:33462482	Ruhlemann MC		8956
SAIGE_1019	Other ill-defined and unknown causes of morbidity and mortality	Uncategorised	0.000271	-0.0425	0.95839		UKB SAIGE	16398	408961
NEALE2_23107_raw	Impedance of leg (right)	Uncategorised	8.22598e-07	0.38025			UKB Neale v2		354817
NEALE2_30200_raw	Neutrophill percentage	measurement	2.89678e-09	0.119605			UKB Neale v2		349861
FINNGEN_R5_C3_GBM_EXALLC	Brain glioblastoma (all cancers excluded)	cell proliferation disorder	0.001956	-0.4738	0.622632		FINNGEN_R5	91	174097
GCST002245	Alzheimer's disease (late onset)	nervous system disease	2.763e-05	0.065	1.06716	PMID:24162737	Lambert JC	17008	54162
GCST004634	Basophil percentage of granulocytes	measurement	3.663e-29	-0.0396939		PMID:27863252	Astle WJ		170223
NEALE2_6138_3	O levels/gcses or equivalent | qualifications	measurement	0.0032478	-0.0138071	0.986288		UKB Neale v2	168672	357549
GCST004618	White blood cell count (basophil)	measurement	8.431e-24	-0.0355826		PMID:27863252	Astle WJ		171846
GCST90011551	G_Prevotellaceae prevalence	measurement	0.000249498	-0.137044		PMID:33462482	Ruhlemann MC		8956
FINNGEN_R5_I9_VARICVE	Varicose veins	phenotype	0.0001217	-0.0527	0.948665		FINNGEN_R5	17027	207055
GCST90011534	C_Negativicutes prevalence	measurement	0.00219016	0.133632		PMID:33462482	Ruhlemann MC		8956
NEALE2_30160	Basophill count	measurement	1.85255e-17	-0.017263			UKB Neale v2		349856
FINNGEN_R5_E4_OBESITY_HYPER	Obesity and other hyperalimentation	Uncategorised	0.0003928	-0.06	0.941765		FINNGEN_R5	8965	218792
GCST90002298	Eosinophil counts	measurement	0.001061	-0.006544		PMID:32888493	Chen MH		474237
GCST004611	High light scatter reticulocyte count	measurement	0.0001243	0.0139128		PMID:27863252	Astle WJ		170761
NEALE2_23102_raw	Whole body water mass	measurement	0.00239298	-0.0334118			UKB Neale v2		354834
GCST90019451	Coagulation factor IX measurement	measurement	0.003004	-0.0402		PMID:33328453	Pietzner M		10708
NEALE2_23106_raw	Impedance of whole body	Uncategorised	0.000164157	0.59943			UKB Neale v2		354795
NEALE2_30180_raw	Lymphocyte percentage	measurement	0.000771607	0.0587094			UKB Neale v2		349861
FINNGEN_R5_J10_UPPERDIS	Other diseases of upper respiratory tract	respiratory or thoracic disease	0.00103	-0.0263	0.974043		FINNGEN_R5	50943	218792
FINNGEN_R5_E4_NUTRIDEF	Other nutritional deficiencies	Uncategorised	0.000617	-0.0568	0.944783		FINNGEN_R5	9185	218792
GCST004608	Granulocyte percentage of myeloid white cells	measurement	2.244e-83	0.0698471		PMID:27863252	Astle WJ		169545
GCST90002334	Mean corpuscular volume	measurement	1.85e-05	-0.007841		PMID:32888493	Chen MH		544127
FINNGEN_R5_E4_DM2REN	Type 2 diabetes with renal complications	urinary system disease	0.0009273	0.1384	1.14843		FINNGEN_R5	1296	184481
GCST90011665	OTU99_55 (Barnesiella) prevalence	measurement	0.00444902	-0.0923092		PMID:33462482	Ruhlemann MC		8956
GCST90011609	OTU97_69 (Clostridiales) prevalence	measurement	0.00347468	-0.143692		PMID:33462482	Ruhlemann MC		8956
GCST90002346	Mean platelet volume	measurement	1.73e-06	-0.009214		PMID:32888493	Chen MH		460935
GCST004612	High light scatter reticulocyte percentage of red cells	measurement	0.0001144	0.0139867		PMID:27863252	Astle WJ		170763
GCST004619	Reticulocyte fraction of red cells	measurement	0.001573	0.0114733		PMID:27863252	Astle WJ		170690
GCST90010247	Platelet-derived growth factor subunit A levels	measurement	0.00308939	0.11869		PMID:33303764	Gilly A		1323
GCST90002402	Platelet count	measurement	5.2e-06	0.00964372		PMID:32888494	Vuckovic D		408112
FINNGEN_R5_C3_GBM	Brain glioblastoma	cell proliferation disorder	0.002072	-0.471	0.624378		FINNGEN_R5	91	218792
NEALE2_30080_raw	Platelet count	measurement	3.8437e-05	0.57535			UKB Neale v2		350474
NEALE2_30100_raw	Mean platelet (thrombocyte) volume	measurement	0.000103092	-0.0100783			UKB Neale v2		350470
GCST90002357	Platelet count	measurement	8.58e-07	0.009081		PMID:32888493	Chen MH		542827
SAIGE_244	Hypothyroidism	endocrine system disease	0.000461	-0.0436	0.957337		UKB SAIGE	14871	406300
NEALE2_23105_raw	Basal metabolic rate	measurement	0.00408614	-5.7472			UKB Neale v2		354825
GCST90002381	Eosinophil counts	measurement	0.00036	-0.00761067		PMID:32888494	Vuckovic D		408112
FINNGEN_R5_G6_HEREMOSEN	Hereditary monor and sensory neuropathy	musculoskeletal or connective tissue disease	0.002599	0.4429	1.55722		FINNGEN_R5	98	215816
NEALE2_30110_raw	Platelet distribution width	measurement	0.000326243	-0.00443822			UKB Neale v2		350470
GCST90012007	Monocyte chemoattractant protein-1 levels	measurement	0.001314	0.0331		PMID:33067605	Folkersen L		21758
NEALE2_12336_raw	Ventricular rate	measurement	0.0035516	0.431071			UKB Neale v2		10817
GCST90002392	Mean corpuscular volume	measurement	0.0037	-0.00601156		PMID:32888494	Vuckovic D		408112
GCST90002397	Mean spheric corpuscular volume	measurement	0.00026	-0.007637		PMID:32888494	Vuckovic D		408112
FINNGEN_R5_J10_CHRONTONSADEN	Chronic diseases of tonsils and adenoids	immune system disease	0.0003717	-0.0395	0.96127		FINNGEN_R5	24463	192312
NEALE2_20127_raw	Neuroticism score	Uncategorised	0.00396748	0.0243518			UKB Neale v2		293006
NEALE2_20003_1141189090	Rosiglitazone 1mg / metformin 500mg tablet | treatment/medication code	measurement	0.00453816	0.328867	1.38939		UKB Neale v2	152	361141
GCST004628	Immature fraction of reticulocytes	measurement	0.0003014	0.0129804		PMID:27863252	Astle WJ		170548
GCST90002380	Basophil percentage of white cells	measurement	6.7e-42	-0.0302935		PMID:32888494	Vuckovic D		408112
NEALE2_20002_1415	Ear/vestibular disorder | non-cancer illness code, self-reported	nervous system disease	0.00451737	0.0731104	1.07585		UKB Neale v2	3103	361141
SAIGE_242_3	Exophthalmos	phenotype	0.000272	-0.445	0.640824		UKB SAIGE	138	391567
GCST90002395	Mean platelet volume	measurement	2.2e-06	-0.00968383		PMID:32888494	Vuckovic D		408112
FINNGEN_R5_Z21_PROBL_RELATED_OTH_PSYCHOSO_CIRCUMSTANC	Problems related to other psychosocial circumstances	Uncategorised	4.454e-05	-0.5258	0.591082		FINNGEN_R5	129	213784
GCST90011619	OTU97_97 (Clostridiales) prevalence	measurement	0.000575446	-0.105685		PMID:33462482	Ruhlemann MC		8956
GCST90002316	Lymphocyte counts	measurement	0.004592	0.005399		PMID:32888493	Chen MH		524923
GCST90011674	OTU99_78 (Clostridiales) prevalence	measurement	0.00289138	-0.146676		PMID:33462482	Ruhlemann MC		8956
FINNGEN_R5_L12_DERMATITISNAS	Other and unspecified dermatitis	integumentary system disease	0.00431	-0.0431	0.957816		FINNGEN_R5	10308	209048
NEALE2_30220_raw	Basophill percentage	measurement	2.00525e-12	-0.0102809			UKB Neale v2		349861
GCST004622	Reticulocyte count	measurement	0.002146	0.0111473		PMID:27863252	Astle WJ		170641
NEALE2_30130_raw	Monocyte count	measurement	1.2993e-109	-0.0116551			UKB Neale v2		349856
SAIGE_732	Osteochondropathies	musculoskeletal or connective tissue disease	0.00181	0.205	1.22753		UKB SAIGE	472	391513
GCST90011670	OTU99_62 (Ruminococcaceae) prevalence	measurement	7.70855e-05	-0.124609		PMID:33462482	Ruhlemann MC		8956
NEALE2_23117_raw	Leg fat-free mass (left)	measurement	0.000290202	-0.0104648			UKB Neale v2		354771
GCST90002399	Neutrophil percentage of white cells	measurement	1.1e-10	0.0140226		PMID:32888494	Vuckovic D		408112
GCST90002379	Basophil count	measurement	3.5e-41	-0.0299203		PMID:32888494	Vuckovic D		408112
GCST90002405	Reticulocyte count	measurement	6.5e-06	0.00973551		PMID:32888494	Vuckovic D		408112
NEALE2_23101_raw	Whole body fat-free mass	Uncategorised	0.00281168	-0.0446358			UKB Neale v2		354808
NEALE2_5099_raw	3mm weak meridian (right)	measurement	0.00275261	-0.022962			UKB Neale v2		75410
SAIGE_726_3	Bursitis	musculoskeletal or connective tissue disease	0.00458	0.139	1.14912		UKB SAIGE	858	379569
SAIGE_386_3	Labyrinthitis	disease of ear	0.000852	0.173	1.18887		UKB SAIGE	767	403594
NEALE2_20002_1545	Neck problem/injury | non-cancer illness code, self-reported	injury, poisoning or other complication	0.00411307	0.230312	1.25899		UKB Neale v2	317	361141
NEALE2_23108_raw	Impedance of leg (left)	Uncategorised	9.1522e-09	0.442628			UKB Neale v2		354811
GCST90010265	Trem-like transcript 2 protein levels	measurement	0.00104329	0.132807		PMID:33303764	Gilly A		1323
SAIGE_244_4	Hypothyroidism nos	Uncategorised	0.000511	-0.0442	0.956763		UKB SAIGE	14171	405600
GCST004609	Monocyte percentage of white cells	measurement	8.81e-110	-0.0801272		PMID:27863252	Astle WJ		170494
NEALE2_1717	Skin colour	phenotype	0.00325418	0.00406981			UKB Neale v2		356530
GCST90010133	Proheparin-binding EGF-like growth factor levels	measurement	0.00180977	0.124936		PMID:33303764	Gilly A		1300
GCST004633	Neutrophil percentage of white cells	measurement	8.263e-06	0.0160829		PMID:27863252	Astle WJ		171542
FINNGEN_R5_E4_GLUCOPANCREAS	Other disorders of glucose regulation and pancreatic internal secretion	pancreas disease	0.004663	0.1166	1.12367		FINNGEN_R5	1283	218792
FINNGEN_R5_H7_CONVERGINSUFF	Convergence insufficiency and excess	phenotype	0.002644	0.3182	1.37465		FINNGEN_R5	182	211113
GCST90011577	OTU97_163 (Bacteroides) prevalence	measurement	0.00363222	-0.152107		PMID:33462482	Ruhlemann MC		8956
NEALE2_23113_raw	Leg fat-free mass (right)	measurement	0.000356079	-0.010288			UKB Neale v2		354798
NEALE2_20002_1238	Pituitary adenoma/tumour | non-cancer illness code, self-reported	cell proliferation disorder	0.0046373	0.262794	1.30056		UKB Neale v2	237	361141
FINNGEN_R5_M13_OSTEOMYELITIS	Osteomyelitis	infectious disease	0.003504	0.1466	1.15789		FINNGEN_R5	842	210417
NEALE2_20003_1140888762	Ismn - isosorbide mononitrate | treatment/medication code	measurement	0.000951685	0.329697	1.39055		UKB Neale v2	205	361141
GCST90011442	OTU99_197 (Bacteroides) abundance	measurement	0.00244834	0.181168		PMID:33462482	Ruhlemann MC		8956
NEALE2_23123_raw	Arm fat percentage (left)	measurement	0.00325536	-0.052872			UKB Neale v2		354707
GCST90012031	Myeloperoxidase levels	measurement	0.0002729	-0.0376		PMID:33067605	Folkersen L		21758
GCST90011554	O_Selenomonadales prevalence	measurement	0.00219016	0.133632		PMID:33462482	Ruhlemann MC		8956
FINNGEN_R5_C3_VULVA	Malignant neoplasm of vulva	cell proliferation disorder	0.0026	-0.3924	0.675434		FINNGEN_R5	125	123579
FINNGEN_R5_ST19_FOREI_BODY_RESPI_TRACT	Foreign body in respiratory tract	injury, poisoning or other complication	0.002454	-0.1649	0.847978		FINNGEN_R5	715	215508
NEALE2_30040_raw	Mean corpuscular volume	measurement	0.00317438	-0.0309391			UKB Neale v2		350473
GCST004625	Monocyte count	measurement	1.541e-85	-0.0707107		PMID:27863252	Astle WJ		170721
NEALE2_23118_raw	Leg predicted mass (left)	measurement	0.000339874	-0.00970112			UKB Neale v2		354766
NEALE2_5133_raw	6mm strong meridian (right)	measurement	0.0020385	-0.0260242			UKB Neale v2		66256
NEALE2_1747_4	Dark brown | hair colour (natural, before greying)	phenotype	0.00177846	0.0153345	1.01545		UKB Neale v2	134627	360270
FINNGEN_R5_FG_DISVEINLYMPH	Diseases of veins, lymphatic vessels and lymph nodes, not elsewhere classified (FINNGEN)	cardiovascular disease	0.000312	-0.0406	0.960213		FINNGEN_R5	24817	218792
NEALE2_864	Number of days/week walked 10+ minutes	Uncategorised	0.00154504	0.0145931			UKB Neale v2		355030
GCST90002385	High light scatter reticulocyte count	measurement	8.8e-07	0.0105513		PMID:32888494	Vuckovic D		408112
rs9877579
Study ID	Trait	Trait Category	P-value	Beta	Odds Ratio	PMID	Author (Year)	N Cases	N Overall
NEALE2_20003_1141200708	Strontium product | treatment/medication code	measurement	0.000801561	0.495317	1.64102		UKB Neale v2	121	361141
SAIGE_365	Glaucoma	disease of visual system	3.82e-06	-0.115	0.891366		UKB SAIGE	4462	402223
FINNGEN_R5_L12_SEBORRHOEIC	Seborrhoeic dermatitis	integumentary system disease	0.004894	-0.1197	0.887187		FINNGEN_R5	1253	199993
NEALE2_30210_raw	Eosinophill percentage	measurement	0.000119272	0.0194189			UKB Neale v2		349861
NEALE2_20003_1140861202	Istin 5mg tablet | treatment/medication code	measurement	0.00126979	0.478213	1.61319		UKB Neale v2	120	361141
NEALE2_23113_raw	Leg fat-free mass (right)	measurement	0.00484152	0.00923529			UKB Neale v2		354798
FINNGEN_R5_J10_UPPERDIS	Other diseases of upper respiratory tract	respiratory or thoracic disease	0.002999	0.0245	1.0248		FINNGEN_R5	50943	218792
SAIGE_198_7	Secondary malignant neoplasm of skin	cell proliferation disorder	0.00349	0.349	1.41765		UKB SAIGE	187	370791
GCST90011438	OTU99_166 (Prevotella) abundance	measurement	0.000186802	0.172084		PMID:33462482	Ruhlemann MC		8956
FINNGEN_R5_E4_HYTHYNAS	Hypothyroidism, other/unspecified	endocrine system disease	0.003881	0.0328	1.03334		FINNGEN_R5	26306	213990
GCST90002374	White blood cell count	measurement	1.03e-06	-0.010288		PMID:32888493	Chen MH		562243
FINNGEN_R5_E4_HYTHY_AI_STRICT	Hypothyroidism, strict autoimmune	endocrine system disease	0.001555	0.0385	1.03925		FINNGEN_R5	22997	198472
GCST90002394	Monocyte percentage of white cells	measurement	0.00015	0.00918797		PMID:32888494	Vuckovic D		408112
NEALE2_30200_raw	Neutrophill percentage	measurement	0.00367205	-0.0666018			UKB Neale v2		349861
NEALE2_5262_raw	Intra-ocular pressure, corneal-compensated (left)	measurement	8.45982e-05	-0.100157			UKB Neale v2		76510
NEALE2_2010	Suffer from 'nerves'	Uncategorised	0.000483048	-0.0234343	0.976838		UKB Neale v2	73938	348082
SAIGE_364_2	Corneal edema	disease of visual system	0.000496	0.642	1.90028		UKB SAIGE	80	397841
SAIGE_747	Cardiac and circulatory congenital anomalies	phenotype	0.000788	-0.104	0.901225		UKB SAIGE	2796	408961
GCST90038595	Cardiovascular disease	cardiovascular disease	0.0004	0.00374328	1.00375	PMID:33959723	Donertas HM	177923	484598
FINNGEN_R5_H7_GLAUCOMA_OPER	Glucoma-related operations	disease of visual system	0.001729	-0.2207	0.801957		FINNGEN_R5	459	218792
GCST005232	Neuroticism	measurement	0.000708435	-0.019339		PMID:29255261	Luciano M		329821
GCST009760	Snoring	measurement	0.00073	0.00410202	1.00411	PMID:32060260	Campos AI	152302	408317
NEALE2_20002_1277	Glaucoma | non-cancer illness code, self-reported	disease of visual system	1.55782e-06	-0.127251	0.880513		UKB Neale v2	3786	361141
GCST009763	Snoring	measurement	0.0024	0.00471205	1.00472	PMID:32060260	Campos AI	61792	218346
SAIGE_365_1	Open-angle glaucoma	disease of visual system	0.00221	-0.156	0.855559		UKB SAIGE	1043	398804
NEALE2_20002_1162	Cholelithiasis/gall stones | non-cancer illness code, self-reported	gastrointestinal disease	0.00255469	-0.0639406	0.938061		UKB Neale v2	5941	361141
GCST90002398	Neutrophil count	measurement	0.0006	-0.00844798		PMID:32888494	Vuckovic D		408112
NEALE2_1940	Irritability	phenotype	0.000155466	-0.0230976	0.977167		UKB Neale v2	96862	345231
NEALE2_20127_raw	Neuroticism score	Uncategorised	0.00121256	-0.0311246			UKB Neale v2		293006
SAIGE_338	Pain	phenotype	0.00198	0.181	1.19842		UKB SAIGE	771	408961
FINNGEN_R5_DM_BCKGRND_RETINA_NONPROLIF	Severe non-proliferative background diabetic retinopathy	disease of visual system	0.00423	0.2032	1.22532		FINNGEN_R5	455	204663
FINNGEN_R5_L12_LICHENSCLERATROPH	Lichen sclerosus et atrophicus	integumentary system disease	0.003594	0.1382	1.14821		FINNGEN_R5	1021	208503
NEALE2_20153_raw	Forced expiratory volume in 1-second (fev1), predicted	measurement	2.34512e-05	0.00429637			UKB Neale v2		117241
GCST90002382	Eosinophil percentage of white cells	measurement	0.0016	0.00770091		PMID:32888494	Vuckovic D		408112
SAIGE_454	Varicose veins	phenotype	2.83e-06	0.0721	1.07476		UKB SAIGE	12172	381764
FINNGEN_R5_G6_MS	MS-disease / Multiple Sclerosis	Uncategorised	0.004532	-0.1354	0.873366		FINNGEN_R5	1048	218189
NEALE2_1080	Time spent using computer	Uncategorised	0.00262651	0.00713046			UKB Neale v2		280750
GCST004623	Neutrophil percentage of granulocytes	measurement	0.0005108	-0.0142642		PMID:27863252	Astle WJ		170672
FINNGEN_R5_H7_RETINOPATHYDIAB_BKG_SEVERE	Severe diabetic background retinopathy	disease of visual system	0.004542	0.2015	1.22324		FINNGEN_R5	455	203473
FINNGEN_R5_M13_ROTATORCUFF	Rotator cuff syndrome	musculoskeletal or connective tissue disease	0.003624	-0.0432	0.95772		FINNGEN_R5	12508	180149
GCST90002407	White blood cell count	measurement	0.0019	-0.00754218		PMID:32888494	Vuckovic D		408112
FINNGEN_R5_H7_GLAUCOMA_POAG	Primary open-angle glaucoma, strict	disease of visual system	0.001182	-0.0883	0.915486		FINNGEN_R5	3412	213613
NEALE2_20003_2038460076	Phenytoin | treatment/medication code	Uncategorised	0.00487827	0.246781	1.2799		UKB Neale v2	344	361141
NEALE2_50_raw	Standing height	measurement	2.70605e-07	0.0878399			UKB Neale v2		360388
NEALE2_5257_raw	Corneal resistance factor (right)	Uncategorised	0.000732687	-0.0474763			UKB Neale v2		76630
GCST004132	Crohn's disease	gastrointestinal disease	7.361e-06	-0.082	0.921272	PMID:28067908	de Lange KM	12194	40266
FINNGEN_R5_J10_SEPTDEV	Deviated nasal septum	Uncategorised	0.0007305	0.0659	1.06812		FINNGEN_R5	6509	174358
SAIGE_528_12	Oral aphthae	Uncategorised	0.0035	-0.519	0.595115		UKB SAIGE	85	403408
NEALE2_135	Number of self-reported non-cancer illnesses	Uncategorised	0.00215295	0.0066329			UKB Neale v2		361141
GCST90016609	Bipolar disorder vs Tourette's syndrome and other tic disorders (ordinary least squares (OLS))	nervous system disease	0.0039	-0.011	0.98906	PMID:33686288	Peyrot WJ	25171	25171
GCST004600	Eosinophil percentage of white cells	measurement	0.0005266	0.0141679		PMID:27863252	Astle WJ		172378
GCST90038664	Allergic rhinitis	respiratory or thoracic disease	0.0017	0.00169741	1.0017	PMID:33959723	Donertas HM	27415	484598
FINNGEN_R5_AUTOIMMUNE	Autoimmune diseases	immune system disease	0.001794	0.0292	1.02963		FINNGEN_R5	42202	218792
GCST009722	Glaucoma (multi-trait analysis)	disease of visual system	5.13212e-10	-0.075251	0.927511	PMID:31959993	Craig JE	7947	127265
FINNGEN_R5_J10_CHRONSINUSITIS	Chronic sinusitis	respiratory or thoracic disease	0.004586	0.049	1.05022		FINNGEN_R5	8524	176373
NEALE2_20003_1140888512	Amiloride | treatment/medication code	measurement	0.00456796	0.410663	1.50782		UKB Neale v2	126	361141
SAIGE_963	Poisoning by primarily systemic agents	injury, poisoning or other complication	0.00404	-0.316	0.729059		UKB SAIGE	219	382016
SAIGE_747_13	Congenital anomalies of great vessels	cardiovascular disease	0.00395	-0.111	0.894939		UKB SAIGE	1799	407964
FINNGEN_R5_AB1_HIV	Human immunodeficiency virus [HIV] disease	infectious disease	0.00247	-0.2416	0.78537		FINNGEN_R5	357	218792
GCST004608	Granulocyte percentage of myeloid white cells	measurement	0.0004689	-0.0143304		PMID:27863252	Astle WJ		169545
NEALE2_5254_raw	Intra-ocular pressure, corneal-compensated (right)	measurement	1.14388e-05	-0.111409			UKB Neale v2		76630
GCST90002316	Lymphocyte counts	measurement	0.003165	-0.006384		PMID:32888493	Chen MH		524923
FINNGEN_R5_CD2_TNK_LYMPHOMA_EXALLC	Mature T/NK-cell lymphomas (all cancers excluded)	cell proliferation disorder	0.003248	0.3617	1.43577		FINNGEN_R5	150	180906
NEALE2_30030_raw	Haematocrit percentage	Uncategorised	0.00463951	0.0223474			UKB Neale v2		350475
FINNGEN_R5_L12_PRURITUS	Pruritus	phenotype	0.001443	0.1297	1.13849		FINNGEN_R5	1370	200110
GCST006941	Irritable mood	measurement	0.0001633	-0.00998429		PMID:29500382	Nagel M		366726
GCST90002351	Neutrophil count	measurement	2e-06	-0.010451		PMID:32888493	Chen MH		519288
FINNGEN_R5_G6_DEMYEL	Demyelenating diseases of the central nervous system	nervous system disease	0.004388	-0.1228	0.884441		FINNGEN_R5	1284	218792
SAIGE_747_1	Cardiac congenital anomalies	phenotype	0.000929	-0.106	0.899425		UKB SAIGE	2618	408783
FINNGEN_R5_H7_GLAUCOMA	Glaucoma	disease of visual system	0.0001854	-0.0661	0.936037		FINNGEN_R5	8591	218792
GCST90038648	Glaucoma	disease of visual system	1.3e-05	-0.00102458	0.998976	PMID:33959723	Donertas HM	5126	484598
SAIGE_242_3	Exophthalmos	phenotype	0.00187	-0.433	0.64856		UKB SAIGE	138	391567
GCST004619	Reticulocyte fraction of red cells	measurement	0.004575	-0.0116724		PMID:27863252	Astle WJ		170690
GCST007431	Lung function (FEV1/FVC)	measurement	0.000144	-0.0104		PMID:30804560	Shrine N		321047
SAIGE_454_1	Varicose veins of lower extremity	Uncategorised	4.14e-06	0.0723	1.07498		UKB SAIGE	11697	381289
GCST90012106	Sex hormone-binding globulin levels adjusted for BMI	measurement	0.0047	-0.00391491		PMID:32042192	Ruth KS		188908
NEALE2_30220_raw	Basophill percentage	measurement	0.00084112	0.005554			UKB Neale v2		349861
NEALE2_2316	Wheeze or whistling in the chest in last year	phenotype	0.000890894	0.022297	1.02255		UKB Neale v2	73828	354523
SAIGE_691	Congenital anomalies of skin	Uncategorised	0.000693	0.509	1.66363		UKB SAIGE	120	402792
GCST004609	Monocyte percentage of white cells	measurement	1.929e-05	0.0174494		PMID:27863252	Astle WJ		170494
SAIGE_365_11	Primary open angle glaucoma	disease of visual system	0.00258	-0.154	0.857272		UKB SAIGE	1037	398798
NEALE2_6148_2	Glaucoma | eye problems/disorders	disease of visual system	2.68767e-05	-0.0970809	0.907483		UKB Neale v2	5092	117890
FINNGEN_R5_H7_GLAUCPRIMOPEN	Primary open-angle glaucoma	disease of visual system	0.0004339	-0.0854	0.918145		FINNGEN_R5	4433	214634
NEALE2_20002_1065	Hypertension | non-cancer illness code, self-reported	cardiovascular disease	0.00151356	0.0190078	1.01919		UKB Neale v2	93560	361141
NEALE2_4451	Average monthly fortified wine intake	measurement	0.00213139	0.013129			UKB Neale v2		26328
GCST90013405	Liver enzyme levels (alanine transaminase)	measurement	1.2e-05	0.00193395		PMID:33972514	Pazoki R		437267
NEALE2_1210	Snoring	phenotype	0.000462926	-0.019816	0.980379		UKB Neale v2	125656	336320
GCST90002380	Basophil percentage of white cells	measurement	0.0028	0.00759172		PMID:32888494	Vuckovic D		408112
GCST009761	Snoring [adjusted for BMI]	measurement	0.00081	0.00401466	1.00402	PMID:32060260	Campos AI	151836	407066
NEALE2_20002_1425	Cerebral aneurysm | non-cancer illness code, self-reported	cardiovascular disease	0.00167433	0.31933	1.3762		UKB Neale v2	256	361141
FINNGEN_R5_E4_THYROID	Disorders of the thyroid gland	endocrine system disease	0.001937	0.0324	1.03293		FINNGEN_R5	31108	218792
FINNGEN_R5_L12_LICHSIMPANDPRURIGO	Lichen simplex chronicus and prurigo	integumentary system disease	0.002498	0.1556	1.16836		FINNGEN_R5	852	199592
GCST004617	Eosinophil percentage of granulocytes	measurement	0.0003632	0.0146326		PMID:27863252	Astle WJ		170536
FINNGEN_R5_CD2_TNK_LYMPHOMA	Mature T/NK-cell lymphomas	cell proliferation disorder	0.002709	0.3687	1.44585		FINNGEN_R5	150	218792
NEALE2_20015_raw	Sitting height	measurement	1.23567e-06	0.0478766			UKB Neale v2		360066
SAIGE_331_9	Cerebral degeneration, unspecified	phenotype	0.00223	-0.244	0.783488		UKB SAIGE	416	395625
GCST90002406	Reticulocyte fraction of red cells	measurement	0.0036	-0.00716114		PMID:32888494	Vuckovic D		408112
GCST004131	Inflammatory bowel disease	gastrointestinal disease	1.011e-05	-0.0626	0.939319	PMID:28067908	de Lange KM	25042	59957
NEALE2_6150_4	High blood pressure | vascular/heart problems diagnosed by doctor	measurement	0.00272825	0.0177825	1.01794		UKB Neale v2	97139	360420
GCST004622	Reticulocyte count	measurement	0.004278	-0.0117677		PMID:27863252	Astle WJ		170641
SAIGE_418	Nonspecific chest pain	phenotype	0.00213	-0.0302	0.970251		UKB SAIGE	31429	408961
NEALE2_20117_0	Never | alcohol drinker status	biological process	0.00421803	-0.0443214	0.956646		UKB Neale v2	11243	360726
NEALE2_5255_raw	Intra-ocular pressure, goldmann-correlated (right)	measurement	1.80961e-09	-0.138746			UKB Neale v2		76630
NEALE2_904	Number of days/week of vigorous physical activity 10+ minutes	biological process	0.00134512	-0.0171676			UKB Neale v2		344084
NEALE2_30140_raw	Neutrophill count	measurement	0.00104844	-0.012628			UKB Neale v2		349856
SAIGE_535_6	Duodenitis	gastrointestinal disease	0.00294	0.0565	1.05813		UKB SAIGE	7655	385779
FINNGEN_R5_E4_HYTHY_AI_STRICT_PURCH	Hypothyroidism, strict autoimmune, 3 medication purchases required	endocrine system disease	0.004839	0.032	1.03252		FINNGEN_R5	26064	218792
GCST007236	Breast cancer	cell proliferation disorder	0.00401611	0.994847	2.70431	PMID:25751625	Michailidou K	46785	89677
NEALE2_20003_1141151288	Naramig 2.5mg tablet | treatment/medication code	measurement	0.00342501	0.293352	1.34091		UKB Neale v2	263	361141
NEALE2_5263_raw	Intra-ocular pressure, goldmann-correlated (left)	measurement	6.85572e-06	-0.105284			UKB Neale v2		76510
rs28558138
Study ID	Trait	Trait Category	P-value	Beta	Odds Ratio	PMID	Author (Year)	N Cases	N Overall
SAIGE_750_2	Lower gastrointestinal congenital anomalies	Uncategorised	0.0012	-0.246	0.781922		UKB SAIGE	364	407094
FINNGEN_R5_L12_INFECT_SKIN	Infections of the skin and subcutaneous tissue	infectious disease	0.002813	0.0449	1.04592		FINNGEN_R5	10343	218792
NEALE2_1558	Alcohol intake frequency.	measurement	0.00423911	0.0100289			UKB Neale v2		360726
NEALE2_20111_100	None of the above (group 1) | illnesses of siblings	Uncategorised	0.0027374	-0.0171125	0.983033		UKB Neale v2	91010	281979
NEALE2_20002_1494	Varicose veins | non-cancer illness code, self-reported	phenotype	0.000502648	-0.139657	0.869657		UKB Neale v2	1299	361141
NEALE2_30300_raw	High light scatter reticulocyte count	Uncategorised	0.00498429	7.04241e-05			UKB Neale v2		344729
FINNGEN_R5_L12_ULCERLOWLIMB	Ulcer of lower limb, not elsewhere classified	phenotype	0.00497	0.1038	1.10938		FINNGEN_R5	1584	209066
FINNGEN_R5_KRA_PSY_DEVWIDE_EXMORE	Wide developmental disorders (more controls excluded)	Uncategorised	0.002924	0.2527	1.2875		FINNGEN_R5	404	166988
GCST90002381	Eosinophil counts	measurement	0.0016	0.00686235		PMID:32888494	Vuckovic D		408112
NEALE2_6177_2	Blood pressure medication | medication for cholesterol, blood pressure or diabetes	Uncategorised	0.00330815	0.0231886	1.02346		UKB Neale v2	40987	165340
FINNGEN_R5_O15_EXCESS_VOMIT_PREG	Excessive vomiting in pregnancy	pregnancy or perinatal disease	0.00429	-0.1241	0.883292		FINNGEN_R5	1148	111478
NEALE2_1835	Mother still alive	Uncategorised	0.000518983	-0.0146741	0.985433		UKB Neale v2	140246	355029
NEALE2_6150_4	High blood pressure | vascular/heart problems diagnosed by doctor	measurement	8.7236e-10	0.0323411	1.03287		UKB Neale v2	97139	360420
FINNGEN_R5_I9_VARICVE	Varicose veins	phenotype	6.231e-19	-0.1216	0.885502		FINNGEN_R5	17027	207055
NEALE2_20002_1194	Renal failure not requiring dialysis | non-cancer illness code, self-reported	phenotype	0.00310756	0.248824	1.28252		UKB Neale v2	295	361141
SAIGE_401_1	Essential hypertension	Uncategorised	1.24e-05	0.0286	1.02901		UKB SAIGE	77723	408089
GCST006697	Parental longevity (combined parental attained age, Martingale residuals)	measurement	2.7e-06	0.0106729		PMID:29227965	Pilling LC		389166
FINNGEN_R5_IPF	Idiopathic pulmonary fibrosis	cell proliferation disorder	0.004121	-0.1337	0.874852		FINNGEN_R5	1028	198014
FINNGEN_R5_KRA_PSY_AUTISM	Autism spe	nervous system disease	0.001294	0.2791	1.32194		FINNGEN_R5	283	218792
NEALE2_6153_2	Blood pressure medication | medication for cholesterol, blood pressure, diabetes, or take exogenous hormones	Uncategorised	5.89818e-06	0.0379359	1.03866		UKB Neale v2	33519	193148
FINNGEN_R5_K11_OTHDISOES	Other diseases of oesophagus	gastrointestinal disease	0.001768	0.1181	1.12536		FINNGEN_R5	1503	191198
SAIGE_557_1	Celiac disease	gastrointestinal disease	0.00413	-0.097	0.907556		UKB SAIGE	1855	336638
GCST006701	Parental longevity (father's attained age)	measurement	0.0012	0.00720843		PMID:29227965	Pilling LC		415311
FINNGEN_R5_I9_PHLETHROM_EXNONE	Phlebitis and thrombophlebitis (not including DVT) (no controls excluded)	cardiovascular disease	0.00257	-0.078	0.924964		FINNGEN_R5	3277	218792
NEALE2_20003_1140879778	Doxazosin | treatment/medication code	measurement	0.00193754	0.0705738	1.07312		UKB Neale v2	4043	361141
NEALE2_23127_raw	Trunk fat percentage	measurement	0.00494219	0.0489918			UKB Neale v2		354619
GCST006906	Stroke	cardiovascular disease	0.003957	0.0282	1.0286	PMID:29531354	Malik R	40585	446696
GCST90000025	Appendicular lean mass	measurement	3.77e-05	-0.0079		PMID:33097823	Pei YF		450243
GCST006696	Parental longevity (mother's attained age)	measurement	3e-06	0.0104315		PMID:29227965	Pilling LC		412937
GCST90038595	Cardiovascular disease	cardiovascular disease	1e-05	0.00410763	1.00412	PMID:33959723	Donertas HM	177923	484598
GCST90000027	Appendicular lean mass	measurement	0.00019	-0.00984108		PMID:33097823	Pei YF		244730
SAIGE_401	Hypertension	cardiovascular disease	7.84e-06	0.0292	1.02963		UKB SAIGE	77977	408343
GCST90011438	OTU99_166 (Prevotella) abundance	measurement	0.00209793	-0.126671		PMID:33462482	Ruhlemann MC		8956
NEALE2_23099_raw	Body fat percentage	measurement	0.0019882	0.0471766			UKB Neale v2		354628
GCST007432	FEV1	measurement	0.003389	-0.007		PMID:30804560	Shrine N		321047
GCST90000444	CCL20 levels	measurement	0.0025869	-0.14413		PMID:32641083	Hillary RF		982
FINNGEN_R5_FG_DISVEINLYMPH	Diseases of veins, lymphatic vessels and lymph nodes, not elsewhere classified (FINNGEN)	cardiovascular disease	2.374e-12	-0.0787	0.924317		FINNGEN_R5	24817	218792
GCST90002382	Eosinophil percentage of white cells	measurement	0.0044	0.00619015		PMID:32888494	Vuckovic D		408112
GCST90011639	OTU99_166 (Prevotella) prevalence	measurement	7.69612e-05	0.182805		PMID:33462482	Ruhlemann MC		8956
GCST90011590	OTU97_277 (Prevotella) prevalence	measurement	0.00186447	0.131574		PMID:33462482	Ruhlemann MC		8956
NEALE2_20111_8	High blood pressure | illnesses of siblings	measurement	0.000901178	0.0218475	1.02209		UKB Neale v2	58495	281619
FINNGEN_R5_L12_CELLULITIS	Cellulitis	infectious disease	0.0003516	0.0949	1.09955		FINNGEN_R5	3085	211534
FINNGEN_R5_KRA_PSY_AUTISM_EXMORE	Autism spe (more controls excluded)	nervous system disease	6.669e-05	0.3964	1.48646		FINNGEN_R5	283	166867
FINNGEN_R5_I9_VEINSOTH	Other disorders of veins	cardiovascular disease	2.54e-09	-0.1189	0.887897		FINNGEN_R5	6073	196101
NEALE2_30170	Nucleated red blood cell count	measurement	0.00450703	0.00103123			UKB Neale v2		349848
FINNGEN_R5_K11_SALIVARY	Diseases of salivary glands	gastrointestinal disease	0.003064	0.0773	1.08037		FINNGEN_R5	3160	198555
NEALE2_20544_5	Any other phobia (eg disabling fear of heights or spiders) | mental health problems ever diagnosed by a professional	phenotype	0.00201167	-0.1125	0.893597		UKB Neale v2	1591	117710
SAIGE_454_1	Varicose veins of lower extremity	Uncategorised	7.06e-25	-0.144	0.865888		UKB SAIGE	11697	381289
GCST90010351	Trefoil factor 2 levels	measurement	0.00125117	-0.140726		PMID:33303764	Gilly A		1313
SAIGE_317_1	Alcoholism	Uncategorised	0.00455	-0.0444	0.956571		UKB SAIGE	8968	388323
GCST90014292	DNA methylation PhenoAge acceleration	biological process	0.002443	0.1228		PMID:34187551	McCartney DL		34463
NEALE2_20003_1140860806	Ramipril | treatment/medication code	measurement	0.000312472	0.0406816	1.04152		UKB Neale v2	16869	361141
NEALE2_2664_1	Illness or ill health | reason for reducing amount of alcohol drunk	Uncategorised	0.00354562	0.0447071	1.04572		UKB Neale v2	9512	134033
SAIGE_316_1	Polyneuropathy due to drugs	nervous system disease	0.000151	0.718	2.05033		UKB SAIGE	60	379415
NEALE2_23111_raw	Leg fat percentage (right)	measurement	0.0021561	0.0407229			UKB Neale v2		354811
NEALE2_4276	Number of triplets attempted (right)	Uncategorised	0.00180886	-0.0032802			UKB Neale v2		117903
FINNGEN_R5_I9_PHLETHROM	Phlebitis and thrombophlebitis (not including DVT)	cardiovascular disease	0.0005578	-0.0897	0.914205		FINNGEN_R5	3277	193305
NEALE2_20002_1065	Hypertension | non-cancer illness code, self-reported	cardiovascular disease	3.47549e-08	0.0293805	1.02982		UKB Neale v2	93560	361141
FINNGEN_R5_F5_AUTISM	Autism	nervous system disease	0.001136	0.278	1.32049		FINNGEN_R5	293	217122
GCST006908	Ischemic stroke	phenotype	0.001178	0.0342	1.03479	PMID:29531354	Malik R	34217	440328
NEALE2_20084_479	Vitamin d | vitamin and/or mineral supplement use	Uncategorised	0.00127321	-0.116121	0.890368		UKB Neale v2	1638	51427
SAIGE_420_3	Endocarditis	cardiovascular disease	0.00149	-0.175	0.839457		UKB SAIGE	686	406465
FINNGEN_R5_N14_FITUB	Female infertility, tubal origin	reproductive system or breast disease	0.002089	-0.1619	0.850526		FINNGEN_R5	773	117871
FINNGEN_R5_I9_VARICVE_EXNONE	Varicose veins (no controls excluded)	cardiovascular disease	1.745e-18	-0.1189	0.887897		FINNGEN_R5	17027	218792
SAIGE_528_3	Cellulitis and abscess of oral soft tissues	infectious disease	0.00359	-0.314	0.730519		UKB SAIGE	181	403504
SAIGE_750	Digestive congenital anomalies	Uncategorised	0.00083	-0.182	0.833601		UKB SAIGE	703	407433
FINNGEN_R5_AB1_VARICELLA	Varicella [chickenpox]	infectious disease	0.004432	-0.155	0.856415		FINNGEN_R5	710	212566
NEALE2_6150_100	None of the above | vascular/heart problems diagnosed by doctor	Uncategorised	6.86792e-10	-0.031308	0.969177		UKB Neale v2	106855	360420
FINNGEN_R5_L12_LICHSIMPANDPRURIGO	Lichen simplex chronicus and prurigo	integumentary system disease	0.001247	-0.1612	0.851122		FINNGEN_R5	852	199592
SAIGE_454	Varicose veins	phenotype	8.64e-24	-0.138	0.871099		UKB SAIGE	12172	381764
NEALE2_23115_raw	Leg fat percentage (left)	measurement	0.000276106	0.0458909			UKB Neale v2		354791
GCST007429	Lung function (FVC)	measurement	0.000254	-0.0087		PMID:30804560	Shrine N		321047
FINNGEN_R5_I9_VEINSOTH_EXNONE	Other disorders of veins (no controls excluded)	cardiovascular disease	4.45e-08	-0.108	0.897628		FINNGEN_R5	6073	218792
SAIGE_521	Diseases of hard tissues of teeth	gastrointestinal disease	0.000557	0.0904	1.09461		UKB SAIGE	3091	401227
FINNGEN_R5_I9_DISVEINLYMPH	Diseases of veins, lymphatic vessels and lymph nodes, not elsewhere classified	cardiovascular disease	6.841e-16	-0.0855	0.918053		FINNGEN_R5	28764	218792
FINNGEN_R5_F5_OTHPER	Other specified and unspecified personality disorders	phenotype	0.003006	-0.0995	0.90529		FINNGEN_R5	2000	214179
NEALE2_48_raw	Waist circumference	measurement	0.000869738	0.0951433			UKB Neale v2		360564
NEALE2_3616	Chest pain due to walking ceases when standing still	phenotype	0.0021316	0.079514	1.08276		UKB Neale v2	3779	20222
GCST90002298	Eosinophil counts	measurement	0.000342	0.00729		PMID:32888493	Chen MH		474237
SAIGE_229	Benign neoplasm of unspecified sites	Uncategorised	0.00074	-0.0995	0.90529		UKB SAIGE	2402	408961
SAIGE_521_1	Dental caries	gastrointestinal disease	0.000785	0.0884	1.09243		UKB SAIGE	3051	401187
rs56155140
Study ID	Trait	Trait Category	P-value	Beta	Odds Ratio	PMID	Author (Year)	N Cases	N Overall
FINNGEN_R5_R18_SYMPTOMS_SIGNS_INVOLVI_NERVOUS_MUSCULOS_SYSTEMS	Symptoms and signs involving the nervous and musculoskeletal systems	phenotype	0.002878	0.0545	1.05601		FINNGEN_R5	9423	218792
NEALE2_30100_raw	Mean platelet (thrombocyte) volume	measurement	1.7969e-19	0.0298237			UKB Neale v2		350470
GCST90000025	Appendicular lean mass	measurement	4.836e-18	0.021		PMID:33097823	Pei YF		450243
GCST004599	Mean platelet volume	measurement	1.538e-09	0.0281404		PMID:27863252	Astle WJ		164454
FINNGEN_R5_AB1_TUBERCU_OTH_ORG	Tuberculosis of other organs	infectious disease	0.004497	0.2599	1.2968		FINNGEN_R5	337	217936
NEALE2_3616	Chest pain due to walking ceases when standing still	phenotype	0.0035134	-0.0941876	0.910112		UKB Neale v2	3779	20222
GCST90002380	Basophil percentage of white cells	measurement	3.3e-07	0.0145312		PMID:32888494	Vuckovic D		408112
NEALE2_23101_raw	Whole body fat-free mass	Uncategorised	3.29295e-05	0.0789999			UKB Neale v2		354808
GCST90002395	Mean platelet volume	measurement	1.4e-23	0.0263858		PMID:32888494	Vuckovic D		408112
NEALE2_2395_4	Pattern 4 | hair/balding pattern	measurement	0.00301429	0.0341766	1.03477		UKB Neale v2	30225	165649
GCST004625	Monocyte count	measurement	0.00178	-0.0143534		PMID:27863252	Astle WJ		170721
GCST90002402	Platelet count	measurement	1.9e-24	-0.0276773		PMID:32888494	Vuckovic D		408112
GCST004610	White blood cell count	measurement	2.974e-07	-0.0235985		PMID:27863252	Astle WJ		172435
GCST006980	Fractures	musculoskeletal or connective tissue disease	4.9e-05	4.77833	118.906	PMID:30598549	Morris JA	53184	426795
FINNGEN_R5_I9_CORATHER	Coronary atherosclerosis	cardiovascular disease	2.226e-05	0.0628	1.06481		FINNGEN_R5	23363	211203
NEALE2_3064_raw	Peak expiratory flow (pef)	measurement	2.48594e-06	1.52924			UKB Neale v2		329404
NEALE2_30140_raw	Neutrophill count	measurement	5.93422e-11	-0.0282179			UKB Neale v2		349856
GCST90014122	Lacunar stroke	cardiovascular disease	0.001206	0.0841	1.08774	PMID:33773637	Traylor M	6030	254959
NEALE2_50_raw	Standing height	measurement	7.43683e-29	0.213088			UKB Neale v2		360388
FINNGEN_R5_E4_METABOLIA	Metabolic disorders	Uncategorised	0.001115	0.0415	1.04237		FINNGEN_R5	21533	218792
GCST90002396	Mean reticulocyte volume	measurement	3.1e-30	0.0312604		PMID:32888494	Vuckovic D		408112
NEALE2_21021_raw	Pulse wave arterial stiffness index	measurement	0.00369236	-0.0615632			UKB Neale v2		118469
FINNGEN_R5_J10_CHRONRHINITIS	Chronic rhinitsi, nasopharyngitis and pharyngitis	respiratory or thoracic disease	0.002483	0.0717	1.07433		FINNGEN_R5	5355	173204
GCST90012108	Sex hormone-binding globulin levels adjusted for BMI	measurement	0.00012	-0.0055924		PMID:32042192	Ruth KS		180094
NEALE2_23110_raw	Impedance of arm (left)	Uncategorised	0.00300606	0.35292			UKB Neale v2		354807
NEALE2_20151_raw	Forced vital capacity (fvc), best measure	measurement	2.26163e-06	0.0113379			UKB Neale v2		272338
NEALE2_20003_1140860954	Isosorbide mononitrate | treatment/medication code	measurement	0.00184879	0.164298	1.17857		UKB Neale v2	1189	361141
GCST90002404	Red cell distribution width	measurement	1.7e-11	0.0183972		PMID:32888494	Vuckovic D		408112
SAIGE_743_1	Osteoporosis	musculoskeletal or connective tissue disease	0.00116	0.0754	1.07832		UKB SAIGE	6484	407763
GCST004603	Platelet count	measurement	1.529e-10	-0.0300357		PMID:27863252	Astle WJ		166066
GCST90002400	Plateletcrit	measurement	1.6e-10	-0.0174443		PMID:32888494	Vuckovic D		408112
FINNGEN_R5_D3_AGRANULOCYTOSIS	Agranulocytosis	phenotype	0.00274	0.1292	1.13792		FINNGEN_R5	1527	217282
GCST90002322	Mean corpuscular hemoglobin	measurement	1.51e-05	0.010674		PMID:32888493	Chen MH		486823
GCST90060557	Phosphatidylcholine-O_44:5_[M+OAc]1-/Phosphatidylcholine-P_44:4_[M+OAc]1- levels	measurement	0.0032	0.0357207		PMID:34503513	Harshfield EL		13814
GCST90000027	Appendicular lean mass	measurement	2.8e-10	0.0206806		PMID:33097823	Pei YF		244730
GCST004629	Neutrophil count	measurement	0.000503	-0.016005		PMID:27863252	Astle WJ		170702
NEALE2_23109_raw	Impedance of arm (right)	Uncategorised	0.000396701	0.410569			UKB Neale v2		354792
GCST90002369	Red cell distribution width	measurement	6.81e-14	0.018076		PMID:32888493	Chen MH		531774
FINNGEN_R5_FG_DISVEINLYMPH	Diseases of veins, lymphatic vessels and lymph nodes, not elsewhere classified (FINNGEN)	cardiovascular disease	0.002619	0.039	1.03977		FINNGEN_R5	24817	218792
NEALE2_30150	Eosinophill count	measurement	6.85911e-08	-0.012189			UKB Neale v2		349856
GCST90002363	Red blood cell count	measurement	0.002366	-0.007192		PMID:32888493	Chen MH		545203
GCST90025988	Red cell distribution width	measurement	3e-10	0.0158184		PMID:34226706	Barton AR		441263
FINNGEN_R5_I9_MI_STRICT	Myocardial infarction, strict	cardiovascular disease	0.001175	0.0623	1.06428		FINNGEN_R5	11622	199462
GCST90002405	Reticulocyte count	measurement	3.9e-05	-0.0113215		PMID:32888494	Vuckovic D		408112
GCST006979	Heel bone mineral density	measurement	0.0034	-0.00946525		PMID:30598549	Morris JA		426824
FINNGEN_R5_I9_CHD	Major coronary heart disease event	cardiovascular disease	0.002873	0.0455	1.04655		FINNGEN_R5	21012	218792
NEALE2_3063_raw	Forced expiratory volume in 1-second (fev1)	measurement	2.35194e-10	0.0115156			UKB Neale v2		329404
NEALE2_20107_1	Heart disease | illnesses of father	cardiovascular disease	0.000830107	0.0228767	1.02314		UKB Neale v2	104110	318570
FINNGEN_R5_I9_POSTAMI	Status post-ami	cardiovascular disease	0.003322	0.1387	1.14878		FINNGEN_R5	1434	189274
NEALE2_6139_3	An open solid fuel fire that you use regularly in winter time | gas or solid-fuel cooking/heating	Uncategorised	0.00455039	0.029873	1.03032		UKB Neale v2	32662	360066
NEALE2_20002_1494	Varicose veins | non-cancer illness code, self-reported	phenotype	0.000435639	0.177769	1.19455		UKB Neale v2	1299	361141
FINNGEN_R5_I9_REVACS_EXNONE	Emergency coronary revascularization (for ACS) (no controls excluded)	Uncategorised	0.002627	0.0569	1.05855		FINNGEN_R5	12271	218792
NEALE2_23126_raw	Arm predicted mass (left)	measurement	0.00336652	0.00395315			UKB Neale v2		354653
GCST004627	Lymphocyte counts	measurement	6.775e-06	-0.0208176		PMID:27863252	Astle WJ		171643
FINNGEN_R5_G6_DEMYEL	Demyelenating diseases of the central nervous system	nervous system disease	0.001483	0.1527	1.16498		FINNGEN_R5	1284	218792
NEALE2_30300_raw	High light scatter reticulocyte count	Uncategorised	1.52959e-05	-0.00013647			UKB Neale v2		344729
FINNGEN_R5_ST19_CONCUSSION	Concussion	nervous system disease	0.004675	0.0494	1.05064		FINNGEN_R5	10527	147103
FINNGEN_R5_I9_MI	Myocardial infarction	cardiovascular disease	0.001184	0.0598	1.06162		FINNGEN_R5	12801	200641
FINNGEN_R5_I9_IHD	Ischaemic heart disease, wide definition	cardiovascular disease	0.0001481	0.0493	1.05054		FINNGEN_R5	31640	218792
GCST90011716	TestASV_40 (Barnesiella) prevalence	measurement	0.00224657	-0.283027		PMID:33462482	Ruhlemann MC		8956
FINNGEN_R5_BRONCHITIS	Bronchitis	respiratory or thoracic disease	0.0006217	0.0387	1.03946		FINNGEN_R5	27361	218792
SAIGE_989	Toxic effect of other substances, chiefly nonmedicinal as to source	injury, poisoning or other complication	0.000767	0.83	2.29332		UKB SAIGE	58	408425
FINNGEN_R5_I9_REVASC	Coronary revascularization (ANGIO or CABG)	Uncategorised	0.0007777	0.066	1.06823		FINNGEN_R5	12271	200111
GCST90002381	Eosinophil counts	measurement	1.2e-07	-0.0144428		PMID:32888494	Vuckovic D		408112
GCST90012112	Total testosterone levels	measurement	0.0017	0.0119735		PMID:32042192	Ruth KS		230454
NEALE2_20003_1141157178	Senna product | treatment/medication code	measurement	0.000432041	0.553204	1.73881		UKB Neale v2	134	361141
NEALE2_6150_2	Angina | vascular/heart problems diagnosed by doctor	phenotype	0.00061397	0.0585835	1.06033		UKB Neale v2	11372	360420
NEALE2_2149	Lifetime number of sexual partners	Uncategorised	0.00140129	0.00823796			UKB Neale v2		296609
NEALE2_30220_raw	Basophill percentage	measurement	0.000797309	0.00624164			UKB Neale v2		349861
SAIGE_241	Nontoxic nodular goiter	endocrine system disease	0.00469	-0.153	0.85813		UKB SAIGE	1143	392572
GCST90002328	Mean corpuscular hemoglobin concentration	measurement	0.002528	-0.007738		PMID:32888493	Chen MH		491553
FINNGEN_R5_I9_CABG	Coronary artery bypass grafting	Uncategorised	0.004703	0.0748	1.07767		FINNGEN_R5	5779	193619
NEALE2_23118_raw	Leg predicted mass (left)	measurement	0.000705607	0.0116805			UKB Neale v2		354766
GCST90025958	Sex hormone-binding globulin levels	measurement	2.1e-05	-0.0112489		PMID:34226706	Barton AR		397043
NEALE2_23129_raw	Trunk fat-free mass	measurement	7.80347e-06	0.0438968			UKB Neale v2		354530
FINNGEN_R5_I9_ANGINA	Angina pectoris	phenotype	0.001072	0.0531	1.05454		FINNGEN_R5	18168	206008
NEALE2_20015_raw	Sitting height	measurement	2.48107e-12	0.0773891			UKB Neale v2		360066
NEALE2_23105_raw	Basal metabolic rate	measurement	0.000274364	9.2739			UKB Neale v2		354825
GCST90002397	Mean spheric corpuscular volume	measurement	3.3e-31	0.0309724		PMID:32888494	Vuckovic D		408112
FINNGEN_R5_O15_ABORT_MEDICAL	Medical abortion	reproductive system or breast disease	0.0008946	0.0453	1.04634		FINNGEN_R5	20570	109910
NEALE2_6159_1	Headache | pain type(s) experienced in last month	phenotype	0.00345777	-0.0218539	0.978383		UKB Neale v2	71672	360391
GCST90002340	Monocyte count	measurement	1.43e-13	-0.017753		PMID:32888493	Chen MH		521594
GCST90002351	Neutrophil count	measurement	1.01e-12	-0.017537		PMID:32888493	Chen MH		519288
GCST90014023	Type 1 diabetes	pancreas disease	0.000167	-0.073586	0.929056	PMID:34012112	Chiou J	18942	520580
NEALE2_23104_raw	Body mass index (bmi)	measurement	0.00475387	-0.0405998			UKB Neale v2		354831
GCST006804	Red cell distribution width	measurement	3.6e-06	0.0233098		PMID:28957414	Pilling LC		116666
GCST006466	Endometrial cancer (Non-endometrioid histology)	cell proliferation disorder	0.00298569	0.160737	1.17438	PMID:30093612	O'Mara TA	1230	36677
NEALE2_30270_raw	Mean sphered cell volume	Uncategorised	2.78105e-11	0.107874			UKB Neale v2		344729
GCST90012111	Sex hormone-binding globulin levels	measurement	0.00053	-0.00388919		PMID:32042192	Ruth KS		370125
SAIGE_743_11	Osteoporosis nos	musculoskeletal or connective tissue disease	0.000165	0.0941	1.09867		UKB SAIGE	5622	406901
FINNGEN_R5_M13_SPINSTENOSIS	Spinal stenosis	musculoskeletal or connective tissue disease	0.002514	-0.0596	0.942141		FINNGEN_R5	9169	173851
NEALE2_2375	Relative age of first facial hair	measurement	0.00400958	-0.0056801			UKB Neale v2		161470
GCST004614	Granulocyte count	measurement	0.0002677	-0.0168076		PMID:27863252	Astle WJ		169822
GCST90012048	Thrombomodulin levels	measurement	0.00472	-0.0392		PMID:33067605	Folkersen L		21758
NEALE2_30130_raw	Monocyte count	measurement	1.43673e-06	-0.00321681			UKB Neale v2		349856
FINNGEN_R5_K11_TEETH_HARD	Other diseases of hard tissues of teeth	gastrointestinal disease	0.002389	0.1369	1.14671		FINNGEN_R5	1408	196803
FINNGEN_R5_J10_ACUTEUPPERINFEC	Acute upper respiratory infections of multiple and unspecified sites	infectious disease	0.000676	0.0467	1.04781		FINNGEN_R5	17920	200865
GCST90002385	High light scatter reticulocyte count	measurement	0.0003	-0.00989529		PMID:32888494	Vuckovic D		408112
FINNGEN_R5_I9_ISCHHEART	Ischemic heart diseases	cardiovascular disease	7.314e-05	0.0518	1.05317		FINNGEN_R5	30952	218792
FINNGEN_R5_I9_CORATHER_EXNONE	Coronary atherosclerosis (no controls excluded)	cardiovascular disease	2.663e-05	0.0615	1.06343		FINNGEN_R5	23363	218792
GCST004602	Mean corpuscular volume	measurement	0.0002606	0.0165605		PMID:27863252	Astle WJ		172433
NEALE2_23117_raw	Leg fat-free mass (left)	measurement	0.000550717	0.0127052			UKB Neale v2		354771
GCST90002392	Mean corpuscular volume	measurement	7.2e-10	0.016286		PMID:32888494	Vuckovic D		408112
FINNGEN_R5_I9_VEINSOTH	Other disorders of veins	cardiovascular disease	0.004449	0.0657	1.06791		FINNGEN_R5	6073	196101
GCST90002386	High light scatter reticulocyte percentage of red cells	measurement	0.0015	-0.00871232		PMID:32888494	Vuckovic D		408112
FINNGEN_R5_J10_PLEURA	Other diseases of pleura	respiratory or thoracic disease	0.0001318	0.0813	1.0847		FINNGEN_R5	6755	218792
GCST90002398	Neutrophil count	measurement	1.5e-10	-0.0176272		PMID:32888494	Vuckovic D		408112
NEALE2_20150_raw	Forced expiratory volume in 1-second (fev1), best measure	measurement	9.60079e-07	0.00960799			UKB Neale v2		272338
NEALE2_20002_1074	Angina | non-cancer illness code, self-reported	phenotype	0.000722223	0.0578283	1.05953		UKB Neale v2	11370	361141
SAIGE_351	Other peripheral nerve disorders	nervous system disease	0.00296	-0.05	0.951229		UKB SAIGE	12592	406659
GCST90002406	Reticulocyte fraction of red cells	measurement	0.00027	-0.0100628		PMID:32888494	Vuckovic D		408112
GCST004607	Plateletcrit	measurement	0.0001082	-0.0182281		PMID:27863252	Astle WJ		164339
GCST90002388	Lymphocyte counts	measurement	1.3e-16	-0.0224674		PMID:32888494	Vuckovic D		408112
GCST004620	Sum basophil neutrophil counts	measurement	0.0006656	-0.0156824		PMID:27863252	Astle WJ		170143
NEALE2_102_raw	Pulse rate, automated reading	measurement	0.000424368	-0.123262			UKB Neale v2		340162
NEALE2_20111_6	Chronic bronchitis/emphysema | illnesses of siblings	respiratory or thoracic disease	0.00386348	-0.0577058	0.943928		UKB Neale v2	7933	279496
NEALE2_20002_1220	Diabetes | non-cancer illness code, self-reported	pancreas disease	0.0019866	-0.0479695	0.953163		UKB Neale v2	14114	361141
NEALE2_6179_5	Iron | mineral and other dietary supplements	measurement	0.00247727	0.0538573	1.05533		UKB Neale v2	10695	360016
GCST90002357	Platelet count	measurement	2e-31	-0.027368		PMID:32888493	Chen MH		542827
FINNGEN_R5_CMV_NOS	Other/unspecified cytomegaloviral diseases	infectious disease	0.001977	0.3624	1.43677		FINNGEN_R5	204	218739
NEALE2_30280_raw	Immature reticulocyte fraction	measurement	0.00398144	-0.000539048			UKB Neale v2		344728
FINNGEN_R5_I9_VARICVE	Varicose veins	phenotype	0.0008619	0.0526	1.05401		FINNGEN_R5	17027	207055
NEALE2_1697	Comparative height size at age 10	measurement	3.88135e-15	0.0161917			UKB Neale v2		355331
NEALE2_6177_3	Insulin | medication for cholesterol, blood pressure or diabetes	Uncategorised	0.000100818	-0.150019	0.860692		UKB Neale v2	2248	165340
NEALE2_30070_raw	Red blood cell (erythrocyte) distribution width	measurement	9.84745e-05	0.0112996			UKB Neale v2		350473
NEALE2_23125_raw	Arm fat-free mass (left)	measurement	0.0044019	0.00408213			UKB Neale v2		354668
NEALE2_5111_raw	3mm asymmetry angle (left)	measurement	0.00486897	-1.5332			UKB Neale v2		73818
FINNGEN_R5_Q17_CONGEN_MALFO_OVARIES_FALLOP_TUBES_BROAD_LIGAM	Congenital malformations of ovaries, fallopian tubes and broad ligaments	Uncategorised	0.00315	0.1769	1.19351		FINNGEN_R5	799	218169
NEALE2_1408	Cheese intake	Uncategorised	0.00408275	0.00931811			UKB Neale v2		352458
NEALE2_1757	Facial ageing	biological process	0.00294992	0.00460708			UKB Neale v2		330409
NEALE2_4196_raw	Pulse wave peak to peak time	measurement	0.00478689	1.05424			UKB Neale v2		118787
FINNGEN_R5_I9_REVASC_EXNONE	Coronary revascularization (ANGIO or CABG) (no controls excluded)	Uncategorised	0.002627	0.0569	1.05855		FINNGEN_R5	12271	218792
GCST004626	Myeloid white cell count	measurement	0.000104	-0.0179496		PMID:27863252	Astle WJ		169219
NEALE2_20003_1141171336	Eprosartan | treatment/medication code	measurement	0.00378046	-0.348201	0.705957		UKB Neale v2	229	361141
GCST90002374	White blood cell count	measurement	2.25e-26	-0.025021		PMID:32888493	Chen MH		562243
NEALE2_30080_raw	Platelet count	measurement	5.86703e-21	-1.67138			UKB Neale v2		350474
NEALE2_23114_raw	Leg predicted mass (right)	measurement	0.000485275	0.0120029			UKB Neale v2		354798
NEALE2_30040_raw	Mean corpuscular volume	measurement	7.44105e-06	0.0598296			UKB Neale v2		350473
GCST90002298	Eosinophil counts	measurement	8.6e-08	-0.01363		PMID:32888493	Chen MH		474237
NEALE2_2986	Started insulin within one year diagnosis of diabetes	Uncategorised	0.00144232	-0.136772	0.872169		UKB Neale v2	1999	16415
FINNGEN_R5_I9_VARICVE_EXNONE	Varicose veins (no controls excluded)	cardiovascular disease	0.001528	0.0496	1.05085		FINNGEN_R5	17027	218792
FINNGEN_R5_O15_LABOUR_OBSTR_OTHER	Other obstructed labour	phenotype	0.002824	0.149	1.16067		FINNGEN_R5	1158	99784
NEALE2_30260_raw	Mean reticulocyte volume	Uncategorised	2.28431e-15	0.189776			UKB Neale v2		344728
GCST90012104	Bioavailable testosterone levels	measurement	0.0032	0.00763661		PMID:32042192	Ruth KS		382988
GCST005194	Coronary artery disease	cardiovascular disease	2.052e-08	0.0392	1.03998	PMID:29212778	van der Harst P	34541	296525
NEALE2_23113_raw	Leg fat-free mass (right)	measurement	0.000502562	0.0127667			UKB Neale v2		354798
NEALE2_23121_raw	Arm fat-free mass (right)	measurement	0.00348294	0.00389029			UKB Neale v2		354732
GCST005195	Coronary artery disease	cardiovascular disease	0.0034	0.0259256	1.02626	PMID:29212778	van der Harst P	122733	547261
GCST90002346	Mean platelet volume	measurement	2.1e-25	0.025683		PMID:32888493	Chen MH		460935
GCST90000026	Appendicular lean mass	measurement	1.5e-09	0.0213979		PMID:33097823	Pei YF		205513
NEALE2_30120_raw	Lymphocyte count	measurement	1.20624e-05	-0.0150914			UKB Neale v2		349856
FINNGEN_R5_R18_ABNORMAL_INVOLU_MOVEM	Abnormal involuntary movements	phenotype	0.001307	0.1283	1.13689		FINNGEN_R5	1817	211186
FINNGEN_R5_E4_LIPOPROT	Disorders of lipoprotein metabolism and other lipidaemias	genetic, familial or congenital disease	0.004862	0.0442	1.04519		FINNGEN_R5	14010	211269
NEALE2_23122_raw	Arm predicted mass (right)	measurement	0.00292038	0.00373455			UKB Neale v2		354726
GCST90012110	Sex hormone-binding globulin levels adjusted for BMI	measurement	3.6e-06	-0.00482233		PMID:32042192	Ruth KS		368929
FINNGEN_R5_Z21_PRESENCE_CARDIAC_VASCULAR_IMPLANTNTS_GRAFTS	Presence of cardiac and vascular implants and grafts	Uncategorised	0.002842	0.0616	1.06354		FINNGEN_R5	8085	203132
FINNGEN_R5_Z21_PERSONS_W_POTEN_HEALTH_HAZARDS_RELATED_FAMILY_PERSONAL_HISTORY_CERTA_CONDI_INFLUENCI_HEALTH_STATUS	Persons with potential health hazards related to family and personal history and certain conditions influencing health status	Uncategorised	0.0001892	0.0455	1.04655		FINNGEN_R5	23745	218792
GCST004621	Red cell distribution width	measurement	5.411e-07	0.022806		PMID:27863252	Astle WJ		171529
FINNGEN_R5_I9_ANGIO	Coronary angiopasty	Uncategorised	0.0005816	0.0773	1.08037		FINNGEN_R5	7920	195760
GCST007091	Osteoarthritis (hip)	musculoskeletal or connective tissue disease	0.0002093	-0.0557	0.945823	PMID:30664745	Tachmazidou I	15704	393873
GCST011365	Myocardial infarction	cardiovascular disease	4.1e-06	0.0422852	1.04319	PMID:33532862	Hartiala JA	61505	639221
GCST004613	Sum neutrophil eosinophil counts	measurement	0.0002053	-0.0170926		PMID:27863252	Astle WJ		170384
NEALE2_30090_raw	Platelet crit	measurement	3.93814e-09	-0.000841703			UKB Neale v2		350471
NEALE2_6034	Target heart rate achieved	Uncategorised	0.00110387	-0.0831534	0.92021		UKB Neale v2	5554	53998
NEALE2_23102_raw	Whole body water mass	measurement	6.57207e-05	0.0559273			UKB Neale v2		354834
GCST90002334	Mean corpuscular volume	measurement	2.12e-12	0.016332		PMID:32888493	Chen MH		544127
GCST90002407	White blood cell count	measurement	1.5e-20	-0.0253186		PMID:32888494	Vuckovic D		408112
GCST90038674	Other neurological problem	nervous system disease	0.0013	-0.000988661	0.999012	PMID:33959723	Donertas HM	6863	484598
SAIGE_454	Varicose veins	phenotype	1.9e-05	0.0739	1.0767		UKB SAIGE	12172	381764
NEALE2_23130_raw	Trunk predicted mass	measurement	1.04491e-05	0.0415028			UKB Neale v2		354494
NEALE2_30110_raw	Platelet distribution width	measurement	0.00287037	0.00468849			UKB Neale v2		350470
GCST006250	Intelligence	biological process	0.0006288	0.0120067		PMID:29942086	Savage JE		269867
GCST90012109	Sex hormone-binding globulin levels	measurement	0.0012	-0.0049708		PMID:32042192	Ruth KS		180726
FINNGEN_R5_I9_DISVEINLYMPH	Diseases of veins, lymphatic vessels and lymph nodes, not elsewhere classified	cardiovascular disease	0.0001462	0.0465	1.0476		FINNGEN_R5	28764	218792
NEALE2_1747_1	Blonde | hair colour (natural, before greying)	phenotype	0.000578493	0.0326765	1.03322		UKB Neale v2	41178	360270
NEALE2_30000_raw	White blood cell (leukocyte) count	measurement	1.13264e-14	-0.0480953			UKB Neale v2		350470
NEALE2_20003_1140865752	Ispaghula husk | treatment/medication code	measurement	0.00379969	-0.291222	0.74735		UKB Neale v2	327	361141
FINNGEN_R5_O15_PREG_ABORT	Pregnancy with abortive outcome	reproductive system or breast disease	0.002868	0.0328	1.03334		FINNGEN_R5	34239	123579
GCST006414	Atrial fibrillation	cardiovascular disease	0.000141	0.0317	1.03221	PMID:30061737	Nielsen JB	60620	1030836
FINNGEN_R5_M13_ARTHTROSIS_COX_PRIM_HIPSURG	Coxarthrosis, primary, with hip surgery	Uncategorised	0.0001674	-0.0829	0.920443		FINNGEN_R5	6978	216070
NEALE2_20153_raw	Forced expiratory volume in 1-second (fev1), predicted	measurement	3.01483e-07	0.00583245			UKB Neale v2		117241
NEALE2_20003_1199	Food supplement/plant/herbal extract | treatment/medication code	measurement	0.00330789	-0.146883	0.863395		UKB Neale v2	1326	361141
NEALE2_3062_raw	Forced vital capacity (fvc)	measurement	8.82411e-08	0.0126067			UKB Neale v2		329404
NEALE2_6152_7	Blood clot in the lung | blood clot, dvt, bronchitis, emphysema, asthma, rhinitis, eczema, allergy diagnosed by doctor	cardiovascular disease	0.00293593	0.0994243	1.10453		UKB Neale v2	2984	360527
SAIGE_454_1	Varicose veins of lower extremity	Uncategorised	3e-06	0.0822	1.08567		UKB SAIGE	11697	381289
GCST90038609	Angina	phenotype	0.0005	0.00157234	1.00157	PMID:33959723	Donertas HM	15527	484598
NEALE2_2443	Diabetes diagnosed by doctor	pancreas disease	0.00246087	-0.0426488	0.958248		UKB Neale v2	17275	360192
GCST004131	Inflammatory bowel disease	gastrointestinal disease	0.001139	0.0514	1.05274	PMID:28067908	de Lange KM	25042	59957
GCST90002316	Lymphocyte counts	measurement	3.18e-21	-0.022888		PMID:32888493	Chen MH		524923
NEALE2_1717	Skin colour	phenotype	0.000529492	-0.00610444			UKB Neale v2		356530
NEALE2_1747_5	Black | hair colour (natural, before greying)	phenotype	0.000717415	-0.049304	0.951892		UKB Neale v2	15809	360270
SAIGE_800_1	Fracture of neck of femur	musculoskeletal or connective tissue disease	1.82e-05	0.185	1.20322		UKB SAIGE	1814	389579
GCST90002390	Mean corpuscular hemoglobin	measurement	3.9e-05	0.0109958		PMID:32888494	Vuckovic D		408112
NEALE2_20003_1140883066	Insulin product | treatment/medication code	measurement	2.99311e-06	-0.143332	0.866467		UKB Neale v2	3545	361141
NEALE2_30290_raw	High light scatter reticulocyte percentage	Uncategorised	0.00377541	-0.00303486			UKB Neale v2		344729
SAIGE_1004	Other signs and symptoms involving emotional state	Uncategorised	0.00394	0.304	1.35527		UKB SAIGE	301	408961
FINNGEN_R5_I9_CVD_HARD	Hard cardiovascular diseases	cardiovascular disease	0.003843	0.0373	1.038		FINNGEN_R5	29350	218792
rs1471251
Study ID	Trait	Trait Category	P-value	Beta	Odds Ratio	PMID	Author (Year)	N Cases	N Overall
GCST90012111	Sex hormone-binding globulin levels	measurement	2.9e-65	-0.0155229		PMID:32042192	Ruth KS		370125
NEALE2_30020_raw	Haemoglobin concentration	measurement	6.44898e-12	-0.0163905			UKB Neale v2		350474
GCST90011655	OTU99_34 (Holdemanella) prevalence	measurement	0.00440127	0.107666		PMID:33462482	Ruhlemann MC		8956
GCST90002384	Hemoglobin	measurement	3.5e-20	-0.0200844		PMID:32888494	Vuckovic D		408112
GCST007432	FEV1	measurement	1.124e-05	0.0105		PMID:30804560	Shrine N		321047
NEALE2_23110_raw	Impedance of arm (left)	Uncategorised	0.000244538	-0.347345			UKB Neale v2		354807
GCST90002396	Mean reticulocyte volume	measurement	1.3e-09	-0.0132447		PMID:32888494	Vuckovic D		408112
NEALE2_78_raw	Heel bone mineral density (bmd) t-score, automated	measurement	5.56082e-10	0.023345			UKB Neale v2		206589
NEALE2_1220	Daytime dozing / sleeping (narcolepsy)	measurement	0.00138803	0.00377148			UKB Neale v2		359752
GCST007429	Lung function (FVC)	measurement	0.000222	0.0089		PMID:30804560	Shrine N		321047
NEALE2_50_raw	Standing height	measurement	2.64162e-05	-0.0639732			UKB Neale v2		360388
GCST90002395	Mean platelet volume	measurement	4.3e-20	-0.0192921		PMID:32888494	Vuckovic D		408112
NEALE2_20003_1140884700	Trimovate ointment | treatment/medication code	measurement	0.00296689	-0.279067	0.756489		UKB Neale v2	238	361141
GCST000758	Triglycerides	measurement	2.199e-09	0.0282		PMID:20686565	Teslovich TM		96598
GCST90002310	Hemoglobin concentration	measurement	1.34e-29	-0.021329		PMID:32888493	Chen MH		563946
GCST90011537	G_Alloprevotella prevalence	measurement	0.00125291	0.127346		PMID:33462482	Ruhlemann MC		8956
NEALE2_2306	Weight change compared with 1 year ago	Uncategorised	0.00470695	0.00441947			UKB Neale v2		355129
SAIGE_351	Other peripheral nerve disorders	nervous system disease	0.00124	0.0433	1.04425		UKB SAIGE	12592	406659
GCST90002390	Mean corpuscular hemoglobin	measurement	7.1e-05	-0.00846425		PMID:32888494	Vuckovic D		408112
GCST90002383	Hematocrit	measurement	2.8e-24	-0.0222073		PMID:32888494	Vuckovic D		408112
NEALE2_30160	Basophill count	measurement	7.08993e-06	-0.00925049			UKB Neale v2		349856
NEALE2_6147_2	For long-sightedness, i.e. for distance and near, but particularly for near tasks like reading (called 'hypermetropia') | reason for glasses/contact lenses	disease of visual system	0.00298912	0.0357113	1.03636		UKB Neale v2	15091	360677
SAIGE_726	Peripheral enthesopathies and allied syndromes	Uncategorised	0.00483	0.0345	1.0351		UKB SAIGE	14983	393694
SAIGE_731	Osteitis deformans and osteopathies associated with other disorders classified elsewhere	musculoskeletal or connective tissue disease	0.002	0.268	1.30735		UKB SAIGE	280	391321
FINNGEN_R5_G6_ANOXBRAINDAM	Anoxic brain damage	nervous system disease	0.002347	-0.3212	0.725278		FINNGEN_R5	191	205990
GCST90000617	Serum 25-Hydroxyvitamin D levels	measurement	5.72098e-06	-0.00913491		PMID:32242144	Revez JA		417580
NEALE2_4120_raw	Heel broadband ultrasound attenuation (right)	measurement	1.2897e-10	0.50464			UKB Neale v2		114609
NEALE2_30220_raw	Basophill percentage	measurement	3.43608e-12	-0.0103179			UKB Neale v2		349861
NEALE2_20446	Ever had prolonged feelings of sadness or depression	nervous system disease	0.00383569	-0.0239794	0.976306		UKB Neale v2	53389	117763
NEALE2_4123_raw	Heel quantitative ultrasound index (qui), direct entry (right)	measurement	4.63612e-09	0.523779			UKB Neale v2		114614
GCST004604	Hematocrit	measurement	1.384e-10	-0.0231349		PMID:27863252	Astle WJ		173039
GCST90002392	Mean corpuscular volume	measurement	2e-08	-0.0118388		PMID:32888494	Vuckovic D		408112
SAIGE_244_1	Secondary hypothyroidism	endocrine system disease	0.00264	0.131	1.13997		UKB SAIGE	1117	392546
GCST002216	Triglycerides	measurement	8.432e-08	0.0262		PMID:24097068	Willer CJ		94595
GCST90012108	Sex hormone-binding globulin levels adjusted for BMI	measurement	7.1e-47	-0.0158611		PMID:32042192	Ruth KS		180094
NEALE2_30040_raw	Mean corpuscular volume	measurement	1.0515e-05	-0.0468725			UKB Neale v2		350473
GCST90002386	High light scatter reticulocyte percentage of red cells	measurement	0.0013	0.00703065		PMID:32888494	Vuckovic D		408112
GCST90012107	Sex hormone-binding globulin levels	measurement	7.8e-29	-0.0151149		PMID:32042192	Ruth KS		189473
GCST90038635	Thyroid problem (not cancer)	endocrine system disease	0.0035	0.00146111	1.00146	PMID:33959723	Donertas HM	28254	484598
NEALE2_20003_1140876136	Beconase 50micrograms nasal spray | treatment/medication code	measurement	0.00476587	-0.0834694	0.919919		UKB Neale v2	2415	361141
NEALE2_20003_1141146234	Atorvastatin | treatment/medication code	measurement	9.34363e-05	0.0548406	1.05637		UKB Neale v2	10805	361141
FINNGEN_R5_K11_EMBED_TEETH	Embedded teeth	Uncategorised	0.003369	-0.161	0.851292		FINNGEN_R5	724	218792
GCST90012106	Sex hormone-binding globulin levels adjusted for BMI	measurement	5.3e-33	-0.0139318		PMID:32042192	Ruth KS		188908
GCST90002379	Basophil count	measurement	1.6e-17	-0.0192741		PMID:32888494	Vuckovic D		408112
FINNGEN_R5_I9_VARICVE_EXNONE	Varicose veins (no controls excluded)	cardiovascular disease	0.00091	-0.045	0.955997		FINNGEN_R5	17027	218792
GCST90002403	Red blood cell count	measurement	5.3e-09	-0.0125415		PMID:32888494	Vuckovic D		408112
GCST90002304	Hematocrit	measurement	2.61e-32	-0.022411		PMID:32888493	Chen MH		562259
GCST004602	Mean corpuscular volume	measurement	0.002395	-0.010938		PMID:27863252	Astle WJ		172433
GCST90002412	Low density lipoprotein cholesterol levels	measurement	6.2e-19	0.0174359		PMID:32493714	Klimentidis YC		431167
GCST90002363	Red blood cell count	measurement	8.8e-11	-0.012315		PMID:32888493	Chen MH		545203
FINNGEN_R5_K11_LIVER	Diseases of liver	gastrointestinal disease	8.329e-05	-0.0815	0.921733		FINNGEN_R5	5200	218792
GCST010144	Serum 25-Hydroxyvitamin D levels	measurement	4.7e-05	-0.008055		PMID:32059762	Manousaki D		443734
NEALE2_20003_1141192736	Ezetimibe | treatment/medication code	measurement	0.00388189	0.0907408	1.09499		UKB Neale v2	2132	361141
NEALE2_30010_raw	Red blood cell (erythrocyte) count	measurement	0.000193681	-0.00318014			UKB Neale v2		350475
NEALE2_4124_raw	Heel bone mineral density (bmd) (right)	measurement	1.42718e-09	0.00340431			UKB Neale v2		114552
FINNGEN_R5_H7_ENTROPION	Entropion and trichiasis of eyelid	disease of visual system	0.003702	-0.1344	0.87424		FINNGEN_R5	1016	204247
GCST90038690	High cholesterol	phenotype	5.2e-05	0.00272212	1.00273	PMID:33959723	Donertas HM	59853	484598
SAIGE_731_1	Osteitis deformans [paget's disease of bone]	musculoskeletal or connective tissue disease	0.00111	0.291	1.33776		UKB SAIGE	265	391306
SAIGE_728	Disorders of muscle, ligament, and fascia	Uncategorised	0.000414	0.078	1.08112		UKB SAIGE	4488	383199
GCST002223	HDL cholesterol	measurement	2.186e-06	-0.0231		PMID:24097068	Willer CJ		94595
FINNGEN_R5_M13_DORSALGIA	Dorsalgia	phenotype	0.003526	0.0294	1.02984		FINNGEN_R5	28785	193467
GCST004631	Basophil percentage of white cells	measurement	6.047e-23	-0.0349584		PMID:27863252	Astle WJ		171996
FINNGEN_R5_I9_VARICVE	Varicose veins	phenotype	0.000994	-0.0451	0.955902		FINNGEN_R5	17027	207055
SAIGE_454	Varicose veins	phenotype	0.000269	-0.0501	0.951134		UKB SAIGE	12172	381764
NEALE2_5265_raw	Corneal resistance factor (left)	Uncategorised	0.00291586	0.0403628			UKB Neale v2		76510
FINNGEN_R5_M13_SCIATICA	Siatica+with lumbago	musculoskeletal or connective tissue disease	0.0007805	0.0552	1.05675		FINNGEN_R5	8915	173597
NEALE2_20002_1226	Hypothyroidism/myxoedema | non-cancer illness code, self-reported	Uncategorised	0.00449511	0.0314321	1.03193		UKB Neale v2	17574	361141
GCST90011596	OTU97_354 (Alloprevotella) prevalence	measurement	0.00211303	0.220068		PMID:33462482	Ruhlemann MC		8956
NEALE2_30300_raw	High light scatter reticulocyte count	Uncategorised	0.00290831	7.48418e-05			UKB Neale v2		344729
NEALE2_20002_1466	Gout | non-cancer illness code, self-reported	musculoskeletal or connective tissue disease	0.00168363	0.063211	1.06525		UKB Neale v2	5174	361141
GCST90002334	Mean corpuscular volume	measurement	6.04e-11	-0.012197		PMID:32888493	Chen MH		544127
GCST90012114	Total testosterone levels	measurement	4.7e-12	-0.0088923		PMID:32042192	Ruth KS		425097
GCST004618	White blood cell count (basophil)	measurement	2.37e-20	-0.0330235		PMID:27863252	Astle WJ		171846
FINNGEN_R5_CD2_BENIGN_COLON	Benign neoplasm: Colon	cell proliferation disorder	0.002808	0.0531	1.05454		FINNGEN_R5	7435	218792
NEALE2_5085_raw	Spherical power (left)	measurement	0.00369364	0.0425051			UKB Neale v2		77739
GCST005073	Triglyceride levels	measurement	0.00348121	0.05		PMID:28887542	Prins BP		9745
GCST90012109	Sex hormone-binding globulin levels	measurement	1.1e-42	-0.0163148		PMID:32042192	Ruth KS		180726
NEALE2_20154_raw	Forced expiratory volume in 1-second (fev1), predicted percentage	measurement	0.00200446	0.219241			UKB Neale v2		117241
GCST004615	Hemoglobin concentration	measurement	1.281e-09	-0.021977		PMID:27863252	Astle WJ		172925
GCST90038615	Deep venous thrombosis	phenotype	0.00099	-0.000959428	0.999041	PMID:33959723	Donertas HM	9529	484598
GCST004616	Platelet distribution width	measurement	0.001043	-0.012036		PMID:27863252	Astle WJ		164433
GCST90010186	vascular endothelial growth factor D levels	measurement	0.00438084	0.120701		PMID:33303764	Gilly A		1301
NEALE2_5118_raw	6mm cylindrical power (left)	measurement	0.00444987	-0.0106754			UKB Neale v2		65551
NEALE2_20003_1140882776	Fucibet cream | treatment/medication code	measurement	0.00028593	-0.365365	0.693943		UKB Neale v2	207	361141
GCST90000615	Serum 25-Hydroxyvitamin D levels	measurement	1.60577e-06	-0.00964013		PMID:32242144	Revez JA		417580
NEALE2_20002_1482	Chronic fatigue syndrome | non-cancer illness code, self-reported	musculoskeletal or connective tissue disease	0.00100597	-0.117188	0.889418		UKB Neale v2	1659	361141
FINNGEN_R5_ALCOLIVER	Alcoholic liver disease	gastrointestinal disease	0.002122	-0.1194	0.887453		FINNGEN_R5	1416	218792
NEALE2_5201_raw	Logmar, final (right)	measurement	0.000734054	0.00351734			UKB Neale v2		79293
NEALE2_20001_1022	Colon cancer/sigmoid cancer | cancer code, self-reported	cell proliferation disorder	0.00244498	0.126068	1.13436		UKB Neale v2	1214	361141
NEALE2_20002_1473	High cholesterol | non-cancer illness code, self-reported	phenotype	0.000728841	0.0242793	1.02458		UKB Neale v2	43957	361141
NEALE2_30100_raw	Mean platelet (thrombocyte) volume	measurement	3.71921e-15	-0.0207031			UKB Neale v2		350470
NEALE2_4105_raw	Heel bone mineral density (bmd) (left)	measurement	1.94333e-08	0.00320685			UKB Neale v2		114561
GCST004634	Basophil percentage of granulocytes	measurement	1.343e-20	-0.033272		PMID:27863252	Astle WJ		170223
NEALE2_20544_10	Mania, hypomania, bipolar or manic-depression | mental health problems ever diagnosed by a professional	nervous system disease	0.00486982	-0.166119	0.846946		UKB Neale v2	604	117708
SAIGE_728_7	Fasciitis	phenotype	0.00296	0.0709	1.07347		UKB SAIGE	3843	382554
SAIGE_531_2	Gastric ulcer	gastrointestinal disease	0.0049	-0.0644	0.93763		UKB SAIGE	4109	405634
FINNGEN_R5_CIRRHOSIS_BROAD	Cirrhosis, broad definition used in the article https://doi.org/10.1101/594523	cell proliferation disorder	0.0007822	-0.1122	0.893865		FINNGEN_R5	1931	218792
GCST004599	Mean platelet volume	measurement	7.13e-08	-0.0199088		PMID:27863252	Astle WJ		164454
SAIGE_008_7	Intestinal infection due to protozoa	Uncategorised	0.00334	0.579	1.78425		UKB SAIGE	55	400025
NEALE2_30260_raw	Mean reticulocyte volume	Uncategorised	7.79719e-08	-0.102468			UKB Neale v2		344728
FINNGEN_R5_K11_ALCOLIV	Alcoholic liver disease	gastrointestinal disease	0.002055	-0.1198	0.887098		FINNGEN_R5	1416	215008
SAIGE_872	Traumatic amputation	Uncategorised	0.00482	-0.188	0.828615		UKB SAIGE	476	400902
GCST90002322	Mean corpuscular hemoglobin	measurement	8.67e-08	-0.010573		PMID:32888493	Chen MH		486823
FINNGEN_R5_M13_CHONDROMALACIA	Chondromalacia	musculoskeletal or connective tissue disease	0.003932	0.2027	1.22471		FINNGEN_R5	432	215767
GCST90038694	Chronic fatigue syndrome	musculoskeletal or connective tissue disease	0.00038	-0.00048905	0.999511	PMID:33959723	Donertas HM	2092	484598
NEALE2_40001_C719	Icd10: c71.9 brain, unspecified | underlying (primary) cause of death	Uncategorised	0.0032416	-0.262799	0.768897		UKB Neale v2	270	9092
GCST90012104	Bioavailable testosterone levels	measurement	0.00018	0.0075409		PMID:32042192	Ruth KS		382988
GCST90012110	Sex hormone-binding globulin levels adjusted for BMI	measurement	5.2e-74	-0.0146448		PMID:32042192	Ruth KS		368929
GCST90000618	Serum 25-Hydroxyvitamin D levels	measurement	5.22773e-05	-0.00841337		PMID:32242144	Revez JA		496946
NEALE2_30030_raw	Haematocrit percentage	Uncategorised	6.95315e-13	-0.0505169			UKB Neale v2		350475
NEALE2_4125_raw	Heel bone mineral density (bmd) t-score, automated (right)	measurement	4.63234e-09	0.0295708			UKB Neale v2		114614
GCST90012113	Total testosterone levels	measurement	1.8e-18	-0.0258963		PMID:32042192	Ruth KS		194453
GCST004601	Red blood cell count	measurement	0.0001482	-0.0137725		PMID:27863252	Astle WJ		172952
NEALE2_3148_raw	Heel bone mineral density (bmd)	measurement	2.34959e-10	0.00266036			UKB Neale v2		206496
FINNGEN_R5_CHIRHEP_NAS	Chirrosis of liver, NAS	cell proliferation disorder	0.002672	-0.2007	0.818158		FINNGEN_R5	473	217334
FINNGEN_R5_F5_MIXPER	Mixed and other personality disorders	phenotype	0.004899	-0.1034	0.901766		FINNGEN_R5	1666	213845
GCST006288	Heel bone mineral density	measurement	5.2e-10	0.0198999		PMID:28869591	Kemp JP		142487
GCST90000614	Serum 25-Hydroxyvitamin D levels	measurement	4.03021e-07	-0.0103426		PMID:32242144	Revez JA		417580
NEALE2_5084_raw	Spherical power (right)	measurement	0.0020098	0.0446477			UKB Neale v2		77983
GCST90002400	Plateletcrit	measurement	1.9e-06	-0.0103591		PMID:32888494	Vuckovic D		408112
NEALE2_30050_raw	Mean corpuscular haemoglobin	measurement	0.00266326	-0.0133136			UKB Neale v2		350472
FINNGEN_R5_CD2_BENIGN_COLORECANI_EXALLC	Benign neoplasm of colon, rectum, anus and anal canal (all cancers excluded)	cell proliferation disorder	0.002013	0.0503	1.05159		FINNGEN_R5	9312	184019
SAIGE_454_1	Varicose veins of lower extremity	Uncategorised	0.000292	-0.0508	0.950469		UKB SAIGE	11697	381289
GCST90002397	Mean spheric corpuscular volume	measurement	2.7e-07	-0.0109409		PMID:32888494	Vuckovic D		408112
SAIGE_694_3	Vascular disorders of skin	cardiovascular disease	0.00434	-0.384	0.681131		UKB SAIGE	117	402789
GCST90013405	Liver enzyme levels (alanine transaminase)	measurement	1.1e-15	-0.00320678		PMID:33972514	Pazoki R		437267
NEALE2_3147_raw	Heel quantitative ultrasound index (qui), direct entry	measurement	5.55772e-10	0.413519			UKB Neale v2		206589
GCST000755	HDL cholesterol	measurement	5.502e-07	-0.0237		PMID:20686565	Teslovich TM		99900
FINNGEN_R5_ERECTILE_DYSFUNCTION	Erectile dysfunction	reproductive system or breast disease	0.002576	0.1304	1.13928		FINNGEN_R5	1154	95178
GCST90002406	Reticulocyte fraction of red cells	measurement	0.00075	0.00741633		PMID:32888494	Vuckovic D		408112
FINNGEN_R5_I9_CONDUCTIO	Conduction disorders	cardiovascular disease	0.003678	-0.067	0.935195		FINNGEN_R5	4416	161127
GCST90000616	Serum 25-Hydroxyvitamin D levels	measurement	1.57963e-06	-0.00964917		PMID:32242144	Revez JA		417580
GCST006363	Anti-helicobacter pylori IgG levels	measurement	0.00358144	-0.101048		PMID:30053915	Scepanovic P		175
FINNGEN_R5_CD2_BENIGN_COLORECANI	Benign neoplasm of colon, rectum, anus and anal canal	cell proliferation disorder	0.004487	0.0456	1.04666		FINNGEN_R5	9312	218792
GCST90012102	Bioavailable testosterone levels	measurement	5.7e-07	0.012613		PMID:32042192	Ruth KS		188507
NEALE2_20474	Ever believed in un-real communications or signs	phenotype	0.000881514	-0.168609	0.844839		UKB Neale v2	822	117731
GCST90012029	Tumor necrosis factor ligand superfamily member 14 levels	measurement	0.00272	-0.0346		PMID:33067605	Folkersen L		21758
FINNGEN_R5_G6_CERCYST	Cerebral cysts	nervous system disease	0.004065	-0.1532	0.857958		FINNGEN_R5	740	206539
FINNGEN_R5_CD2_BENIGN_COLON_EXALLC	Benign neoplasm: Colon (all cancers excluded)	cell proliferation disorder	0.001254	0.058	1.05971		FINNGEN_R5	7435	183354
GCST90002292	Basophil count	measurement	3.48e-30	-0.023944		PMID:32888493	Chen MH		474001
NEALE2_30270_raw	Mean sphered cell volume	Uncategorised	0.000156524	-0.0487932			UKB Neale v2		344729
NEALE2_30090_raw	Platelet crit	measurement	0.000690771	-0.000386519			UKB Neale v2		350471
GCST90002346	Mean platelet volume	measurement	1.15e-21	-0.018836		PMID:32888493	Chen MH		460935
NEALE2_23106_raw	Impedance of whole body	Uncategorised	0.00443564	-0.458886			UKB Neale v2		354795
NEALE2_5452	Leg pain when standing still or sitting	phenotype	0.0039541	0.054345	1.05585		UKB Neale v2	9148	25157
SAIGE_571	Chronic liver disease and cirrhosis	cell proliferation disorder	0.00369	-0.0788	0.924225		UKB SAIGE	2895	402950
NEALE2_23109_raw	Impedance of arm (right)	Uncategorised	1.9002e-05	-0.394618			UKB Neale v2		354792
NEALE2_3144_raw	Heel broadband ultrasound attenuation, direct entry	measurement	1.11328e-10	0.376088			UKB Neale v2		206576
GCST90002380	Basophil percentage of white cells	measurement	5.1e-22	-0.0218994		PMID:32888494	Vuckovic D		408112
FINNGEN_R5_N14_MALEGEN	Diseases of male genital organs	cell proliferation disorder	0.002956	0.035	1.03562		FINNGEN_R5	22414	95213
NEALE2_6177_1	Cholesterol lowering medication | medication for cholesterol, blood pressure or diabetes	Uncategorised	0.0011099	0.0263162	1.02667		UKB Neale v2	38057	165340
GCST006979	Heel bone mineral density	measurement	1.2e-25	0.0230136		PMID:30598549	Morris JA		426824
rs34154818
Study ID	Trait	Trait Category	P-value	Beta	Odds Ratio	PMID	Author (Year)	N Cases	N Overall
GCST90002385	High light scatter reticulocyte count	measurement	1.2e-06	0.0104946		PMID:32888494	Vuckovic D		408112
GCST90002383	Hematocrit	measurement	3.7e-09	0.0127575		PMID:32888494	Vuckovic D		408112
NEALE2_20003_1140865786	Bisacodyl | treatment/medication code	measurement	0.000969257	0.400514	1.49259		UKB Neale v2	140	361141
NEALE2_5084_raw	Spherical power (right)	measurement	0.0013908	-0.0457792			UKB Neale v2		77983
GCST90012111	Sex hormone-binding globulin levels	measurement	3.3e-07	-0.00487455		PMID:32042192	Ruth KS		370125
NEALE2_23098_raw	Weight	measurement	0.000201079	-0.125633			UKB Neale v2		354838
GCST010723	Early age-related macular degeneration	disease of visual system	0.00315	-0.0632	0.938756	PMID:32843070	Winkler TW	14034	105248
NEALE2_924	Usual walking pace	Uncategorised	0.000673132	0.00489368			UKB Neale v2		358974
NEALE2_20413	Frequency of inability to cease drinking in last year	biological process	0.0015884	0.0114932			UKB Neale v2		64973
GCST90038595	Cardiovascular disease	cardiovascular disease	0.00064	0.00301907	1.00302	PMID:33959723	Donertas HM	177923	484598
GCST90038633	Diabetes	pancreas disease	4.1e-06	0.00203856	1.00204	PMID:33959723	Donertas HM	24659	484598
NEALE2_1389	Pork intake	measurement	0.00342578	0.00491693			UKB Neale v2		359115
NEALE2_23123_raw	Arm fat percentage (left)	measurement	1.93343e-09	-0.108433			UKB Neale v2		354707
[truncated: 3,828 more rows]
