# Supplementary material for: Genome-wide association analysis and replication in 810,625 individuals with varicose veins
Source: Nat Commun. 2022 Jun 2;13:3065. doi: 10.1038/s41467-022-30765-y (PMC9163161; doi:10.1038/s41467-022-30765-y)
Supplement: Supplementary file 14 — Supplementary Data 11 [file 41467_2022_30765_MOESM14_ESM.xlsx]

## Sheet: Sheet1
Supplementary Data 11. Enriched drug pathways from the drug target enrichment analysis. Mapped genes were interrogated with the Open Targets Platform to enrich drug pathways relating to the identified gene targets. The 200 gene targets identified by the Open Targets Platform mapped to 622 drug pathways, of which, 42 reached a nominal significance P < 0.05 and are shown below (no adjustments were …
Pathway	P-value	Number of targets	Targets in pathway
Butyrophilin (BTN) family interactions	2.6e-07	6	BTN1A1, BTN2A1, BTN3A1, BTN2A2, BTN3A2, BTN3A3
Calcineurin activates NFAT	0.00094	2	NFATC2, PPP3R1
Transcriptional regulation by RUNX1	0.0016	14	H4C2, RPN1, H2BC4, SGSM2, HIST1H3C, H3C6, HIST1H3B, ZFPM1, RSPO3, CHMP1A, NFATC2, EBF1, SMARCD1, GATA2
CLEC7A (Dectin-1) induces NFAT activation	0.0017	2	NFATC2, PPP3R1
Vitamin B1 (thiamin) metabolism	0.005	2	SMARCD1, CARMIL1
Transcriptional regulation of granulopoiesis	0.0083	7	H4C2, H2BC4, GATA2, KLF5, HIST1H3C, H3C6, HIST1H3B
HDACs deacetylate histones	0.0088	7	H4C2, H2BC4, H2AC11, REST, HIST1H3C, H3C6, HIST1H3B
Detoxification of Reactive Oxygen Species	0.0094	3	GPX5, GPX6, CYBA
VEGF ligand-receptor interactions	0.012	1	VEGFA
VEGF binds to VEGFR leading to receptor dimerization	0.012	1	VEGFA
RUNX1 regulates genes involved in megakaryocyte differentiation and platelet function	0.013	7	CHMP1A, H4C2, H2BC4, HIST1H3C, H3C6, HIST1H3B, ZFPM1
Assembly of the pre-replicative complex	0.014	4	RPN1, SGSM2, CDT1, MCM2
G protein gated Potassium channels	0.016	3	KCNJ16, GABBR1, KCNJ2
Activation of G protein gated Potassium channels	0.016	3	KCNJ16, GABBR1, KCNJ2
Inhibition of voltage gated Ca2+ channels via Gbeta/gamma subunits	0.016	3	KCNJ16, GABBR1, KCNJ2
Interleukin-7 signaling	0.016	4	L2HGDH, HIST1H3C, H3C6, HIST1H3B
Orc1 removal from chromatin	0.017	4	RPN1, SGSM2, CDT1, MCM2
RUNX1 regulates transcription of genes involved in differentiation of HSCs	0.018	8	H4C2, RPN1, H2BC4, SGSM2, GATA2, HIST1H3C, H3C6, HIST1H3B
RMTs methylate histone arginines	0.02	6	H4C2, H2AC11, SMARCD1, HIST1H3C, H3C6, HIST1H3B
Defective SLC34A1 causes hypophosphatemic nephrolithiasis/osteoporosis 1 (NPHLOP1)	0.021	1	SLC17A2
Defective SLC4A1 causes hereditary spherocytosis type 4 (HSP4), distal renal tubular acidosis (dRTA) and dRTA with hemolytic anemia (dRTA-HA)	0.021	1	SMARCD1
MPS IV - Morquio syndrome A	0.021	1	GALNS
Unwinding of DNA	0.026	1	MCM2
Inwardly rectifying K+ channels	0.028	3	KCNJ16, GABBR1, KCNJ2
Downstream signaling events of B Cell Receptor (BCR)	0.029	4	NFATC2, RPN1, SGSM2, PPP3R1
RNA Polymerase I Promoter Opening	0.03	5	H4C2, H2BC4, HIST1H3C, H3C6, HIST1H3B
Activation of the pre-replicative complex	0.032	2	CDT1, MCM2
DNA Replication Pre-Initiation	0.034	4	RPN1, SGSM2, CDT1, MCM2
DNA methylation	0.035	5	H4C2, H2BC4, HIST1H3C, H3C6, HIST1H3B
B-WICH complex positively regulates rRNA expression	0.038	6	H4C2, H2BC4, POLR1B, HIST1H3C, H3C6, HIST1H3B
RNA Polymerase I Promoter Escape	0.038	6	H4C2, H2BC4, POLR1B, HIST1H3C, H3C6, HIST1H3B
Formation of the beta-catenin:TCF transactivating complex	0.038	6	CHMP1A, H4C2, H2BC4, HIST1H3C, H3C6, HIST1H3B
Olfactory Signaling Pathway	0.038	15	OR2H1, OR2J3, OR2H2, OR2J1, OR2J2, OR2B3, OR2B6, OR2B2, OR12D2, OR2W1, OR12D3, OR11A1, OR10C1, OR14J1, OR5V1
Activated PKN1 stimulates transcription of AR (androgen receptor) regulated genes KLK2 and KLK3	0.04	5	H4C2, H2BC4, HIST1H3C, H3C6, HIST1H3B
Biogenic amines are oxidatively deaminated to aldehydes by MAOA and MAOB	0.041	1	KLF2
Switching of origins to a post-replicative state	0.041	4	RPN1, SGSM2, CDT1, MCM2
Activation of HOX genes during differentiation	0.043	7	CHMP1A, H4C2, POLR2B, H2BC4, HIST1H3C, H3C6, HIST1H3B
Activation of anterior HOX genes in hindbrain development during early embryogenesis	0.043	7	CHMP1A, H4C2, POLR2B, H2BC4, HIST1H3C, H3C6, HIST1H3B
SIRT1 negatively regulates rRNA expression	0.043	5	H4C2, H2BC4, HIST1H3C, H3C6, HIST1H3B
Oxidative Stress Induced Senescence	0.048	7	H4C2, EBF1, H2BC4, MAPK10, HIST1H3C, H3C6, HIST1H3B
GABA B receptor activation	0.049	3	KCNJ16, GABBR1, KCNJ2
Activation of GABAB receptors	0.049	3	KCNJ16, GABBR1, KCNJ2
