# Supplementary material for: Genome-wide association analysis and replication in 810,625 individuals with varicose veins
Source: Nat Commun. 2022 Jun 2;13:3065. doi: 10.1038/s41467-022-30765-y (PMC9163161; doi:10.1038/s41467-022-30765-y)
Supplement: Supplementary file 15 — Supplementary Data 12 [file 41467_2022_30765_MOESM15_ESM.xlsx]

## Sheet: Sheet1
Supplementary Data 12. Tractability information for targets in the drug-target enrichment analysis. The 237 mapped genes were interrogated within the Open Targets Platform to determine their tractability to small molecule and antibody targeting. 200 genes targets were identified by the Open Targets Platform of which, tractability information was available for 105 gene targets (left column).
	Small molecule			Antibody
Gene Target	Clinical precedence	Discovery precedence	Predicted tractable	Clinical precedence	Predicted tractable high confidence	Predicted tractable mid-low confidence
ANKRD11					Yes
AP1M1					Yes
APRT		Yes	Yes		Yes
ASIC1		Yes	Yes		Yes	Yes
ATF1			Yes
BCAS2		Yes
BTN1A1					Yes	Yes
BTN2A1					Yes	Yes
BTN2A2					Yes	Yes
BTN3A1		Yes			Yes	Yes
BTN3A2					Yes	Yes
BTN3A3		Yes			Yes	Yes
C3orf20						Yes
CARMIL1					Yes
CDH15					Yes	Yes
CDK10	Yes		Yes
CDKL1		Yes	Yes
CERS5						Yes
CHMP1A		Yes
CNGB3			Yes			Yes
CNRIP1					Yes
COL27A1					Yes	Yes
COX14						Yes
CPNE2						Yes
CPNE3					Yes
CTXN3						Yes
CYBA					Yes
DOCK8					Yes
EBF1		Yes
EFEMP1					Yes	Yes
FAM32A		Yes
FBLN7						Yes
FBN2					Yes	Yes
FGD5					Yes	Yes
GABBR1	Yes	Yes	Yes		Yes	Yes
GALNS		Yes			Yes	Yes
GNAS		Yes			Yes
GPD1		Yes
GPX5					Yes	Yes
GPX6						Yes
H1-4		Yes
H1-5		Yes
H2AC8		Yes
H2BC11		Yes			Yes
H3C6		Yes			Yes
H4C2		Yes			Yes
HFE					Yes	Yes
IGFBP7					Yes	Yes
IL17C					Yes	Yes
INSIG2						Yes
KCNJ16			Yes		Yes	Yes
KCNJ2	Yes		Yes		Yes	Yes
KLF5			Yes
LIMA1					Yes	Yes
LPP						Yes
MAPK10	Yes	Yes	Yes			Yes
MAS1L			Yes		Yes	Yes
MCM2		Yes
METTL7A					Yes	Yes
MOG					Yes	Yes
MVD			Yes
OPRL1	Yes	Yes	Yes		Yes	Yes
OR10C1					Yes	Yes
OR11A1			Yes		Yes	Yes
OR12D2					Yes	Yes
OR12D3					Yes	Yes
OR14J1			Yes		Yes	Yes
OR2B2					Yes	Yes
OR2B3					Yes	Yes
OR2B6					Yes	Yes
OR2H1			Yes		Yes	Yes
OR2H2			Yes		Yes	Yes
OR2J1					Yes	Yes
OR2J2					Yes	Yes
OR2J3					Yes	Yes
OR2W1					Yes	Yes
OR5V1					Yes	Yes
PIEZO1					Yes	Yes
PLXND1		Yes			Yes	Yes
POLR2B		Yes
PPP3R1		Yes	Yes		Yes	Yes
PRPF6		Yes
PRSS16						Yes
RAB7A		Yes	Yes		Yes
RGS19					Yes
RPN1						Yes
RSPO3					Yes	Yes
SCGN						Yes
SLC12A2			Yes		Yes	Yes
SLC17A1					Yes	Yes
SLC17A2						Yes
SLC17A3					Yes	Yes
SLC17A4					Yes	Yes
SLC22A31			Yes			Yes
SMG6			Yes
SORBS2						Yes
SRR			Yes			Yes
SYCP1		Yes
TMEM87B						Yes
TNC				Yes	Yes	Yes
TSHB					Yes	Yes
TSPAN2						Yes
VEGFA		Yes	Yes	Yes	Yes	Yes
WDR92			Yes
ZFPM1		Yes
