# Supplementary material for: Genome-wide association analysis and replication in 810,625 individuals with varicose veins
Source: Nat Commun. 2022 Jun 2;13:3065. doi: 10.1038/s41467-022-30765-y (PMC9163161; doi:10.1038/s41467-022-30765-y)
Supplement: Supplementary file 16 — Supplementary Data 13 [file 41467_2022_30765_MOESM16_ESM.xlsx]

## Sheet: Sheet1
Supplementary Data 13. Pharmacologically active targets identified in drug-target enrichment. Of the 200 varicose veins-associated genes targets identified by the Open Targets Platform, eight gene targets have known pharmaceutical interactions and are presently, or in the past have been, investigated in clinical trials in different phases for the treatment of several diseases. Diseases shown belo…
Gene target	Drug	Type	Maximum Phase	Mechanism of action	Target	Activity	Disease
CDK10	Roniciclib	Small molecule	2	Cyclin-dependent kinase inhibitor	Cyclin-dependent kinase	Negative modulator	-
CDK10	AT-7519	Small molecule	2	Cyclin-dependent kinase inhibitor	Cyclin-dependent kinase	Negative modulator	-
CDK10	PHA-793887	Small molecule	1	Cyclin-dependent kinase inhibitor	Cyclin-dependent kinase	Negative modulator	-
CDK10	AZD-5438	Small molecule	1	Cyclin-dependent kinase inhibitor	Cyclin-dependent kinase	Negative modulator	-
COL27A1	Collagenase Clostridium Histolyticum	Enzyme	4	Collagen hydrolytic enzyme	Collagen	Other	Abnormality of connective tissue, decubitus ulcer, diabetic foot, skin ulcer, skin wound
COL27A1	Ocriplasmin	Enzyme	4	Collagen hydrolytic enzyme	Collagen	Other	Deep vein thrombosis, diabetic macular oedema, retinal vein occlusion, stroke
GABBR1	Baclofen	Small molecule	4	GABA-B receptor agonist	GABA-B receptor	Positive modulator	-
GABBR1	Oxybate	Small molecule	4	GABA-B receptor agonist	GABA-B receptor	Positive modulator	-
GABBR1	Arbaclofen Placarbil	Small molecule	3	GABA-B receptor agonist	GABA-B receptor	Positive modulator	-
GABBR1	Arbaclofen	Small molecule	3	GABA-B receptor agonist	GABA-B receptor	Positive modulator	-
GABBR1	Lesogaberan	Small molecule	2	GABA-B receptor 1 agonist	GABA-B receptor 1 agonist	Positive modulator	-
KCNJ2	Dronedarone	Small molecule	4	Inward rectifier potassium channel 2 blocker	Inward rectifier potassium channel 2	Negative modulator	-
MAPK10	Tanzisertib	Small molecule	2	c-Jun N-terminal kinase 3 inhibitor	c-Jun N-terminal kinase 3	Negative modulator	Systemic lupus erythematosus, idiopathic pulmonary fibrosis
MAPK10	CC-401	Small molecule	2	c-Jun N-terminal kinase 3 inhibitor	c-Jun N-terminal kinase 3	Negative modulator	-
OPRL1	LY2940094	Small molecule	2	Nociceptin receptor antagonist	Nociceptin receptor	Negative modulator	-
OPRL1	Cebranopadol	Small molecule	3	Nociceptin receptor agonist	Nociceptin receptor	Positive modulator	Pain, diabetic neuropathy
TNC	F16il2	Antibody	2	Tenascin other	Tenascin	Other	-
TNC	81C6 131I	Antibody	2	Tenascin binding agent	Tenascin	Other	-
TNC	Tenatumomab	Antibody	2	Tenascin other	Tenascin	Other	-
TNC	F16SIP 131I	Antibody	2	Tenascin binding agent	Tenascin	-	-
VEGFA	Aflibercept	Protein	4	Vascular endothelial growth factor A inhibitor	Vascular endothelial growth factor A	Negative modulator	Age-related macular degeneration,, neovascular glaucoma, ocular vascular disease, proliferative diabetic retinopathy, vitreous haemorrhage, wet macular degeneration
VEGFA	Ranibizumab	Antibody	4	Vascular endothelial growth factor A inhibitor	Vascular endothelial growth factor A	Negative modulator	Age-related macular degeneration, diabetes mellitus, diabetic macular oedema, diabetic retinopathy, neovascular glaucoma, ocular vascular disease, proliferative diabetic retinopathy, retinal detachment, retinal vein occlusion, wet macular degeneration
VEGFA	Bevacizumab	Antibody	4	Vascular endothelial growth factor A inhibitor	Vascular endothelial growth factor A	Negative modulator	Age-related macular degeneration, angiosarcoma, anterior ischemic optic neuropathy, corneal neovascularization, diabetic macular oedema, diabetic retinopathy, Hereditary haemorrhagic telangiectasia, proliferative diabetic retinopathy, Pulmonary venoocclusive disease, retinal detachment, retinal vein occlusion, vascular disease, vitreous haemorrhage, wet macular degeneration
VEGFA	Pegaptanib Sodium	Unknown	4	Vascular endothelial growth factor A antagonist	Vascular endothelial growth factor A	Negative modulator	Age-related macular degeneration, diabetic macular oedema, ocular vascular disease, proliferative diabetic retinopathy, retinal vein occlusion
VEGFA	Conbercept	Protein	3	Vascular endothelial growth factor A inhibitor	Vascular endothelial growth factor A	Negative modulator	Age-related macular degeneration, diabetic macular oedema, proliferative diabetic retinopathy, retinal vein occlusion, vitreous haemorrhage
VEGFA	Muparfostat	Oligosaccharide	3	Vascular endothelial growth factor A inhibitor	Vascular endothelial growth factor A	Negative modulator	-
VEGFA	Brolucizumab	Antibody	3	Vascular endothelial growth factor A inhibitor	Vascular endothelial growth factor A	Negative modulator	Age-related macular degeneration, diabetic macular oedema, retinal vein occlusion
VEGFA	Vanucizumab	Antibody	2	Vascular endothelial growth factor A inhibitor	Vascular endothelial growth factor A	Negative modulator	-
