# Supplementary material for: Genome-wide association analysis and replication in 810,625 individuals with varicose veins
Source: Nat Commun. 2022 Jun 2;13:3065. doi: 10.1038/s41467-022-30765-y (PMC9163161; doi:10.1038/s41467-022-30765-y)
Supplement: Supplementary file 17 — Supplementary Data 14 [file 41467_2022_30765_MOESM17_ESM.xlsx]

## Sheet: Sheet1
Supplementary Data 14. Functional categories of the gene clusters. The varicose veins susceptibility loci map to genes implicated in five functional categories. Several genes map to more than one category. Genes not associated with varicose veins previously are highlighted in bold.
Biological Process	Gene	Cytogenetic location	OMIM Entry	Function	References
Angiogenesis and Lymphangiogenesis	Castor Zinc Finger Protein 1 (CASZ1)	1p36.22	609895	Involved in vascular formation and sprouting.	Charpentier MS. et al. CASZ1 promotes vascular assembly and morphogenesis through the direct regulation of an EGFL7/RhoA-mediated pathway. Dev Cell. 2013;25: 132–143. (2013)
	Fibulin 7 (FBLN7)	2q13-q14	611551	Secreted glycoprotein that interacts with extracellular matrix proteins, it is expressed in blood vessels with the c-terminal fragment (FBLN7-C) known to demonstrate anti-angiogenic activity and disrupt tube formation and vessel sprouting in human vein.	De Vega, S. et al. A C-terminal fragment of fibulin-7 interacts with endothelial cells and inhibits their tube formation in culture. Arch. Biochem. Biophys. 545, 148–153 (2014).
	FYVE, Rhogef, and PH Domain-containing Protein 5 (FGD5)	3p25.1	614788	Necessary for angiogenesis through its critical role in endothelial cell responses to VEGF stimulation- and additionally prevents against pro-apoptotic stresses in the endothelium.	Nakhaei-Nejad. et al. Q.-X. & Murray, A. G. Facio-genital dysplasia-5 regulates matrix adhesion and survival of human endothelial cells. Arterioscler. Thromb. Vasc. Biol. 32, 2694–701 (2012).
	GATA-Binding Protein 2 (GATA2)	3q21.3	137295	Involved in VEGF-induced angiogenesis and lymphangiogenesis, it is necessary for vascular and lymphovascular integrity.	Spinner, M. A. et al. GATA2 deficiency: A protean disorder of hematopoiesis, lymphatics, and immunity. Blood 123, 809–821 (2014).
	Insulin-Like Growth Factor-Binding Protein 7; IGFBP7	4q12	60286	Blocks VEGF-induced angiogenesis through interfering with VEGF expression in human endothelial cells. IGFBP7 mutations result in familial retinal arterial macro-aneurysm (FRAM).	Tamura, K. et al. Insulin-like growth factor binding protein-7 (IGFBP7) blocks vascular endothelial cell growth factor (VEGF)-induced angiogenesis in human vascular endothelial cells. Eur. J. Pharmacol. 610, 61–67 (2009).
					Abu-Safieh, L. et al. Mutation of IGFBP7 causes upregulation of BRAF/MEK/ERK pathway and familial retinal arterial macroaneurysms. Am. J. Hum. Genet. 89, 313–319 (2011).
	Kruppel-Like Factor 2 (Klf2)	19p13.11	602016	Encodes a shear-responsive transcription factor that is a key inducer of endothelial gene expression in response to fluid shear stress.	Dekker, R. J. et al. Prolonged fluid shear stress induces a distinct set of endothelial cell genes, most specifically lung Krüppel-like factor (KLF2). Blood 100, 1689–1698 (2002).
	Piezo-Type Mechanosensitive Ion Channel Component 1 (PIEZO1)	16q24.3	611184	Encodes a mechanosensitive cation channel induced by fluid shear stress and membrane stretch. Involved in regulating vascular architecture and arterial remodelling. It also plays a significant role in the normal function of the lymphatic system.	Li J, Hou B, Tumova S, Muraki K, Bruns A, Ludlow MJ, et al. Piezo1 integration of vascular architecture with physiological force. Nature. 2014;515: 279–282. doi:10.1038/nature13701 Fotiou, E. et al. Novel mutations in PIEZO1 cause an autosomal recessive generalized lymphatic dysplasia with non-immune hydrops fetalis. Nat. Commun. 6, 1–6 (2015).
	Prospero-Related Homeobox 1 (PROX1)	1q32.3	601546	Master inducer of lymphatic vasculature, necessary for lymphovenous valve development.	Bazigou, E. et al. Genes regulating lymphangiogenesis control venous valve formation and maintenance in mice. J. Clin. Invest. 121, 2984–2992 (2011).
					Sathish Srinivasan, R. & Oliver, G. Prox1 dosage controls the number of lymphatic endothelial cell progenitors and the formation of the lymphovenous valves. Genes Dev. 25, 2187–2197 (2011).
	R-Spondin 3 (RSPO3)	6q22.33	610574	A WNT signalling enhancer that is highly expressed in vasculature. Endothelial RSPO3 controls vascular pruning and stability through involvement in a critical maintenance pathway in remodelling vasculature.	Scholz B. et al. Endothelial RSPO3 Controls Vascular Stability and Pruning through Non-canonical WNT/Ca(2+)/NFAT Signaling. Dev Cell. 2016;36(1):79–93 (2015)
	SRY-Box 18 (SOX18)	20q13.33	601618	Encodes a protein involved the development of lymphatic vasculature, with SOX18 mutations resulting in hypotrichosis-lymphoedema-telangiectasia.	Irrthum, A. et al. Mutations in the transcription factor gene SOX18 underlie recessive and dominant forms of hypotrichosis-lymphedema-telangiectasia. Am. J. Hum. Genet. 72, 1470–1478 (2003).
	Vascular Endothelial Growth Factor A (VEGFA)	6p21.1	192240	A central regulator of physiological and pathological angiogenesis, with a key role in vascular integrity and maintenance.	Ferrara, N. Molecular and biological properties of vascular endothelial growth factor. Journal of Molecular Medicine 77, 527–543 (1999).
Vascular smooth muscle cell proliferation and migration	Family with Sequence Similarity 13, Member A (FAM13A)	4q22.1	613299	FAM13A regulates β-Catenin signalling pathways which promotes endothelial-mesenchymal transition in aortic valve endothelia.	Zhong, A., Mirzaei, Z. & Simmons, C. A. The Roles of Matrix Stiffness and ß-Catenin Signaling in Endothelial-to-Mesenchymal Transition of Aortic Valve Endothelial Cells. Cardiovasc. Eng. Technol. 9, 158–167 (2018).
	Kruppel-Like Factor 5 (KLF5)	13q22.1	602903	Plays a fundamental role in vascular remodelling via vSMC migration and proliferation.	Shindo, T. et al. Krüppel-like zinc-finger transcription factor KLF5/BTEB2 is a target for angiotensin II signaling and an essential regulator of cardiovascular remodeling. Nat. Med. 8, 856–863 (2002).
	Lim Domain-Containing Preferred Translocation Partner In Lipoma (LPP)	3q27-q28	600700	Induced in cultured vSMCs following vascular injury, involved in regulating cytoskeletal architecture and cell motility.	Majesky, M. W. Organizing motility: LIM domains, LPP, and smooth muscle migration. Circulation Research 98, 306–308 (2006).
	Sorbin and Sh3 Domains-Containing Protein 2 (SORBS2)	4q35.1	616349	Localises at apical junction in epithelial cells where it forms cell-cell contact. It is involved in endothelial cell migration and cellular senescence.	Anekal, P. V., Yong, J. & Manser, E. Arg kinase-binding protein 2 (ArgBP2) interaction with α-actinin and actin stress fibers inhibits cell migration. J. Biol. Chem. 290, 2112–2125 (2015).
	Tetraspanin 2 (TSPAN2)	1p13.2	613133	Selectively expressed in vSMC where it is associated with vSMC differentiation - induced in normal contractile phenotypes and suppresses proliferation and migration of vSMCs.	Todd, S. C., Doctor, V. S. & Levy, S. Sequences and expression of six new members of the tetraspanin/TM4SF family. Biochim. Biophys. Acta - Gene Struct. Expr. 1399, 101–104 (1998).
	Ubiquitin-Specific Peptidase 53 (USP53)	4q26	617431	Highly expressed in cardiac muscle, down-regulated during phenotyping modulation of vSMCs in atherosclerosis.	Matic, L. P. et al. Phenotypic modulation of smooth muscle cells in atherosclerosis is associated with downregulation of LMOD1, SYNPO2, PDLIM7, PLN, and SYNM. Arterioscler. Thromb. Vasc. Biol. 36, 1947–1961 (2016).
Extracellular matrix breakdown	Collagen, Type XXVII, Alpha-1 (COL27A1)	9q32	608461	Encodes a fibrillar collagen which supports extracellular matrices.	Pace, J. M., Corrado, M., Missero, C. & Byers, P. H. Identification, characterization and expression analysis of a new fibrillar collagen gene, COL27A1. Matrix Biol. 22, 3–14 (2003).
	EGF-Containing Fibulin-Like Extracellular Matrix Protein 1 (EFEMP1)	2p16.1	601548	Highly expressed in vein endothelia, where it encodes fibulin-3, which antagonises vascular development by inhibiting matrix metalloproteases and enhancing expression of their inhibitors.	Albig, A. R., Neil, J. R. & Schiemann, W. P. Fibulins 3 and 5 antagonize tumor angiogenesis in vivo. Cancer Res. 66, 2621–2629 (2006).
	Fibrillin 2 (FBN2)	5q23.3	612570	Preferentially expressed in elastic matrices where it regulates elastic fibre assembly.	Zhang, H. et al. Structure and expression of fibrillin-2, a novel microfibrillar component preferentially located in elastic matrices. J. Cell Biol. 124, 855–863 (1994).
	Gnas Complex Locus (GNAS)	20q13.32	139320	Encodes a protein involved in the cAMP/Protein Kinase A pathway which has been suggested to inhibit fibroblast proliferation in skin and inhibits collagen synthesis in endothelial cells.	D’Angelo, G., Lee, H. & Weiner, R. I. cAMP-dependent protein kinase inhibits the mitogenic action of vascular endothelial growth factor and fibroblast growth factor in capillary endothelial cells by blocking Raf activation. J. Cell. Biochem. 67, 353–66 (1997).
Immune response	Af4/Fmr2 Family, Member 1 (AFF1)	4q21.3-q22.1	159557	Expressed in CD4+ and CD19+ peripheral blood lymphocytes and found to be associated with the autoimmune disease, systemic lupus erythematosus.	Okada, Y. et al. A Genome-Wide Association Study Identified AFF1 as a Susceptibility Locus for Systemic Lupus Eyrthematosus in Japanese. PLoS Genet. 8, e1002455 (2012).
	Dedicator Of Cytokinesis 8 (DOCK8)	9p24.3	611432	Implicated in the innate and adaptive immune system, with deletion resulting in the primary immunodeficiency, hyper-IgE syndrome.	Engelhardt, K. R. et al. Large deletions and point mutations involving the dedicator of cytokinesis 8 (DOCK8) in the autosomal-recessive form of hyper-IgE syndrome. J. Allergy Clin. Immunol. 124, (2009).
	Early B-Cell Factor 1 (EBF1)	5q33.3	164343	Involved in regulating B-cell differentiation.	Gisler R, Jacobsen EW, Sigvardsson M. Cloning of human early B-cell factor and identification of target genes suggest a conserved role in B-cell development in man and mouse. Blood. 2000;96: 1457-1464.
	Nuclear Factor Of Activated T Cells, Cytoplasmic, Calcineurin-Dependent 2 (NFATC2)	20q13.2	600490	Involved in the regulation of activation of naïve T-Cells, where it is a negative regulator of cell cycle progression in normal cells.	Caetano MS, Vieira-de-Abreu A, Teixeira LK, Werneck MB, Barcinski MA, Viola JP. NFATC2 transcription factor regulates cell cycle progression during lymphocyte activation: evidence of its involvement in the control of cyclin gene expression. FASEB J. 2002;16(14):1940–1942. doi:10.1096/fj.02-0282fje
	Protein Phosphatase 3, Regulatory Subunit B, Alpha (PPP3R1)	2p14	601302	Encodes a subunit of calcineurin, which is involved in the activation of naive T-cells.	Wu W, Chen Q, Geng F, Tong L, Yang R, Yang J, et al. Calcineurin B stimulates cytokine production through a CD14-independent Toll-like receptor 4 pathway. Immunol Cell Biol. 2016;94: 285–292. doi:10.1038/icb.2015.91
Apoptosis	Ceramide Synthase 5 (CERS5)	12q13.12	615335	CERS5 is involved in apoptosis and autophagy pathways, particularly in response to cellular stress and in several cancers.	Hannun, Y. A. Functions of ceramide in coordinating cellular responses to stress. Science (80-. ). 274, 1855–1859 (1996).
	Cyclin-Dependent Kinase-Like 1 (CDKL1)	14q21.3	603441	Interacts with cyclin to regulate the cell cycle and cell death.	Wang, Y. & Huang, Q. Downregulation of CDKL1 promotes gastric cell apoptosis through inhibiting cell growth and colony formation. Int J Clin Exp Med 10, (2017).
	Cyclin-Dependent Kinase 10 (CDK10)	16q24.3	603464	Essential for cell proliferation (positive control), acting during the G2-M phase of the cell cycle.	Li S, MacLachlan TK, De Luca A, Claudio PP, Condorelli G, Giordano A. The cdc-2-related kinase, PISSLRE, is essential for cell growth and acts in G2 phase of the cell cycle. Cancer Res. 1995; 55:3992–95.
