# Supplementary material for: Genome-wide association analysis and replication in 810,625 individuals with varicose veins
Source: Nat Commun. 2022 Jun 2;13:3065. doi: 10.1038/s41467-022-30765-y (PMC9163161; doi:10.1038/s41467-022-30765-y)
Supplement: Supplementary file 18 — Supplementary Data 15 [file 41467_2022_30765_MOESM18_ESM.xlsx]

## Sheet: Sheet1
VARIABLE	TYPE	NGENES	BETA	BETA_STD	SE	P
Curated_gene_sets:nikolsky_breast_cancer_16q24_amplicon	SET	53	1.7715	0.094095	0.25379	1.5314e-12
GO_bp:go_cardiovascular_system_development	SET	666	0.22331	0.041351	0.039951	1.1566e-08
GO_bp:go_tube_morphogenesis	SET	778	0.1964	0.039186	0.037667	9.3466e-08
Curated_gene_sets:cui_tcf21_targets_2_dn	SET	786	0.18957	0.038009	0.03709	1.6186e-07
GO_bp:go_blood_vessel_morphogenesis	SET	555	0.21137	0.03584	0.044333	9.3921e-07
GO_bp:go_tube_development	SET	956	0.15781	0.03473	0.033944	1.6788e-06
GO_bp:go_rho_protein_signal_transduction	SET	189	0.32162	0.032142	0.071481	3.4309e-06
GO_bp:go_circulatory_system_development	SET	994	0.14833	0.033249	0.033011	3.5312e-06
Curated_gene_sets:reactome_glucagon_signaling_in_metabolic_regulation	SET	33	0.7066	0.029632	0.16335	7.6427e-06
Curated_gene_sets:reactome_g_alpha_12_13_signalling_events	SET	75	0.50113	0.031646	0.1171	9.4115e-06
GO_bp:go_regulation_of_rho_protein_signal_transduction	SET	130	0.36631	0.03041	0.089314	2.0632e-05
Curated_gene_sets:reactome_gaba_b_receptor_activation	SET	39	0.66326	0.030232	0.16242	2.2269e-05
GO_bp:go_vascular_smooth_muscle_cell_differentiation	SET	25	0.77828	0.028414	0.19088	2.289e-05
GO_bp:go_enzyme_linked_receptor_protein_signaling_pathway	SET	964	0.13122	0.028991	0.032754	3.0994e-05
Curated_gene_sets:reactome_calcineurin_activates_nfat	SET	9	1.3748	0.030127	0.34398	3.2254e-05
GO_bp:go_c21_steroid_hormone_biosynthetic_process	SET	26	0.84693	0.031531	0.21194	3.2347e-05
Curated_gene_sets:berenjeno_rock_signaling_not_via_rhoa_dn	SET	48	0.60156	0.030412	0.15074	3.309e-05
Curated_gene_sets:biocarta_gata3_pathway	SET	14	0.9684	0.026465	0.24388	3.5955e-05
GO_bp:go_primary_alcohol_biosynthetic_process	SET	11	1.3117	0.031778	0.33376	4.2602e-05
GO_bp:go_response_to_endogenous_stimulus	SET	1531	0.10139	0.027776	0.02617	5.369e-05
GO_bp:go_positive_regulation_of_vasculature_development	SET	176	0.29668	0.028622	0.076782	5.6003e-05
Curated_gene_sets:zwang_class_1_transiently_induced_by_egf	SET	476	0.17337	0.027283	0.04515	6.1788e-05
GO_bp:go_anatomical_structure_formation_involved_in_morphogenesis	SET	1029	0.12394	0.028239	0.032439	6.6791e-05
Curated_gene_sets:biocarta_chrebp_pathway	SET	19	0.78882	0.02511	0.20663	6.7625e-05
GO_bp:go_astrocyte_development	SET	35	0.6256	0.027017	0.16501	7.5178e-05
GO_bp:go_response_to_hormone	SET	922	0.12641	0.027347	0.033407	7.7414e-05
Curated_gene_sets:hoelzel_nf1_targets_dn	SET	106	0.39952	0.029969	0.10575	7.9327e-05
Curated_gene_sets:reactome_vasopressin_regulates_renal_water_homeostasis_via_aquaporins	SET	42	0.56413	0.026682	0.14961	8.1696e-05
Curated_gene_sets:uzonyi_response_to_leukotriene_and_thrombin	SET	36	0.66063	0.028934	0.17646	9.0942e-05
GO_bp:go_positive_regulation_of_rna_biosynthetic_process	SET	1507	0.0964	0.02622	0.025999	0.00010483
Curated_gene_sets:pramoonjago_sox4_targets_up	SET	50	0.50893	0.026258	0.13745	0.00010708
GO_bp:go_positive_regulation_of_gene_expression	SET	1825	0.088436	0.026225	0.023972	0.00011286
Curated_gene_sets:lim_mammary_luminal_mature_dn	SET	93	0.41295	0.029025	0.11211	0.00011545
GO_bp:go_negative_regulation_of_lipid_biosynthetic_process	SET	46	0.52517	0.025993	0.14261	0.00011578
Curated_gene_sets:lee_aging_cerebellum_up	SET	75	0.38135	0.024082	0.10394	0.00012217
Curated_gene_sets:wang_recurrent_liver_cancer_up	SET	16	0.91677	0.026782	0.25087	0.00012932
Curated_gene_sets:reactome_glucagon_like_peptide_1_glp1_regulates_insulin_secretion	SET	42	0.53718	0.025408	0.14715	0.00013127
Curated_gene_sets:reactome_pka_activation_in_glucagon_signalling	SET	17	0.85787	0.025832	0.23521	0.00013296
GO_bp:go_regulation_of_aldosterone_metabolic_process	SET	7	1.3506	0.026104	0.37067	0.00013474
Curated_gene_sets:reactome_integrin_cell_surface_interactions	SET	82	0.41788	0.027588	0.11538	0.00014679
Curated_gene_sets:wang_immortalized_by_hoxa9_and_meis1_dn	SET	23	0.78968	0.027654	0.21812	0.00014755
Curated_gene_sets:kim_germinal_center_t_helper_dn	SET	12	1.0289	0.026035	0.28425	0.00014784
Curated_gene_sets:graessmann_apoptosis_by_doxorubicin_dn	SET	1635	0.089413	0.025237	0.024907	0.00016589
Curated_gene_sets:landis_breast_cancer_progression_dn	SET	71	0.44926	0.027606	0.12578	0.00017786
Curated_gene_sets:reactome_clec7a_dectin_1_induces_nfat_activation	SET	11	1.1383	0.027575	0.31913	0.00018127
GO_bp:go_response_to_organic_cyclic_compound	SET	871	0.12221	0.025733	0.034448	0.00019482
Curated_gene_sets:reactome_rho_gtpase_cycle	SET	130	0.3139	0.026059	0.08903	0.00021172
GO_bp:go_regulation_of_vasculature_development	SET	302	0.20709	0.026082	0.058904	0.00021986
GO_bp:go_chondrocyte_proliferation	SET	16	0.99183	0.028975	0.28252	0.00022413
GO_mf:go_growth_factor_activity	SET	156	0.27339	0.024845	0.078055	0.00023104
Curated_gene_sets:reactome_aquaporin_mediated_transport	SET	51	0.46742	0.024356	0.13466	0.00025982
GO_bp:go_regulation_of_steroid_hormone_biosynthetic_process	SET	10	1.1601	0.026798	0.33597	0.00027781
GO_bp:go_regulation_of_small_gtpase_mediated_signal_transduction	SET	312	0.19826	0.025373	0.057553	0.00028644
Curated_gene_sets:koinuma_targets_of_smad2_or_smad3	SET	805	0.12216	0.024774	0.035639	0.00030505
Curated_gene_sets:kegg_dilated_cardiomyopathy	SET	86	0.37561	0.025392	0.10961	0.00030597
GO_bp:go_positive_regulation_of_epithelial_cell_migration	SET	134	0.2953	0.024886	0.086548	0.0003233
Curated_gene_sets:reactome_runx1_regulates_transcription_of_genes_involved_in_wnt_signaling	SET	5	1.6204	0.02647	0.47804	0.0003507
Curated_gene_sets:gotzmann_epithelial_to_mesenchymal_transition_up	SET	64	0.42981	0.02508	0.12727	0.00036688
GO_bp:go_negative_regulation_of_cardiac_muscle_adaptation	SET	6	1.5511	0.027757	0.4616	0.00039008
Curated_gene_sets:naba_core_matrisome	SET	256	0.21764	0.025268	0.064949	0.00040365
Curated_gene_sets:sasson_response_to_gonadotrophins_dn	SET	87	0.36044	0.024507	0.10785	0.00041675
Curated_gene_sets:kim_wt1_targets_up	SET	214	0.23066	0.024512	0.069072	0.00042083
GO_bp:go_regulation_of_steroid_biosynthetic_process	SET	84	0.35308	0.023591	0.10603	0.00043501
Curated_gene_sets:blalock_alzheimers_disease_up	SET	1560	0.083433	0.023053	0.025095	0.00044358
GO_bp:go_negative_regulation_of_smooth_muscle_cell_differentiation	SET	14	0.84656	0.023135	0.25472	0.00044535
Curated_gene_sets:kinsey_targets_of_ewsr1_flii_fusion_dn	SET	308	0.18794	0.0239	0.056579	0.00044834
GO_bp:go_actomyosin_structure_organization	SET	183	0.24186	0.023788	0.072968	0.00045994
GO_bp:go_response_to_growth_factor	SET	665	0.13013	0.02408	0.039342	0.00047141
GO_bp:go_urogenital_system_development	SET	318	0.18866	0.024372	0.057308	0.00049838
GO_bp:go_mineralocorticoid_biosynthetic_process	SET	12	1.0206	0.025824	0.31119	0.00052048
Curated_gene_sets:de_yy1_targets_dn	SET	88	0.35854	0.024517	0.10933	0.00052099
GO_bp:go_regulation_of_astrocyte_activation	SET	7	1.3506	0.026104	0.41185	0.00052121
Curated_gene_sets:martoriati_mdm4_targets_fetal_liver_dn	SET	481	0.14417	0.022804	0.043994	0.00052547
GO_bp:go_regulation_of_chondrocyte_differentiation	SET	47	0.5152	0.025774	0.15731	0.00052936
GO_bp:go_activation_of_protein_kinase_a_activity	SET	17	0.76991	0.023183	0.23526	0.00053382
GO_bp:go_positive_regulation_of_transcription_by_rna_polymerase_ii	SET	1116	0.09989	0.023644	0.030554	0.00054026
GO_mf:go_rho_guanyl_nucleotide_exchange_factor_activity	SET	74	0.40149	0.025185	0.12282	0.00054093
Curated_gene_sets:jeon_smad6_targets_up	SET	23	0.77643	0.02719	0.2387	0.00057274
GO_bp:go_purine_ribonucleoside_salvage	SET	4	1.9823	0.028964	0.61046	0.00058399
Curated_gene_sets:reactome_pka_mediated_phosphorylation_of_creb	SET	18	0.75734	0.023465	0.234	0.00060632
GO_bp:go_negative_regulation_of_muscle_adaptation	SET	11	0.98782	0.023931	0.30549	0.00061245
GO_bp:go_extracellular_structure_organization	SET	395	0.1671	0.024008	0.051777	0.000626
GO_bp:go_positive_regulation_of_steroid_biosynthetic_process	SET	17	0.7738	0.0233	0.24118	0.00066875
Curated_gene_sets:pilon_klf1_targets_dn	SET	1912	0.074245	0.022477	0.02316	0.00067479
Curated_gene_sets:ren_alveolar_rhabdomyosarcoma_dn	SET	374	0.16185	0.02264	0.050605	0.00069262
GO_bp:go_regulation_of_ras_protein_signal_transduction	SET	220	0.21894	0.023588	0.068466	0.00069359
Curated_gene_sets:berenjeno_transformed_by_rhoa_reversibly_dn	SET	28	0.62445	0.024125	0.19544	0.00070018
GO_bp:go_cellular_response_to_endogenous_stimulus	SET	1287	0.090975	0.023012	0.028496	0.00070654
GO_bp:go_smad_protein_signal_transduction	SET	68	0.39686	0.023867	0.12435	0.00070941
GO_bp:go_regulation_of_cardiac_muscle_adaptation	SET	9	1.1648	0.025527	0.36501	0.00070964
Curated_gene_sets:kegg_hypertrophic_cardiomyopathy_hcm	SET	81	0.35355	0.023199	0.11122	0.00074035
GO_bp:go_regulation_of_phosphorus_metabolic_process	SET	1551	0.081566	0.022478	0.025672	0.00074485
GO_bp:go_definitive_hemopoiesis	SET	18	0.82676	0.025616	0.26055	0.00075535
Curated_gene_sets:reactome_ecm_proteoglycans	SET	73	0.39128	0.024379	0.12337	0.00075905
GO_mf:go_interleukin_6_receptor_binding	SET	6	1.2494	0.022356	0.39432	0.00076777
GO_bp:go_integrin_mediated_signaling_pathway	SET	95	0.31233	0.022186	0.098696	0.00077801
GO_bp:go_endothelium_development	SET	106	0.32084	0.024067	0.10179	0.0008124
GO_mf:go_c2h2_zinc_finger_domain_binding	SET	11	1.0666	0.02584	0.33873	0.00082096
GO_bp:go_animal_organ_morphogenesis	SET	998	0.10444	0.023456	0.033341	0.0008682
Curated_gene_sets:biocarta_gpcr_pathway	SET	28	0.56911	0.021986	0.18201	0.00088506
Curated_gene_sets:biocarta_vip_pathway	SET	26	0.59787	0.022259	0.19141	0.00089526
Curated_gene_sets:lindgren_bladder_cancer_cluster_2b	SET	356	0.16957	0.023154	0.054397	0.00091398
GO_mf:go_collagen_binding	SET	65	0.38429	0.022598	0.12358	0.00093843
GO_bp:go_muscle_hypertrophy_in_response_to_stress	SET	23	0.69341	0.024283	0.22363	0.00096683
GO_bp:go_positive_regulation_of_locomotion	SET	509	0.13832	0.022489	0.044615	0.00096844
GO_bp:go_renal_system_development	SET	281	0.18989	0.023082	0.061273	0.0009724
Curated_gene_sets:zhou_pancreatic_exocrine_progenitor	SET	10	1.1089	0.025614	0.35835	0.00098756
Curated_gene_sets:sasson_response_to_forskolin_dn	SET	86	0.33438	0.022604	0.10812	0.00099369
Curated_gene_sets:reactome_signaling_by_rho_gtpases	SET	412	0.15239	0.02235	0.049294	0.00099775
GO_bp:go_response_to_lipid	SET	871	0.10766	0.02267	0.034842	0.0010024
Curated_gene_sets:reactome_integration_of_energy_metabolism	SET	105	0.28322	0.021145	0.091738	0.0010117
GO_bp:go_calcineurin_mediated_signaling	SET	43	0.4408	0.021095	0.14287	0.001018
GO_bp:go_cortisol_biosynthetic_process	SET	9	1.2073	0.026458	0.39142	0.0010212
GO_bp:go_regulation_of_ossification	SET	171	0.23753	0.022591	0.07704	0.0010255
Curated_gene_sets:reactome_mecp2_regulates_transcription_of_neuronal_ligands	SET	7	1.3916	0.026897	0.45203	0.0010414
GO_bp:go_ras_protein_signal_transduction	SET	409	0.14962	0.021866	0.048753	0.0010757
GO_bp:go_endocrine_system_development	SET	126	0.28754	0.023503	0.093875	0.0010975
GO_bp:go_transmembrane_receptor_protein_tyrosine_kinase_signaling_pathway	SET	668	0.1191	0.022086	0.038907	0.0011044
GO_bp:go_striated_muscle_adaptation	SET	48	0.45386	0.022945	0.14839	0.0011134
GO_bp:go_regulation_of_cartilage_development	SET	64	0.40798	0.023807	0.13347	0.0011208
GO_bp:go_positive_regulation_of_receptor_binding	SET	9	1.1095	0.024313	0.36364	0.0011424
GO_bp:go_cellular_response_to_hydrogen_peroxide	SET	85	0.32066	0.021551	0.1052	0.0011537
GO_bp:go_activation_of_adenylate_cyclase_activity	SET	38	0.52674	0.023701	0.173	0.0011662
GO_bp:go_response_to_steroid_hormone	SET	371	0.15782	0.02199	0.051843	0.0011682
GO_bp:go_negative_regulation_of_biomineral_tissue_development	SET	22	0.62533	0.021418	0.20545	0.0011702
GO_bp:go_positive_regulation_of_endothelial_cell_migration	SET	93	0.30783	0.021636	0.10114	0.0011702
Curated_gene_sets:reactome_g_protein_gated_potassium_channels	SET	25	0.6547	0.023902	0.2159	0.0012147
Curated_gene_sets:valk_aml_with_evi1	SET	24	0.66523	0.023796	0.21976	0.0012368
GO_bp:go_aldehyde_biosynthetic_process	SET	14	0.76401	0.020879	0.25267	0.00125
GO_mf:go_integrin_binding	SET	122	0.2569	0.020665	0.085083	0.0012685
Curated_gene_sets:pid_lysophospholipid_pathway	SET	64	0.35898	0.020947	0.11915	0.0012957
Curated_gene_sets:wong_adult_tissue_stem_module	SET	673	0.12106	0.022531	0.040308	0.0013368
GO_bp:go_hepaticobiliary_system_development	SET	133	0.255	0.021411	0.08492	0.0013392
Curated_gene_sets:galie_tumor_angiogenesis	SET	8	1.1452	0.023662	0.38475	0.0014597
Curated_gene_sets:kegg_tgf_beta_signaling_pathway	SET	83	0.3489	0.023173	0.1174	0.0014822
GO_bp:go_pancreas_development	SET	77	0.3484	0.022291	0.11725	0.0014843
GO_bp:go_negative_regulation_of_steroid_metabolic_process	SET	25	0.62546	0.022834	0.21052	0.0014863
GO_bp:go_ameboidal_type_cell_migration	SET	366	0.15606	0.021601	0.052539	0.001489
GO_mf:go_transforming_growth_factor_beta_receptor_binding	SET	50	0.43716	0.022556	0.14727	0.0014984
GO_bp:go_small_gtpase_mediated_signal_transduction	SET	520	0.12887	0.021172	0.043467	0.001516
Curated_gene_sets:reactome_extra_nuclear_estrogen_signaling	SET	76	0.32806	0.020854	0.11069	0.0015213
Curated_gene_sets:naba_ecm_glycoproteins	SET	183	0.22283	0.021916	0.07524	0.0015325
GO_mf:go_camp_dependent_protein_kinase_activity	SET	6	1.1323	0.020262	0.38242	0.0015357
Curated_gene_sets:perez_tp53_and_tp63_targets	SET	192	0.21691	0.021848	0.073302	0.0015446
GO_mf:go_mitogen_activated_protein_kinase_p38_binding	SET	5	1.3202	0.021567	0.44645	0.0015548
Curated_gene_sets:reactome_nrage_signals_death_through_jnk	SET	54	0.41452	0.022224	0.1402	0.0015573
GO_bp:go_tissue_migration	SET	272	0.1795	0.021472	0.060712	0.001558
Curated_gene_sets:landis_erbb2_breast_tumors_324_dn	SET	146	0.24954	0.021945	0.084446	0.0015652
Curated_gene_sets:reactome_o_glycosylation_of_tsr_domain_containing_proteins	SET	36	0.55347	0.02424	0.1875	0.0015819
Curated_gene_sets:wang_mll_targets	SET	272	0.18496	0.022126	0.062684	0.0015874
GO_bp:go_negative_regulation_of_vascular_smooth_muscle_cell_differentiation	SET	8	0.89442	0.01848	0.30327	0.0015949
GO_bp:go_monoterpenoid_metabolic_process	SET	6	1.0352	0.018525	0.35116	0.0016012
GO_bp:go_protein_repair	SET	6	1.5807	0.028285	0.53761	0.0016423
Curated_gene_sets:tcga_glioblastoma_copy_number_dn	SET	29	0.74215	0.029178	0.25327	0.0016955
GO_bp:go_regulation_of_lipid_biosynthetic_process	SET	172	0.21506	0.020513	0.073393	0.0016959
Curated_gene_sets:kyng_environmental_stress_response_not_by_4nqo_in_ws	SET	34	0.50441	0.02147	0.17221	0.0017024
Curated_gene_sets:perez_tp53_targets	SET	1101	0.087499	0.02058	0.029989	0.0017653
GO_bp:go_vascular_smooth_muscle_cell_development	SET	9	1.0642	0.023322	0.36489	0.0017717
Curated_gene_sets:huang_dasatinib_resistance_up	SET	75	0.35081	0.022153	0.12036	0.0017832
GO_mf:go_insulin_like_growth_factor_binding	SET	29	0.55368	0.021769	0.19025	0.001808
Curated_gene_sets:qi_hypoxia_targets_of_hif1a_and_foxa2	SET	33	0.47838	0.020061	0.16439	0.00181
GO_bp:go_intracellular_estrogen_receptor_signaling_pathway	SET	57	0.37455	0.020629	0.12872	0.0018114
GO_mf:go_growth_factor_receptor_binding	SET	134	0.26339	0.022198	0.090767	0.0018572
GO_bp:go_developmental_growth	SET	601	0.12257	0.0216	0.042273	0.0018707
GO_bp:go_positive_regulation_of_biosynthetic_process	SET	1846	0.068595	0.020445	0.023659	0.001872
Curated_gene_sets:reactome_met_activates_ptk2_signaling	SET	29	0.58284	0.022915	0.20205	0.0019624
GO_bp:go_vascular_endothelial_growth_factor_signaling_pathway	SET	35	0.53471	0.023092	0.18561	0.0019862
Curated_gene_sets:kegg_ecm_receptor_interaction	SET	81	0.32854	0.021558	0.11436	0.0020361
Curated_gene_sets:reactome_chk1_chk2_cds1_mediated_inactivation_of_cyclin_b:cdk1_complex	SET	13	0.83879	0.022089	0.29228	0.0020562
GO_bp:go_apical_protein_localization	SET	10	0.95188	0.021987	0.33213	0.0020813
Curated_gene_sets:tsai_response_to_radiation_therapy	SET	30	0.56807	0.022715	0.1985	0.0021088
Curated_gene_sets:nikolsky_breast_cancer_7p15_amplicon	SET	11	1.6574	0.040152	0.57933	0.0021149
GO_mf:go_cyclic_nucleotide_dependent_protein_kinase_activity	SET	8	0.99335	0.020524	0.34796	0.0021561
GO_bp:go_regulation_of_steroid_metabolic_process	SET	112	0.25886	0.019956	0.090683	0.0021579
GO_bp:go_negative_regulation_of_chondrocyte_differentiation	SET	20	0.70736	0.023101	0.24799	0.0021726
GO_bp:go_nephron_development	SET	133	0.2569	0.02157	0.09007	0.0021738
GO_bp:go_locomotion	SET	1677	0.072448	0.020684	0.025406	0.0021779
GO_bp:go_protein_phosphorylation	SET	1819	0.068362	0.020242	0.024	0.0021996
Curated_gene_sets:reactome_cyp2e1_reactions	SET	11	0.81068	0.019639	0.28525	0.0022443
GO_bp:go_cellular_response_to_antibiotic	SET	131	0.24711	0.020593	0.087239	0.0023115
GO_mf:go_extracellular_matrix_structural_constituent	SET	151	0.23945	0.021411	0.084648	0.0023394
Curated_gene_sets:clasper_lymphatic_vessels_during_metastasis_up	SET	19	0.66561	0.021188	0.23538	0.0023458
GO_bp:go_renal_system_vasculature_development	SET	24	0.6141	0.021967	0.2173	0.002359
GO_bp:go_cellular_response_to_hormone_stimulus	SET	654	0.11162	0.020489	0.039516	0.0023691
Curated_gene_sets:winter_hypoxia_metagene	SET	222	0.18556	0.020081	0.06574	0.0023841
GO_mf:go_growth_factor_binding	SET	136	0.24281	0.020614	0.08604	0.0023889
GO_bp:go_chaperone_mediated_autophagy	SET	15	0.58471	0.016539	0.20727	0.0023967
GO_mf:go_gtpase_regulator_activity	SET	275	0.16781	0.020183	0.059503	0.002402
Curated_gene_sets:pid_wnt_noncanonical_pathway	SET	31	0.47828	0.019441	0.1697	0.0024161
Curated_gene_sets:hendricks_smarca4_targets_up	SET	52	0.40402	0.021257	0.14336	0.0024181
Curated_gene_sets:pid_integrin_cs_pathway	SET	27	0.54583	0.020708	0.19416	0.00247
GO_bp:go_response_to_leukemia_inhibitory_factor	SET	91	0.28054	0.019506	0.099892	0.002492
GO_bp:go_positive_regulation_of_gtpase_activity	SET	370	0.14843	0.020654	0.052859	0.0024945
Curated_gene_sets:guo_hex_targets_up	SET	73	0.33537	0.020895	0.11968	0.00254
GO_bp:go_negative_regulation_of_glucocorticoid_metabolic_process	SET	5	1.4563	0.02379	0.52051	0.0025751
GO_bp:go_cellular_response_to_carbohydrate_stimulus	SET	136	0.23546	0.01999	0.08421	0.0025894
GO_bp:go_c21_steroid_hormone_metabolic_process	SET	40	0.46	0.021234	0.16467	0.0026095
GO_bp:go_skeletal_system_morphogenesis	SET	235	0.19738	0.021969	0.070768	0.0026456
Curated_gene_sets:coulouarn_temporal_tgfb1_signature_up	SET	105	0.26967	0.020133	0.096772	0.0026657
GO_cc:go_plasma_membrane_receptor_complex	SET	182	0.20984	0.020583	0.075371	0.002687
GO_bp:go_positive_regulation_of_cartilage_development	SET	30	0.53757	0.021496	0.19312	0.0026909
GO_mf:go_molecular_function_regulator	SET	1667	0.069773	0.019867	0.025081	0.0027056
GO_bp:go_response_to_osmotic_stress	SET	72	0.32316	0.019996	0.11617	0.0027057
GO_bp:go_cell_substrate_adhesion	SET	320	0.15629	0.020252	0.05636	0.0027797
Curated_gene_sets:sartipy_normal_at_insulin_resistance_up	SET	30	0.50018	0.020001	0.18039	0.0027823
GO_bp:go_regulation_of_actin_filament_bundle_assembly	SET	87	0.29345	0.019952	0.10588	0.0027933
Curated_gene_sets:biocarta_ldl_pathway	SET	6	1.0603	0.018973	0.38331	0.0028395
GO_bp:go_intracellular_steroid_hormone_receptor_signaling_pathway	SET	125	0.24058	0.019587	0.087127	0.0028824
Curated_gene_sets:gargalovic_response_to_oxidized_phospholipids_blue_dn	SET	60	0.34415	0.019446	0.12469	0.0028935
GO_bp:go_muscle_hypertrophy	SET	84	0.31309	0.020919	0.11352	0.0029119
GO_bp:go_schwann_cell_proliferation	SET	8	0.79519	0.01643	0.28834	0.0029122
GO_bp:go_muscle_adaptation	SET	105	0.27392	0.020451	0.099382	0.0029266
Curated_gene_sets:reactome_runx1_and_foxp3_control_the_development_of_regulatory_t_lymphocytes_tregs	SET	9	0.98292	0.02154	0.35684	0.0029423
Curated_gene_sets:reactome_p75_ntr_receptor_mediated_signalling	SET	90	0.28162	0.019474	0.10224	0.0029432
GO_bp:go_apical_junction_assembly	SET	58	0.35346	0.019638	0.12835	0.0029474
GO_bp:go_regulation_of_hydrolase_activity	SET	1176	0.082831	0.020092	0.030145	0.0030034
Curated_gene_sets:pid_ap1_pathway	SET	68	0.3373	0.020285	0.12293	0.0030401
Curated_gene_sets:biocarta_akap13_pathway	SET	11	0.9478	0.022961	0.34547	0.0030425
GO_bp:go_cellular_response_to_reactive_oxygen_species	SET	149	0.21382	0.018994	0.078033	0.0030739
GO_bp:go_regulation_of_epithelial_cell_differentiation	SET	132	0.24337	0.020357	0.088838	0.0030804
GO_bp:go_collecting_duct_development	SET	13	0.69632	0.018337	0.25435	0.0030975
Curated_gene_sets:reactome_adrenaline_noradrenaline_inhibits_insulin_secretion	SET	28	0.49392	0.019082	0.18042	0.0030981
Curated_gene_sets:pid_integrin_a9b1_pathway	SET	22	0.57745	0.019778	0.21112	0.0031206
Curated_gene_sets:teramoto_opn_targets_cluster_8	SET	8	1.021	0.021096	0.3733	0.0031215
GO_bp:go_growth	SET	904	0.093481	0.020034	0.034184	0.0031256
Curated_gene_sets:reactome_adenylate_cyclase_inhibitory_pathway	SET	14	0.6732	0.018397	0.24644	0.0031538
GO_bp:go_otic_vesicle_formation	SET	7	1.3102	0.025323	0.48002	0.0031754
Curated_gene_sets:nakamura_adipogenesis_early_dn	SET	36	0.48333	0.021168	0.17709	0.0031764
GO_bp:go_negative_regulation_of_hormone_metabolic_process	SET	10	0.97578	0.022539	0.35771	0.0031906
Curated_gene_sets:reactome_ephb_mediated_forward_signaling	SET	41	0.41634	0.019457	0.15267	0.0031989
GO_bp:go_regulation_of_glucocorticoid_biosynthetic_process	SET	7	1.1675	0.022565	0.42817	0.0032016
GO_bp:go_transepithelial_chloride_transport	SET	4	1.3106	0.01915	0.48129	0.0032369
GO_bp:go_chondrocyte_differentiation	SET	116	0.26563	0.020839	0.097621	0.0032569
Curated_gene_sets:gargalovic_response_to_oxidized_phospholipids_pink_dn	SET	32	0.49762	0.02055	0.18309	0.0032885
Curated_gene_sets:browne_hcmv_infection_4hr_dn	SET	240	0.17111	0.019244	0.06306	0.0033329
GO_cc:go_complex_of_collagen_trimers	SET	16	0.72437	0.021161	0.26702	0.0033388
GO_bp:go_response_to_fluid_shear_stress	SET	33	0.46189	0.01937	0.17133	0.0035139
Curated_gene_sets:nakamura_tumor_zone_peripheral_vs_central_up	SET	263	0.16357	0.019245	0.060732	0.0035406
Curated_gene_sets:murakami_uv_response_1hr_dn	SET	10	0.82366	0.019026	0.30623	0.0035799
Curated_gene_sets:reactome_cooperation_of_pdcl_phlp1_and_tric_cct_in_g_protein_beta_folding	SET	41	0.37583	0.017564	0.13981	0.003595
Curated_gene_sets:kondo_hypoxia	SET	9	0.87309	0.019133	0.32536	0.0036466
GO_cc:go_basement_membrane	SET	87	0.2971	0.0202	0.11086	0.0036852
GO_mf:go_heparin_binding	SET	157	0.22754	0.020743	0.084965	0.0037066
GO_bp:go_transmembrane_receptor_protein_serine_threonine_kinase_signaling_pathway	SET	312	0.15412	0.019724	0.057569	0.0037164
Curated_gene_sets:papaspyridonos_unstable_aterosclerotic_plaque_dn	SET	41	0.42596	0.019907	0.15917	0.0037278
Curated_gene_sets:mori_large_pre_bii_lymphocyte_dn	SET	51	0.36697	0.019122	0.1373	0.0037655
Curated_gene_sets:nakamura_adipogenesis_late_dn	SET	35	0.48493	0.020942	0.18146	0.0037692
Curated_gene_sets:reactome_signaling_by_receptor_tyrosine_kinases	SET	458	0.12424	0.019188	0.046555	0.0038113
Curated_gene_sets:turashvili_breast_lobular_carcinoma_vs_lobular_normal_dn	SET	68	0.32377	0.019472	0.12141	0.0038326
GO_bp:go_positive_regulation_of_phosphorus_metabolic_process	SET	1000	0.084573	0.019012	0.031784	0.0039011
GO_bp:go_regulation_of_epithelial_cell_migration	SET	206	0.18679	0.01948	0.070238	0.0039182
Curated_gene_sets:reactome_opioid_signalling	SET	88	0.27142	0.018559	0.10209	0.0039272
GO_bp:go_smooth_muscle_cell_differentiation	SET	55	0.36839	0.019932	0.13859	0.0039329
Curated_gene_sets:enk_uv_response_epidermis_dn	SET	498	0.11918	0.019172	0.044874	0.0039592
GO_bp:go_cellular_response_to_fluid_shear_stress	SET	18	0.64453	0.01997	0.24273	0.0039656
GO_bp:go_apoptotic_process	SET	1788	0.063925	0.018784	0.024091	0.0039864
Curated_gene_sets:pid_tcr_calcium_pathway	SET	27	0.47513	0.018026	0.17952	0.0040676
Curated_gene_sets:myllykangas_amplification_hot_spot_27	SET	11	0.9032	0.021881	0.34159	0.0040991
GO_bp:go_reproductive_system_development	SET	398	0.13517	0.019492	0.051176	0.0041337
Curated_gene_sets:kyng_environmental_stress_response_not_by_gamma_in_ws	SET	28	0.49491	0.01912	0.18739	0.0041367
GO_bp:go_negative_regulation_of_alcohol_biosynthetic_process	SET	13	0.72893	0.019196	0.27602	0.0041388
GO_bp:go_positive_regulation_of_chondrocyte_differentiation	SET	20	0.6081	0.01986	0.2303	0.0041431
GO_bp:go_cellular_response_to_glucagon_stimulus	SET	26	0.51397	0.019135	0.19489	0.0041838
Curated_gene_sets:fevr_ctnnb1_targets_up	SET	657	0.10079	0.018542	0.038236	0.0041993
Curated_gene_sets:biocarta_calcineurin_pathway	SET	18	0.6161	0.019089	0.23375	0.0042022
GO_bp:go_respiratory_system_development	SET	187	0.20063	0.019946	0.076169	0.0042233
GO_bp:go_ventricular_cardiac_muscle_cell_differentiation	SET	17	0.70071	0.0211	0.2665	0.0042815
Curated_gene_sets:schlingemann_skin_carcinogenesis_tpa_dn	SET	24	0.47982	0.017164	0.18256	0.0042952
Curated_gene_sets:li_wilms_tumor_vs_fetal_kidney_2_dn	SET	48	0.39618	0.020029	0.15075	0.0042968
GO_bp:go_vasculogenesis_involved_in_coronary_vascular_morphogenesis	SET	4	1.5534	0.022697	0.59107	0.0042968
Curated_gene_sets:guenther_growth_spherical_vs_adherent_dn	SET	24	0.53646	0.01919	0.20426	0.0043198
Curated_gene_sets:reactome_cell_death_signalling_via_nrage_nrif_and_nade	SET	70	0.31072	0.018959	0.11845	0.0043602
Curated_gene_sets:reactome_vldl_assembly	SET	5	1.0441	0.017056	0.39824	0.0043786
Curated_gene_sets:kang_ar_targets_up	SET	16	0.70486	0.020591	0.26889	0.0043837
Curated_gene_sets:kuninger_igf1_vs_pdgfb_targets_dn	SET	41	0.43642	0.020395	0.16657	0.0044003
GO_bp:go_cell_cell_junction_assembly	SET	118	0.24624	0.019482	0.09408	0.0044348
Curated_gene_sets:reactome_glucagon_type_ligand_receptors	SET	32	0.44876	0.018532	0.17151	0.0044449
GO_bp:go_cellular_response_to_mechanical_stimulus	SET	73	0.31724	0.019765	0.12134	0.0044718
GO_bp:go_striatum_development	SET	18	0.70858	0.021955	0.27116	0.0044891
GO_bp:go_endothelial_cell_fate_commitment	SET	7	1.1718	0.022648	0.44845	0.0044916
Curated_gene_sets:gentles_leukemic_stem_cell_up	SET	27	0.57724	0.021899	0.22092	0.0044933
Curated_gene_sets:browne_hcmv_infection_16hr_dn	SET	80	0.28373	0.018502	0.10878	0.0045533
GO_bp:go_positive_regulation_of_blood_vessel_endothelial_cell_migration	SET	51	0.35057	0.018267	0.13466	0.0046208
Curated_gene_sets:browne_hcmv_infection_24hr_dn	SET	135	0.22711	0.01921	0.087245	0.0046238
GO_bp:go_embryonic_morphogenesis	SET	555	0.11666	0.019782	0.04485	0.004649
Curated_gene_sets:reactome_pka_mediated_phosphorylation_of_key_metabolic_factors	SET	4	1.1429	0.0167	0.43994	0.004694
Curated_gene_sets:kegg_axon_guidance	SET	123	0.23606	0.019066	0.091011	0.0047507
GO_bp:go_establishment_of_centrosome_localization	SET	7	0.99702	0.01927	0.38451	0.0047612
GO_cc:go_collagen_type_iv_trimer	SET	4	1.5811	0.023102	0.61017	0.0047848
Curated_gene_sets:kreppel_cd99_targets_dn	SET	7	0.89492	0.017297	0.34547	0.0047968
Curated_gene_sets:reactome_signaling_by_nuclear_receptors	SET	237	0.1692	0.018912	0.065383	0.0048326
Curated_gene_sets:plasari_tgfb1_targets_10hr_up	SET	193	0.19217	0.019405	0.074302	0.0048548
Curated_gene_sets:reactome_phase_4_resting_membrane_potential	SET	19	0.63446	0.020196	0.24532	0.0048552
GO_bp:go_astrocyte_differentiation	SET	71	0.31624	0.019433	0.12273	0.0049906
GO_bp:go_protein_insertion_into_mitochondrial_outer_membrane	SET	5	1.0021	0.01637	0.38924	0.0050225
Curated_gene_sets:kegg_vibrio_cholerae_infection	SET	51	0.3423	0.017836	0.13297	0.0050267
GO_bp:go_cellular_aldehyde_metabolic_process	SET	40	0.39455	0.018213	0.15331	0.0050376
Curated_gene_sets:hoshida_liver_cancer_late_recurrence_up	SET	56	0.32562	0.017777	0.12656	0.0050476
Curated_gene_sets:lien_breast_carcinoma_metaplastic	SET	32	0.46562	0.019229	0.18115	0.005084
Curated_gene_sets:gu_pdef_targets_up	SET	69	0.32563	0.019727	0.12702	0.0051846
Curated_gene_sets:reactome_esr_mediated_signaling	SET	198	0.18183	0.018595	0.070947	0.005195
Curated_gene_sets:reactome_death_receptor_signalling	SET	129	0.21671	0.017922	0.084595	0.0052127
GO_bp:go_negative_regulation_of_intracellular_steroid_hormone_receptor_signaling_pathway	SET	34	0.43394	0.018471	0.16941	0.0052145
GO_mf:go_epidermal_growth_factor_receptor_binding	SET	34	0.48552	0.020666	0.1897	0.0052476
Curated_gene_sets:yamazaki_tceb3_targets_up	SET	156	0.20554	0.018679	0.080325	0.0052547
GO_mf:go_proximal_promoter_sequence_specific_dna_binding	SET	511	0.1158	0.018864	0.045256	0.005256
GO_bp:go_positive_regulation_of_transmembrane_receptor_protein_serine_threonine_kinase_signaling_pathway	SET	97	0.26858	0.019277	0.10509	0.0053011
GO_bp:go_sprouting_angiogenesis	SET	109	0.24707	0.018792	0.096732	0.0053259
GO_bp:go_regulation_of_protein_modification_process	SET	1687	0.063146	0.018077	0.024737	0.0053484
GO_bp:go_regulation_of_actomyosin_structure_organization	SET	85	0.27569	0.018529	0.10804	0.0053631
GO_cc:go_basement_membrane_collagen_trimer	SET	6	1.236	0.022118	0.48497	0.0054113
Curated_gene_sets:graessmann_response_to_mc_and_doxorubicin_dn	SET	699	0.091905	0.017419	0.036064	0.0054152
Curated_gene_sets:ruan_response_to_troglitazone_up	SET	24	0.52542	0.018795	0.20619	0.005419
GO_bp:go_skeletal_system_development	SET	495	0.12231	0.019618	0.04802	0.005436
Curated_gene_sets:krishnan_furin_targets_dn	SET	10	0.63451	0.014657	0.24914	0.0054402
GO_mf:go_dna_binding_transcription_activator_activity	SET	395	0.1323	0.019008	0.051963	0.0054535
GO_bp:go_cellular_glucose_homeostasis	SET	142	0.20878	0.018109	0.082167	0.0055326
GO_bp:go_ketone_catabolic_process	SET	9	1.0057	0.022039	0.3961	0.0055638
GO_bp:go_regulation_of_alcohol_biosynthetic_process	SET	72	0.286	0.017697	0.11267	0.0055711
GO_bp:go_transferrin_transport	SET	34	0.39535	0.016828	0.15577	0.0055776
Curated_gene_sets:cui_tcf21_targets_dn	SET	29	0.52542	0.020657	0.20707	0.0055885
Curated_gene_sets:kegg_gap_junction	SET	87	0.27664	0.018809	0.10919	0.0056486
Curated_gene_sets:biocarta_ck1_pathway	SET	15	0.63504	0.017963	0.25131	0.0057573
GO_bp:go_positive_regulation_of_pathway_restricted_smad_protein_phosphorylation	SET	46	0.37971	0.018794	0.15042	0.0058009
GO_bp:go_muscle_structure_development	SET	588	0.10538	0.018376	0.041757	0.0058109
Curated_gene_sets:lim_mammary_stem_cell_up	SET	449	0.12075	0.01847	0.047855	0.0058173
Curated_gene_sets:delacroix_rarg_bound_mef	SET	354	0.1312	0.017865	0.052125	0.0059226
GO_bp:go_venous_blood_vessel_morphogenesis	SET	9	0.91697	0.020095	0.36467	0.0059643
Curated_gene_sets:lindgren_bladder_cancer_cluster_3_dn	SET	213	0.16744	0.017753	0.066594	0.0059684
Curated_gene_sets:ji_carcinogenesis_by_kras_and_stk11_dn	SET	15	0.73795	0.020874	0.29374	0.0060022
GO_bp:go_negative_regulation_of_fatty_acid_biosynthetic_process	SET	15	0.57184	0.016175	0.22764	0.0060061
Curated_gene_sets:gargalovic_response_to_oxidized_phospholipids_tan_dn	SET	11	0.90599	0.021948	0.36143	0.0060988
GO_bp:go_ammonium_transmembrane_transport	SET	17	0.66962	0.020163	0.26735	0.0061325
Curated_gene_sets:cromer_tumorigenesis_up	SET	53	0.37305	0.019815	0.14895	0.006136
Curated_gene_sets:reactome_assembly_of_collagen_fibrils_and_other_multimeric_structures	SET	58	0.34528	0.019183	0.13822	0.0062508
GO_bp:go_signal_transduction_by_protein_phosphorylation	SET	884	0.084235	0.017862	0.033735	0.0062678
GO_bp:go_regulation_of_dephosphorylation	SET	189	0.17017	0.017007	0.068187	0.0062913
GO_bp:go_response_to_bmp	SET	149	0.20485	0.018197	0.082084	0.0062921
GO_bp:go_establishment_or_maintenance_of_cell_polarity	SET	200	0.17006	0.017478	0.068237	0.0063524
Curated_gene_sets:chen_hoxa5_targets_6hr_up	SET	9	0.90262	0.01978	0.36289	0.0064402
Curated_gene_sets:monnier_postradiation_tumor_escape_up	SET	380	0.11924	0.01681	0.04794	0.0064429
GO_bp:go_regulation_of_sarcomere_organization	SET	7	1.1088	0.021431	0.44708	0.0065701
GO_bp:go_inositol_phosphate_mediated_signaling	SET	53	0.3308	0.017571	0.13357	0.0066359
Curated_gene_sets:creighton_endocrine_therapy_resistance_1	SET	473	0.11377	0.017849	0.045953	0.0066519
Curated_gene_sets:pid_integrin3_pathway	SET	40	0.43054	0.019874	0.17406	0.0066938
GO_bp:go_regulation_of_cellular_component_movement	SET	905	0.083804	0.01797	0.033895	0.0067139
GO_bp:go_kynurenine_metabolic_process	SET	5	1.2349	0.020172	0.49967	0.0067353
GO_bp:go_ventricular_cardiac_muscle_cell_development	SET	12	0.74184	0.01877	0.30107	0.0068745
GO_bp:go_regulation_of_mesenchymal_stem_cell_differentiation	SET	6	0.91438	0.016362	0.37116	0.0068828
GO_bp:go_growth_involved_in_heart_morphogenesis	SET	4	1.2202	0.017829	0.49541	0.0068943
GO_bp:go_tubulin_deacetylation	SET	9	0.89007	0.019505	0.36148	0.0069071
Curated_gene_sets:zheng_bound_by_foxp3	SET	470	0.11999	0.018767	0.048737	0.0069121
Curated_gene_sets:pid_vegf_vegfr_pathway	SET	9	0.90596	0.019853	0.36875	0.0070136
Curated_gene_sets:reactome_g_alpha_z_signalling_events	SET	48	0.33757	0.017066	0.13773	0.0071302
Curated_gene_sets:lu_aging_brain_up	SET	243	0.16113	0.018233	0.06577	0.00715
Curated_gene_sets:berenjeno_transformed_by_rhoa_dn	SET	376	0.12311	0.017266	0.05026	0.0071589
GO_mf:go_microtubule_plus_end_binding	SET	17	0.55981	0.016857	0.22874	0.0071998
GO_bp:go_protein_localization_to_cytoskeleton	SET	52	0.30572	0.016085	0.12503	0.0072447
GO_bp:go_aorta_smooth_muscle_tissue_morphogenesis	SET	3	1.5186	0.019217	0.62112	0.007249
GO_bp:go_protein_localization_to_microtubule_organizing_center	SET	31	0.41124	0.016716	0.16832	0.0072853
GO_bp:go_endocrine_pancreas_development	SET	45	0.36616	0.017925	0.15002	0.0073342
GO_mf:go_rna_helicase_activity	SET	44	0.3198	0.015481	0.13112	0.0073694
Curated_gene_sets:bonci_targets_of_mir15a_and_mir16_1	SET	92	0.24094	0.016844	0.098805	0.0073786
GO_bp:go_cellular_response_to_vascular_endothelial_growth_factor_stimulus	SET	52	0.35169	0.018504	0.14424	0.0073843
GO_bp:go_fatty_acid_homeostasis	SET	14	0.6098	0.016665	0.25074	0.0075132
Curated_gene_sets:lee_early_t_lymphocyte_dn	SET	50	0.33555	0.017313	0.13801	0.0075252
GO_bp:go_negative_regulation_by_host_of_viral_transcription	SET	12	0.76422	0.019337	0.3144	0.007539
Curated_gene_sets:gentile_uv_response_cluster_d6	SET	34	0.40731	0.017337	0.16764	0.0075615
GO_bp:go_negative_regulation_of_signaling	SET	1255	0.069307	0.017328	0.028529	0.0075687
Curated_gene_sets:biocarta_mef2d_pathway	SET	18	0.64954	0.020125	0.26739	0.0075711
GO_bp:go_neutrophil_homeostasis	SET	16	0.57399	0.016768	0.23644	0.007603
GO_bp:go_bone_development	SET	202	0.17917	0.018505	0.073812	0.0076093
GO_mf:go_atpase_activity_coupled_to_transmembrane_movement_of_ions_rotational_mechanism	SET	34	0.37631	0.016017	0.15518	0.0076592
Curated_gene_sets:rodrigues_thyroid_carcinoma_dn	SET	75	0.30171	0.019053	0.12463	0.0077452
GO_mf:go_glycosaminoglycan_binding	SET	213	0.1747	0.018523	0.072274	0.007825
Curated_gene_sets:vecchi_gastric_cancer_advanced_vs_early_up	SET	166	0.19445	0.018224	0.080519	0.0078742
Curated_gene_sets:mahajan_response_to_il1a_up	SET	73	0.29858	0.018603	0.1237	0.0079011
GO_bp:go_cell_motility	SET	1460	0.06505	0.017439	0.027	0.0079982
GO_bp:go_regulation_of_cell_death	SET	1527	0.062383	0.01707	0.025894	0.0080001
Curated_gene_sets:ross_aml_of_fab_m7_type	SET	65	0.27662	0.016266	0.11484	0.0080106
GO_bp:go_negative_regulation_of_cartilage_development	SET	25	0.51947	0.018965	0.21568	0.0080157
GO_bp:go_neutrophil_apoptotic_process	SET	8	0.90576	0.018714	0.37617	0.0080284
GO_bp:go_cell_cell_junction_organization	SET	148	0.20322	0.017992	0.084411	0.0080356
Curated_gene_sets:krige_response_to_tosedostat_24hr_up	SET	681	0.089947	0.016836	0.037365	0.0080427
Curated_gene_sets:rutella_response_to_hgf_dn	SET	223	0.15479	0.016788	0.064341	0.0080757
GO_bp:go_bone_mineralization	SET	104	0.24226	0.018001	0.10083	0.0081447
Curated_gene_sets:biocarta_btg2_pathway	SET	11	0.762	0.01846	0.31737	0.0081812
GO_cc:go_proton_transporting_two_sector_atpase_complex	SET	46	0.31102	0.015394	0.12977	0.0082746
Curated_gene_sets:myllykangas_amplification_hot_spot_7	SET	7	0.92549	0.017887	0.38623	0.0082879
GO_mf:go_cytokine_receptor_binding	SET	264	0.15037	0.017725	0.062765	0.0082996
GO_bp:go_positive_regulation_of_cholesterol_biosynthetic_process	SET	6	0.87985	0.015744	0.36751	0.0083364
GO_mf:go_transmembrane_receptor_protein_tyrosine_kinase_activity	SET	62	0.33202	0.01907	0.13873	0.008354
Curated_gene_sets:su_salivary_gland	SET	11	0.68302	0.016547	0.28539	0.0083546
Curated_gene_sets:reactome_signaling_by_pdgf	SET	58	0.31728	0.017628	0.13257	0.0083551
Curated_gene_sets:reactome_chromatin_organization	SET	232	0.14851	0.016425	0.062086	0.0083846
GO_bp:go_establishment_of_cell_polarity	SET	126	0.20162	0.01648	0.084324	0.0084064
Curated_gene_sets:reactome_adenylate_cyclase_activating_pathway	SET	10	0.71871	0.016601	0.30064	0.0084163
GO_bp:go_regulation_of_hormone_biosynthetic_process	SET	26	0.52206	0.019436	0.21845	0.0084332
GO_bp:go_regulation_of_transmembrane_receptor_protein_serine_threonine_kinase_signaling_pathway	SET	214	0.16758	0.017809	0.070169	0.0084713
Curated_gene_sets:pid_telomerase_pathway	SET	65	0.29613	0.017414	0.12403	0.0084864
Curated_gene_sets:dirmeier_lmp1_response_late_up	SET	56	0.30894	0.016866	0.12953	0.0085458
GO_bp:go_negative_regulation_of_intracellular_estrogen_receptor_signaling_pathway	SET	13	0.62841	0.016549	0.2637	0.0085907
GO_bp:go_positive_regulation_of_actin_filament_bundle_assembly	SET	60	0.30442	0.017201	0.12793	0.0086711
GO_bp:go_definitive_erythrocyte_differentiation	SET	4	1.4972	0.021877	0.62934	0.0086839
Curated_gene_sets:myllykangas_amplification_hot_spot_29	SET	8	1.0044	0.020752	0.42218	0.0086846
GO_cc:go_camp_dependent_protein_kinase_complex	SET	6	0.94786	0.016961	0.39846	0.0086898
Curated_gene_sets:gargalovic_response_to_oxidized_phospholipids_salmon_dn	SET	15	0.56203	0.015898	0.23638	0.008717
GO_bp:go_purine_nucleotide_salvage	SET	6	1.0018	0.017926	0.42158	0.0087515
GO_bp:go_regulation_of_ampa_receptor_activity	SET	24	0.50106	0.017923	0.21115	0.0088292
GO_bp:go_phagosome_acidification	SET	27	0.44206	0.016771	0.18632	0.0088386
Curated_gene_sets:nuytten_nipp1_targets_dn	SET	805	0.082395	0.01671	0.034739	0.0088556
GO_bp:go_renal_tubule_development	SET	89	0.26471	0.018203	0.11163	0.008865
GO_bp:go_cellular_response_to_steroid_hormone_stimulus	SET	242	0.15368	0.017354	0.06487	0.0089243
GO_bp:go_regulation_of_synaptic_vesicle_recycling	SET	25	0.44369	0.016198	0.18733	0.0089356
GO_mf:go_rho_gtpase_binding	SET	159	0.18361	0.016845	0.077541	0.0089488
GO_bp:go_intracellular_mrna_localization	SET	13	0.60119	0.015832	0.25393	0.0089581
GO_bp:go_mesenchymal_stem_cell_differentiation	SET	8	0.73635	0.015214	0.31122	0.0089959
GO_bp:go_regulation_of_signaling_receptor_activity	SET	553	0.10355	0.017528	0.043771	0.0090015
GO_mf:go_14_3_3_protein_binding	SET	28	0.44359	0.017137	0.18755	0.0090151
GO_bp:go_response_to_transforming_growth_factor_beta	SET	232	0.16016	0.017713	0.067714	0.0090159
GO_bp:go_renal_water_homeostasis	SET	35	0.37919	0.016375	0.16036	0.0090294
GO_bp:go_regulation_of_megakaryocyte_differentiation	SET	69	0.27653	0.016752	0.11695	0.0090321
Curated_gene_sets:reactome_methionine_salvage_pathway	SET	6	0.84329	0.01509	0.3567	0.0090421
Curated_gene_sets:biocarta_leptin_pathway	SET	11	0.65457	0.015857	0.27688	0.0090431
GO_mf:go_cyclic_nucleotide_binding	SET	35	0.38312	0.016545	0.1621	0.0090572
GO_bp:go_regulation_of_gtpase_activity	SET	436	0.11409	0.017203	0.048295	0.0090839
GO_bp:go_regulation_of_tubulin_deacetylation	SET	8	0.90186	0.018634	0.38179	0.00909
Curated_gene_sets:burton_adipogenesis_peak_at_0hr	SET	58	0.29918	0.016622	0.12676	0.0091403
GO_bp:go_regulation_of_chaperone_mediated_autophagy	SET	8	0.61675	0.012743	0.26139	0.0091548
GO_cc:go_protein_complex_involved_in_cell_adhesion	SET	36	0.39351	0.017234	0.16693	0.0092079
GO_bp:go_regulation_of_bone_mineralization	SET	66	0.29942	0.017742	0.12705	0.0092247
Curated_gene_sets:sweet_lung_cancer_kras_dn	SET	396	0.12337	0.017747	0.052372	0.0092523
Curated_gene_sets:reactome_class_b_2_secretin_family_receptors	SET	90	0.24441	0.0169	0.10376	0.0092547
GO_bp:go_regulation_of_small_molecule_metabolic_process	SET	316	0.12746	0.016414	0.054128	0.0092739
GO_bp:go_regulation_of_intracellular_signal_transduction	SET	1688	0.058314	0.016698	0.02477	0.0092875
GO_bp:go_positive_regulation_of_activation_of_janus_kinase_activity	SET	7	0.91395	0.017664	0.38824	0.0092902
Curated_gene_sets:pid_upa_upar_pathway	SET	42	0.40486	0.019149	0.1721	0.0093301
GO_bp:go_astrocyte_activation	SET	18	0.54624	0.016925	0.23226	0.0093471
Curated_gene_sets:reactome_presynaptic_function_of_kainate_receptors	SET	21	0.45779	0.015319	0.1947	0.0093598
GO_bp:go_positive_regulation_of_ampa_receptor_activity	SET	7	1.0536	0.020363	0.44834	0.0093925
GO_bp:go_regulation_of_nad_p_h_oxidase_activity	SET	11	0.66206	0.016039	0.28216	0.0094836
Curated_gene_sets:reactome_chaperone_mediated_autophagy	SET	15	0.52101	0.014737	0.22211	0.0095021
GO_bp:go_t_cell_migration	SET	55	0.30019	0.016242	0.12816	0.0095896
Curated_gene_sets:traynor_rett_syndrom_dn	SET	14	0.61221	0.016731	0.2614	0.0095942
Curated_gene_sets:lee_aging_cerebellum_dn	SET	72	0.26195	0.016209	0.11188	0.0096114
Curated_gene_sets:reactome_g_beta:gamma_signalling_through_cdc42	SET	19	0.47885	0.015243	0.20466	0.0096558
GO_bp:go_oxidative_demethylation	SET	17	0.48022	0.01446	0.20527	0.0096609
GO_bp:go_ossification	SET	355	0.12624	0.017214	0.053964	0.0096631
GO_bp:go_metanephric_tubule_morphogenesis	SET	11	0.66324	0.016067	0.2836	0.0096822
GO_mf:go_transmembrane_receptor_protein_kinase_activity	SET	79	0.28309	0.018345	0.12109	0.0097057
Curated_gene_sets:boylan_multiple_myeloma_d_cluster_dn	SET	31	0.41906	0.017034	0.1793	0.0097186
GO_bp:go_regulation_of_cell_differentiation	SET	1698	0.058479	0.01679	0.025043	0.0097726
GO_bp:go_intracellular_receptor_signaling_pathway	SET	259	0.1462	0.017072	0.062617	0.0097818
GO_bp:go_chorio_allantoic_fusion	SET	7	1.0025	0.019376	0.42938	0.009783
GO_bp:go_regulation_of_epidermal_cell_differentiation	SET	58	0.30642	0.017024	0.13128	0.0098013
GO_bp:go_regulation_of_mapk_cascade	SET	695	0.088618	0.01675	0.038031	0.0099055
Curated_gene_sets:wakabayashi_adipogenesis_pparg_rxra_bound_8d	SET	809	0.079859	0.016234	0.034286	0.00993
Curated_gene_sets:pid_fra_pathway	SET	36	0.38523	0.016872	0.16539	0.0099313
GO_mf:go_tau_protein_kinase_activity	SET	22	0.43589	0.01493	0.18737	0.010006
GO_bp:go_regulation_of_intracellular_steroid_hormone_receptor_signaling_pathway	SET	72	0.26695	0.016518	0.1149	0.010084
GO_mf:go_nucleoside_triphosphatase_regulator_activity	SET	314	0.12716	0.016325	0.054767	0.010125
GO_bp:go_positive_regulation_of_steroid_metabolic_process	SET	26	0.44642	0.01662	0.19227	0.010128
GO_bp:go_regulation_of_anatomical_structure_morphogenesis	SET	990	0.076243	0.017058	0.032849	0.010149
Curated_gene_sets:oswald_hematopoietic_stem_cell_in_collagen_gel_up	SET	213	0.15474	0.016406	0.066693	0.010173
GO_bp:go_steroid_hormone_mediated_signaling_pathway	SET	175	0.17463	0.0168	0.075279	0.010184
Curated_gene_sets:fischer_g1_s_cell_cycle	SET	187	0.16384	0.016288	0.070639	0.010193
Curated_gene_sets:pid_p75_ntr_pathway	SET	61	0.2669	0.015206	0.11512	0.010221
Curated_gene_sets:pid_shp2_pathway	SET	56	0.31201	0.017034	0.13472	0.010285
Curated_gene_sets:reactome_signaling_by_activin	SET	12	0.7007	0.017729	0.30288	0.010355
GO_bp:go_epithelial_cell_proliferation	SET	353	0.12324	0.016758	0.053314	0.010404
Curated_gene_sets:koyama_sema3b_targets_up	SET	229	0.15089	0.016581	0.065284	0.010416
GO_bp:go_endochondral_bone_morphogenesis	SET	70	0.28282	0.017256	0.12237	0.010416
Curated_gene_sets:perez_tp63_targets	SET	325	0.12754	0.016653	0.055196	0.010432
GO_mf:go_signaling_receptor_binding	SET	1462	0.062875	0.016866	0.027236	0.01049
GO_mf:go_extracellular_matrix_binding	SET	56	0.30248	0.016514	0.13104	0.010497
GO_bp:go_antral_ovarian_follicle_growth	SET	8	0.97501	0.020145	0.42266	0.010537
GO_bp:go_megakaryocyte_differentiation	SET	84	0.2525	0.016871	0.10952	0.010572
GO_bp:go_mononuclear_cell_migration	SET	78	0.26388	0.016992	0.11449	0.010596
GO_bp:go_cellular_response_to_lipid	SET	574	0.099888	0.017215	0.04334	0.010597
Curated_gene_sets:vart_kshv_infection_angiogenic_markers_up	SET	154	0.19296	0.017424	0.083769	0.010631
GO_bp:go_anterior_posterior_axon_guidance	SET	7	1.0277	0.019863	0.44636	0.010661
GO_mf:go_guanyl_nucleotide_exchange_factor_activity	SET	205	0.15689	0.016323	0.068168	0.010686
Curated_gene_sets:yagi_aml_fab_markers	SET	179	0.16906	0.016447	0.07346	0.010692
GO_cc:go_cortical_cytoskeleton	SET	104	0.21801	0.016199	0.094736	0.010696
GO_bp:go_nephron_epithelium_development	SET	101	0.2375	0.017392	0.10325	0.010723
GO_bp:go_hormone_mediated_signaling_pathway	SET	223	0.15552	0.016867	0.067628	0.01074
GO_mf:go_active_ion_transmembrane_transporter_activity	SET	62	0.28163	0.016176	0.12255	0.010783
GO_bp:go_fat_soluble_vitamin_biosynthetic_process	SET	14	0.61945	0.016928	0.26962	0.010802
GO_mf:go_general_transcription_initiation_factor_activity	SET	18	0.48745	0.015103	0.21227	0.010833
GO_bp:go_response_to_ketone	SET	184	0.16657	0.016428	0.072616	0.010904
GO_bp:go_negative_regulation_of_tubulin_deacetylation	SET	4	1.0194	0.014895	0.44475	0.010954
Curated_gene_sets:liu_targets_of_vmyb_vs_cmyb_dn	SET	39	0.36313	0.016552	0.15843	0.010959
GO_bp:go_adenylate_cyclase_inhibiting_dopamine_receptor_signaling_pathway	SET	9	0.82008	0.017971	0.35801	0.010998
GO_bp:go_regulation_of_microtubule_motor_activity	SET	10	0.69814	0.016126	0.30489	0.011023
Curated_gene_sets:puiffe_invasion_inhibited_by_ascites_dn	SET	138	0.18956	0.01621	0.082809	0.011043
Curated_gene_sets:reactome_regulation_of_insulin_secretion	SET	77	0.25606	0.016383	0.11187	0.011048
Curated_gene_sets:reactome_adp_signalling_through_p2y_purinoceptor_12	SET	22	0.43414	0.014869	0.18968	0.011052
GO_bp:go_metanephric_tubule_formation	SET	6	1.0164	0.018188	0.44477	0.011154
Curated_gene_sets:pid_pi3kci_akt_pathway	SET	34	0.37182	0.015827	0.16279	0.01119
Curated_gene_sets:engelmann_cancer_progenitors_dn	SET	63	0.27948	0.016181	0.12238	0.0112
Curated_gene_sets:johnstone_parvb_targets_3_up	SET	403	0.11061	0.016048	0.048439	0.011208
GO_bp:go_monocyte_chemotaxis	SET	58	0.30718	0.017066	0.13456	0.011228
GO_mf:go_rna_polymerase_ii_general_transcription_initiation_factor_activity	SET	11	0.7359	0.017828	0.3229	0.011339
GO_cc:go_receptor_complex	SET	375	0.1203	0.01685	0.052912	0.011503
Curated_gene_sets:kim_wt1_targets_12hr_up	SET	161	0.18091	0.0167	0.079611	0.011537
GO_bp:go_regulation_of_camp_dependent_protein_kinase_activity	SET	16	0.56088	0.016385	0.24706	0.011604
Curated_gene_sets:haddad_b_lymphocyte_progenitor	SET	261	0.146	0.017113	0.064335	0.011629
GO_bp:go_metanephric_epithelium_development	SET	27	0.43468	0.016491	0.19159	0.011646
GO_bp:go_macromolecule_deacylation	SET	87	0.23435	0.015934	0.10333	0.01167
Curated_gene_sets:reactome_blood_group_systems_biosynthesis	SET	21	0.49015	0.016402	0.21616	0.011685
GO_bp:go_positive_regulation_of_developmental_process	SET	1260	0.066417	0.016636	0.029303	0.011715
GO_bp:go_ciliary_neurotrophic_factor_mediated_signaling_pathway	SET	6	0.90719	0.016234	0.40038	0.011738
Curated_gene_sets:mili_pseudopodia_haptotaxis_dn	SET	639	0.085067	0.015441	0.037557	0.011762
Curated_gene_sets:reactome_inwardly_rectifying_kplus_channels	SET	31	0.43336	0.017615	0.19143	0.011798
GO_bp:go_l_methionine_salvage_from_methylthioadenosine	SET	5	0.84879	0.013865	0.37533	0.011872
Curated_gene_sets:reactome_gaba_receptor_activation	SET	52	0.32791	0.017253	0.14512	0.011931
GO_bp:go_potassium_ion_homeostasis	SET	29	0.40865	0.016067	0.18101	0.011992
Curated_gene_sets:eppert_hsc_r	SET	113	0.2254	0.017453	0.099843	0.011995
GO_bp:go_microglia_differentiation	SET	5	1.071	0.017496	0.47478	0.012048
Curated_gene_sets:lu_ezh2_targets_dn	SET	357	0.11761	0.016081	0.052145	0.012057
GO_bp:go_negative_regulation_of_vascular_permeability	SET	11	0.64153	0.015541	0.28455	0.012089
GO_bp:go_immunological_synapse_formation	SET	12	0.63973	0.016187	0.28405	0.012163
GO_mf:go_platelet_derived_growth_factor_receptor_binding	SET	15	0.64547	0.018258	0.28696	0.012252
GO_bp:go_regulation_of_bile_acid_biosynthetic_process	SET	10	0.84483	0.019515	0.37574	0.012281
GO_bp:go_hepatocyte_differentiation	SET	14	0.55214	0.015089	0.24559	0.012286
Curated_gene_sets:reactome_ca_dependent_events	SET	35	0.38026	0.016422	0.16916	0.012297
GO_bp:go_glomerulus_development	SET	56	0.31365	0.017124	0.13963	0.01235
GO_bp:go_endothelial_cell_migration	SET	187	0.16175	0.01608	0.072014	0.012355
GO_mf:go_polysaccharide_binding	SET	21	0.55535	0.018584	0.24728	0.012364
Curated_gene_sets:shepard_crush_and_burn_mutant_dn	SET	183	0.16077	0.015813	0.071629	0.012405
Curated_gene_sets:biocarta_cftr_pathway	SET	11	0.66931	0.016215	0.29829	0.012429
Curated_gene_sets:reactome_intrinsic_pathway_for_apoptosis	SET	50	0.30068	0.015514	0.13403	0.012444
GO_bp:go_regulation_of_receptor_binding	SET	21	0.49535	0.016576	0.22087	0.012462
GO_bp:go_muscle_cell_development	SET	165	0.17456	0.016311	0.077856	0.012485
Curated_gene_sets:zheng_foxp3_targets_in_thymus_up	SET	193	0.17161	0.01733	0.07657	0.012511
Curated_gene_sets:simbulan_uv_response_immortalized_dn	SET	31	0.37822	0.015373	0.1688	0.012533
GO_bp:go_positive_regulation_of_multicellular_organismal_process	SET	1601	0.058887	0.016464	0.026295	0.012568
GO_bp:go_negative_regulation_of_ossification	SET	66	0.27856	0.016506	0.12439	0.012569
GO_mf:go_protein_serine_threonine_kinase_inhibitor_activity	SET	32	0.3858	0.015932	0.17269	0.012747
Curated_gene_sets:ly_aging_middle_up	SET	13	0.65074	0.017137	0.29132	0.012756
Curated_gene_sets:iwanaga_e2f1_targets_not_induced_by_serum	SET	6	0.88762	0.015883	0.39738	0.012759
Curated_gene_sets:han_satb1_targets_up	SET	399	0.10868	0.015691	0.048677	0.012794
Curated_gene_sets:reactome_biosynthesis_of_maresin_like_spms	SET	6	0.77308	0.013834	0.34692	0.012933
GO_bp:go_response_to_mechanical_stimulus	SET	199	0.15836	0.016236	0.071092	0.012961
GO_bp:go_blood_vessel_maturation	SET	8	0.86961	0.017967	0.39043	0.01297
Curated_gene_sets:sweet_kras_targets_up	SET	81	0.27704	0.018178	0.12441	0.012987
GO_bp:go_positive_regulation_of_synaptic_transmission_glutamatergic	SET	32	0.41906	0.017305	0.18837	0.013058
Curated_gene_sets:oishi_cholangioma_stem_cell_like_dn	SET	266	0.13361	0.015808	0.060082	0.01309
GO_bp:go_cardiac_vascular_smooth_muscle_cell_differentiation	SET	8	0.80904	0.016716	0.36382	0.013091
GO_bp:go_bone_morphogenesis	SET	110	0.22358	0.017083	0.1006	0.013134
Curated_gene_sets:chiba_response_to_tsa_up	SET	49	0.32919	0.016815	0.14823	0.013187
GO_bp:go_positive_regulation_of_catalytic_activity	SET	1323	0.061677	0.015802	0.027774	0.013194
GO_bp:go_negative_regulation_of_lipid_metabolic_process	SET	67	0.25554	0.015256	0.11532	0.013354
Curated_gene_sets:graessmann_response_to_mc_and_serum_deprivation_up	SET	206	0.15167	0.015818	0.068479	0.01339
Curated_gene_sets:pid_lpa4_pathway	SET	14	0.60553	0.016548	0.27339	0.013391
GO_bp:go_positive_regulation_of_glomerular_mesangial_cell_proliferation	SET	6	0.8891	0.01591	0.40291	0.013674
GO_bp:go_negative_regulation_of_bile_acid_metabolic_process	SET	4	1.3105	0.019148	0.59444	0.013751
Curated_gene_sets:georges_targets_of_mir192_and_mir215	SET	850	0.074358	0.015476	0.033747	0.013791
GO_bp:go_response_to_fungicide	SET	11	0.77921	0.018877	0.35366	0.013794
Curated_gene_sets:valk_aml_cluster_10	SET	30	0.39406	0.015757	0.17937	0.01402
GO_bp:go_positive_regulation_of_rho_protein_signal_transduction	SET	25	0.45876	0.016748	0.2089	0.014051
Curated_gene_sets:boylan_multiple_myeloma_c_up	SET	46	0.35231	0.017437	0.16046	0.014067
Curated_gene_sets:pid_vegfr1_pathway	SET	26	0.43317	0.016127	0.1973	0.01407
GO_bp:go_activation_of_protein_kinase_activity	SET	318	0.12043	0.015558	0.054861	0.01408
GO_mf:go_receptor_signaling_complex_scaffold_activity	SET	23	0.42536	0.014896	0.194	0.014176
GO_bp:go_positive_regulation_of_epithelial_cell_differentiation	SET	57	0.29535	0.016267	0.13472	0.014187
GO_bp:go_positive_regulation_of_nad_p_h_oxidase_activity	SET	7	0.76144	0.014717	0.34741	0.014207
GO_bp:go_hypoxia_inducible_factor_1alpha_signaling_pathway	SET	3	1.1486	0.014535	0.52409	0.014207
Curated_gene_sets:browne_hcmv_infection_20hr_dn	SET	97	0.219	0.015719	0.10003	0.014289
Curated_gene_sets:naba_matrisome	SET	966	0.07614	0.016839	0.034789	0.014318
Curated_gene_sets:chiaradonna_neoplastic_transformation_cdc25_up	SET	107	0.22259	0.016775	0.10178	0.014381
GO_bp:go_positive_regulation_of_sarcomere_organization	SET	4	1.4242	0.020809	0.65146	0.014411
GO_bp:go_negative_regulation_of_bone_mineralization	SET	15	0.5378	0.015212	0.24607	0.014432
GO_bp:go_negative_regulation_of_biosynthetic_process	SET	1416	0.057838	0.015289	0.026467	0.014443
GO_bp:go_taxis	SET	599	0.092077	0.0162	0.042141	0.014452
Curated_gene_sets:amit_egf_response_60_hela	SET	45	0.32943	0.016127	0.15102	0.014586
GO_bp:go_neutrophil_clearance	SET	5	1.0775	0.017601	0.49402	0.014596
GO_bp:go_glucocorticoid_biosynthetic_process	SET	17	0.55124	0.016599	0.25305	0.014697
Curated_gene_sets:dorsey_gab2_targets	SET	29	0.41638	0.01637	0.19115	0.014698
GO_bp:go_methionine_metabolic_process	SET	6	1.0838	0.019394	0.49758	0.014706
GO_mf:go_n_formyl_peptide_receptor_activity	SET	4	1.5147	0.022132	0.6955	0.014716
GO_bp:go_nitric_oxide_mediated_signal_transduction	SET	27	0.45909	0.017417	0.21089	0.014749
Curated_gene_sets:xu_hgf_targets_induced_by_akt1_48hr_dn	SET	24	0.39398	0.014093	0.18098	0.01475
GO_bp:go_camp_biosynthetic_process	SET	10	0.64933	0.014999	0.29842	0.014787
GO_mf:go_adenylate_cyclase_activity	SET	10	0.64933	0.014999	0.29842	0.014787
Curated_gene_sets:kegg_focal_adhesion	SET	192	0.15446	0.015557	0.070997	0.0148
Curated_gene_sets:nikolsky_breast_cancer_10q22_amplicon	SET	8	0.80312	0.016594	0.36927	0.014827
Curated_gene_sets:reactome_laminin_interactions	SET	28	0.41695	0.016108	0.19177	0.014853
GO_cc:go_interstitial_matrix	SET	12	0.66288	0.016772	0.30494	0.014866
GO_bp:go_negative_regulation_of_transcription_by_rna_polymerase_ii	SET	766	0.077182	0.015285	0.035506	0.014868
GO_bp:go_positive_regulation_of_protein_modification_process	SET	1130	0.06453	0.015364	0.029694	0.014892
Curated_gene_sets:biocarta_hdac_pathway	SET	24	0.46285	0.016557	0.213	0.014897
GO_bp:go_regulation_of_endothelial_cell_migration	SET	146	0.17859	0.015706	0.082214	0.014923
GO_bp:go_response_to_glucagon	SET	34	0.37852	0.016112	0.17432	0.014956
Curated_gene_sets:pid_nfat_3pathway	SET	53	0.29782	0.015819	0.13727	0.015026
GO_bp:go_trna_thio_modification	SET	5	0.90563	0.014794	0.41743	0.015029
Curated_gene_sets:enk_uv_response_keratinocyte_dn	SET	464	0.099358	0.015443	0.045814	0.015058
GO_bp:go_response_to_interleukin_6	SET	36	0.38753	0.016972	0.17876	0.01509
Curated_gene_sets:reactome_raf_independent_mapk1_3_activation	SET	22	0.48835	0.016726	0.22543	0.01515
GO_bp:go_interleukin_6_mediated_signaling_pathway	SET	18	0.60615	0.018781	0.27991	0.015182
Curated_gene_sets:kyng_environmental_stress_response_up	SET	48	0.29163	0.014744	0.13468	0.015186
Curated_gene_sets:reactome_cristae_formation	SET	27	0.332	0.012596	0.15344	0.015252
Curated_gene_sets:reactome_prostacyclin_signalling_through_prostacyclin_receptor	SET	19	0.46721	0.014872	0.21594	0.015253
Curated_gene_sets:reactome_transcriptional_regulation_by_runx1	SET	213	0.1444	0.015311	0.066745	0.015258
GO_bp:go_intestinal_epithelial_structure_maintenance	SET	6	0.92485	0.01655	0.42777	0.015315
GO_cc:go_sorting_endosome	SET	6	0.82713	0.014801	0.38262	0.015326
GO_bp:go_positive_regulation_of_hydrolase_activity	SET	704	0.082571	0.015704	0.038229	0.015398
Curated_gene_sets:nakayama_fra2_targets	SET	42	0.3554	0.01681	0.16456	0.015407
GO_bp:go_response_to_oxygen_containing_compound	SET	1510	0.057441	0.015638	0.026602	0.015423
Curated_gene_sets:reactome_runx1_regulates_transcription_of_genes_involved_in_differentiation_of_myeloid_cells	SET	7	0.78344	0.015142	0.3629	0.015439
Curated_gene_sets:valk_aml_with_t_8_21_translocation	SET	4	1.2861	0.018792	0.59631	0.015519
GO_bp:go_endoderm_development	SET	71	0.27933	0.017165	0.12955	0.01554
GO_bp:go_nucleotide_salvage	SET	14	0.56385	0.015409	0.2615	0.015543
GO_bp:go_regulation_of_osteoblast_differentiation	SET	104	0.21359	0.015871	0.099069	0.015549
Curated_gene_sets:hinata_nfkb_targets_fibroblast_up	SET	78	0.24582	0.015829	0.1141	0.01561
Curated_gene_sets:pid_cd8_tcr_downstream_pathway	SET	61	0.29439	0.016772	0.13679	0.015697
Curated_gene_sets:georges_cell_cycle_mir192_targets	SET	61	0.26965	0.015362	0.12531	0.015713
Curated_gene_sets:verhaak_glioblastoma_classical	SET	160	0.16801	0.015461	0.078153	0.015797
GO_bp:go_mda_5_signaling_pathway	SET	9	0.71833	0.015742	0.33419	0.015807
Curated_gene_sets:chiaradonna_neoplastic_transformation_kras_dn	SET	133	0.17959	0.015079	0.083593	0.01585
GO_bp:go_regulation_of_mast_cell_chemotaxis	SET	6	0.93254	0.016687	0.43475	0.015983
GO_bp:go_response_to_carbohydrate	SET	217	0.14281	0.015282	0.066639	0.01606
GO_bp:go_embryo_development	SET	942	0.074523	0.016286	0.034781	0.01608
GO_bp:go_hormone_biosynthetic_process	SET	81	0.2361	0.015492	0.11025	0.016124
GO_bp:go_regulation_of_vascular_smooth_muscle_cell_differentiation	SET	14	0.50813	0.013886	0.23732	0.016139
GO_cc:go_nucleotide_activated_protein_kinase_complex	SET	13	0.50537	0.013309	0.23606	0.016148
GO_bp:go_regulation_of_skeletal_muscle_cell_differentiation	SET	19	0.43704	0.013912	0.20414	0.016149
GO_bp:go_energy_coupled_proton_transport_down_electrochemical_gradient	SET	23	0.38111	0.013346	0.17805	0.016167
Curated_gene_sets:alcalay_aml_by_npm1_localization_up	SET	131	0.18743	0.015619	0.087568	0.01617
GO_cc:go_collagen_containing_extracellular_matrix	SET	378	0.11167	0.015703	0.052198	0.016209
GO_bp:go_epithelium_development	SET	1201	0.06754	0.016544	0.031579	0.016234
Curated_gene_sets:tomlins_metastasis_up	SET	13	0.53388	0.01406	0.24965	0.016243
Curated_gene_sets:lopez_mbd_targets	SET	894	0.067403	0.014369	0.031549	0.016329
Curated_gene_sets:biocarta_tob1_pathway	SET	19	0.49257	0.01568	0.23065	0.016363
GO_cc:go_heterotrimeric_g_protein_complex	SET	29	0.40763	0.016026	0.19094	0.016394
GO_bp:go_atrial_cardiac_muscle_tissue_development	SET	6	0.90275	0.016154	0.42294	0.016409
GO_bp:go_cytoskeleton_organization	SET	1215	0.061101	0.015048	0.028629	0.016421
GO_bp:go_positive_regulation_of_stress_fiber_assembly	SET	52	0.29287	0.015409	0.13734	0.016491
Curated_gene_sets:gho_atf5_targets_dn	SET	16	0.51037	0.01491	0.23941	0.016522
Curated_gene_sets:reactome_extracellular_matrix_organization	SET	286	0.12974	0.015909	0.060897	0.016571
Curated_gene_sets:pujana_atm_pcc_network	SET	1282	0.058128	0.014677	0.027296	0.016612
GO_bp:go_regulation_of_cell_cycle	SET	1105	0.063138	0.014876	0.029652	0.016621
GO_bp:go_positive_regulation_of_endothelial_cell_proliferation	SET	89	0.22362	0.015377	0.10503	0.01663
Curated_gene_sets:pid_s1p_s1p1_pathway	SET	22	0.42374	0.014513	0.19903	0.016635
GO_bp:go_adrenergic_receptor_signaling_pathway	SET	27	0.42254	0.016031	0.19861	0.016695
Curated_gene_sets:kegg_insulin_signaling_pathway	SET	130	0.1775	0.014735	0.083575	0.016851
GO_bp:go_epithelial_tube_morphogenesis	SET	298	0.12762	0.015968	0.060164	0.016959
GO_bp:go_positive_regulation_of_glial_cell_proliferation	SET	14	0.51391	0.014044	0.24229	0.016967
Curated_gene_sets:jazag_tgfb1_signaling_via_smad4_dn	SET	59	0.2559	0.014339	0.12068	0.016989
Curated_gene_sets:masri_resistance_to_tamoxifen_and_aromatase_inhibitors_dn	SET	18	0.53619	0.016613	0.2529	0.017006
Curated_gene_sets:warters_response_to_ir_skin	SET	75	0.23574	0.014886	0.11122	0.017029
GO_bp:go_phosphatidylcholine_catabolic_process	SET	8	0.65224	0.013476	0.30781	0.017054
GO_bp:go_regulation_of_ketone_biosynthetic_process	SET	15	0.54813	0.015505	0.25888	0.017123
Curated_gene_sets:zhu_skil_targets_up	SET	20	0.50141	0.016375	0.23693	0.017167
Curated_gene_sets:roy_wound_blood_vessel_up	SET	46	0.31479	0.01558	0.14878	0.017188
Curated_gene_sets:wakabayashi_adipogenesis_pparg_bound_8d	SET	607	0.085057	0.015061	0.04021	0.01721
GO_bp:go_adrenal_gland_development	SET	24	0.45345	0.016221	0.21438	0.017215
GO_bp:go_gland_development	SET	418	0.10563	0.015601	0.049975	0.017284
GO_bp:go_regulation_of_mda_5_signaling_pathway	SET	6	0.9575	0.017134	0.45316	0.017311
Curated_gene_sets:gal_leukemic_stem_cell_up	SET	116	0.18817	0.014762	0.089103	0.017357
GO_mf:go_dna_binding_transcription_factor_activity	SET	1603	0.057292	0.016027	0.027129	0.017359
GO_mf:go_sequence_specific_dna_binding	SET	1049	0.068113	0.015661	0.032265	0.017393
GO_bp:go_vestibulocochlear_nerve_morphogenesis	SET	6	1.1397	0.020395	0.54033	0.017466
GO_bp:go_immune_system_development	SET	914	0.071554	0.015415	0.033965	0.01758
GO_mf:go_phosphatidylinositol_bisphosphate_phosphatase_activity	SET	18	0.386	0.01196	0.18326	0.017594
GO_bp:go_lipophagy	SET	6	0.94023	0.016825	0.44642	0.017603
Curated_gene_sets:pid_il4_2pathway	SET	56	0.27183	0.014841	0.1291	0.017628
Curated_gene_sets:pid_nfat_tfpathway	SET	41	0.30898	0.01444	0.14687	0.017705
Curated_gene_sets:reactome_molybdenum_cofactor_biosynthesis	SET	6	0.90695	0.016229	0.43149	0.017789
GO_bp:go_extracellular_matrix_assembly	SET	22	0.45353	0.015534	0.21586	0.017824
Curated_gene_sets:pid_s1p_s1p3_pathway	SET	30	0.40253	0.016096	0.19169	0.017878
GO_bp:go_replacement_ossification	SET	26	0.43369	0.016146	0.20677	0.017982
GO_bp:go_embryonic_eye_morphogenesis	SET	34	0.35154	0.014963	0.16769	0.01803
GO_bp:go_embryonic_placenta_morphogenesis	SET	25	0.43985	0.016058	0.20981	0.01803
GO_mf:go_gtpase_binding	SET	497	0.09078	0.014589	0.043306	0.018037
Curated_gene_sets:biocarta_mpr_pathway	SET	21	0.42538	0.014235	0.20296	0.018057
GO_bp:go_striated_muscle_cell_differentiation	SET	253	0.13228	0.015269	0.063117	0.018057
Curated_gene_sets:lu_il4_signaling	SET	90	0.23308	0.016117	0.11124	0.018077
Curated_gene_sets:reactome_factors_involved_in_megakaryocyte_development_and_platelet_production	SET	158	0.17013	0.015559	0.081221	0.018105
GO_bp:go_corpus_callosum_morphogenesis	SET	6	0.76112	0.01362	0.36335	0.018105
Curated_gene_sets:stearman_lung_cancer_early_vs_late_dn	SET	56	0.27663	0.015103	0.13211	0.018139
GO_bp:go_cortical_cytoskeleton_organization	SET	44	0.29829	0.01444	0.14249	0.018161
GO_bp:go_retina_vasculature_morphogenesis_in_camera_type_eye	SET	10	0.73068	0.016878	0.34903	0.018162
Curated_gene_sets:blalock_alzheimers_disease_incipient_up	SET	362	0.10372	0.014279	0.049555	0.01818
Curated_gene_sets:reactome_runx1_regulates_estrogen_receptor_mediated_transcription	SET	6	0.89752	0.01606	0.42911	0.018246
Curated_gene_sets:charafe_breast_cancer_luminal_vs_mesenchymal_dn	SET	441	0.10424	0.015805	0.049849	0.018268
GO_bp:go_cdp_diacylglycerol_biosynthetic_process	SET	12	0.64619	0.01635	0.30943	0.018393
Curated_gene_sets:bertucci_medullary_vs_ductal_breast_cancer_dn	SET	168	0.16374	0.015437	0.078429	0.018416
GO_mf:go_bioactive_lipid_receptor_activity	SET	11	0.64751	0.015686	0.31015	0.018419
GO_cc:go_cul3_ring_ubiquitin_ligase_complex	SET	35	0.33338	0.014397	0.15979	0.018485
GO_mf:go_receptor_regulator_activity	SET	482	0.097464	0.015432	0.046731	0.018514
GO_bp:go_regulation_of_biomineral_tissue_development	SET	82	0.2327	0.015362	0.11164	0.018572
Curated_gene_sets:pid_lkb1_pathway	SET	46	0.29142	0.014423	0.13996	0.018674
Curated_gene_sets:nagashima_nrg1_signaling_up	SET	169	0.16453	0.015557	0.079084	0.018753
GO_bp:go_positive_regulation_of_kinase_activity	SET	545	0.087904	0.014774	0.042283	0.018819
GO_bp:go_dna_replication_synthesis_of_rna_primer	SET	4	0.89389	0.013061	0.43006	0.018838
Curated_gene_sets:reactome_g_protein_mediated_events	SET	52	0.28415	0.01495	0.13671	0.018844
GO_bp:go_regulation_of_aorta_morphogenesis	SET	2	1.7211	0.017783	0.8281	0.018845
GO_bp:go_negative_regulation_of_response_to_stimulus	SET	1487	0.054844	0.014826	0.026448	0.019062
GO_bp:go_carbohydrate_homeostasis	SET	230	0.13304	0.014651	0.06417	0.01908
GO_bp:go_cristae_formation	SET	28	0.32604	0.012596	0.15729	0.019099
GO_bp:go_anterior_posterior_pattern_specification	SET	200	0.16132	0.01658	0.077838	0.019114
GO_bp:go_negative_regulation_of_smoothened_signaling_pathway	SET	28	0.35976	0.013899	0.17365	0.019154
GO_bp:go_positive_regulation_of_cell_differentiation	SET	897	0.070371	0.015026	0.033991	0.019219
GO_bp:go_embryonic_cranial_skeleton_morphogenesis	SET	45	0.32919	0.016115	0.159	0.019219
GO_bp:go_negative_regulation_of_phosphorus_metabolic_process	SET	499	0.090237	0.01453	0.043589	0.019226
Curated_gene_sets:biocarta_tgfb_pathway	SET	19	0.52719	0.016782	0.25477	0.019266
GO_bp:go_neuron_neuron_synaptic_transmission	SET	7	0.89747	0.017346	0.4339	0.019311
GO_bp:go_negative_regulation_of_endothelial_cell_chemotaxis	SET	4	1.0683	0.015609	0.51674	0.019357
GO_bp:go_cellular_ketone_metabolic_process	SET	186	0.14256	0.014135	0.068966	0.019366
Curated_gene_sets:browne_hcmv_infection_1hr_dn	SET	192	0.13977	0.014078	0.067639	0.019399
Curated_gene_sets:reactome_transferrin_endocytosis_and_recycling	SET	29	0.34559	0.013587	0.16742	0.019506
GO_bp:go_regulation_of_immune_system_process	SET	1387	0.0566	0.01482	0.027427	0.019534
Curated_gene_sets:turjanski_mapk11_targets	SET	4	1.0892	0.015915	0.52798	0.019562
GO_bp:go_water_homeostasis	SET	69	0.24359	0.014757	0.11815	0.019625
GO_cc:go_astrocyte_end_foot	SET	5	0.69924	0.011422	0.33959	0.019752
Curated_gene_sets:kim_mycn_amplification_targets_dn	SET	102	0.21415	0.015759	0.10409	0.01984
GO_mf:go_ras_guanyl_nucleotide_exchange_factor_activity	SET	132	0.17815	0.014902	0.086598	0.019843
GO_mf:go_phosphatidylinositol_4_5_bisphosphate_phosphatase_activity	SET	11	0.4683	0.011345	0.22764	0.019844
GO_mf:go_vascular_endothelial_growth_factor_binding	SET	7	0.92026	0.017786	0.44765	0.019911
Curated_gene_sets:reactome_anchoring_fibril_formation	SET	13	0.60583	0.015954	0.29477	0.019934
GO_bp:go_pseudopodium_organization	SET	15	0.45662	0.012916	0.22227	0.01998
GO_bp:go_male_sex_differentiation	SET	146	0.17401	0.015303	0.084709	0.019984
Curated_gene_sets:mariadason_response_to_butyrate_sulindac_4	SET	15	0.49722	0.014065	0.24225	0.020067
GO_bp:go_chemical_homeostasis_within_a_tissue	SET	13	0.5834	0.015364	0.28429	0.020086
Curated_gene_sets:graessmann_apoptosis_by_serum_deprivation_up	SET	533	0.085487	0.014214	0.041696	0.020179
Curated_gene_sets:ghandhi_direct_irradiation_dn	SET	33	0.37812	0.015857	0.18449	0.020213
GO_mf:go_camp_dependent_protein_kinase_inhibitor_activity	SET	8	0.63351	0.013089	0.30913	0.020223
GO_bp:go_face_morphogenesis	SET	30	0.37802	0.015116	0.18456	0.020279
GO_bp:go_positive_regulation_of_signaling	SET	1696	0.050952	0.014621	0.024878	0.020285
GO_bp:go_negative_regulation_of_stem_cell_differentiation	SET	20	0.4192	0.01369	0.20471	0.020299
Curated_gene_sets:reactome_activation_of_kainate_receptors_upon_glutamate_binding	SET	29	0.34186	0.01344	0.16703	0.02035
GO_bp:go_regulatory_t_cell_differentiation	SET	28	0.4341	0.016771	0.21214	0.020371
GO_bp:go_negative_regulation_of_peptidyl_threonine_phosphorylation	SET	17	0.51467	0.015498	0.25157	0.020396
GO_bp:go_calcitonin_family_receptor_signaling_pathway	SET	7	0.82315	0.015909	0.40256	0.020446
Curated_gene_sets:delacroix_rar_bound_es	SET	426	0.096692	0.014415	0.0473	0.020473
GO_mf:go_protein_arginine_omega_n_monomethyltransferase_activity	SET	5	0.94523	0.015441	0.46246	0.020489
Curated_gene_sets:biocarta_shh_pathway	SET	16	0.45933	0.013419	0.22478	0.02051
GO_mf:go_enzyme_regulator_activity	SET	949	0.066069	0.014489	0.032334	0.020519
GO_bp:go_regulation_of_stem_cell_differentiation	SET	110	0.18505	0.014139	0.090612	0.020573
Curated_gene_sets:lui_thyroid_cancer_cluster_2	SET	43	0.2884	0.013802	0.14123	0.020583
GO_bp:go_cell_matrix_adhesion	SET	210	0.14207	0.014958	0.069572	0.020584
GO_bp:go_leukocyte_differentiation	SET	480	0.095647	0.015113	0.046849	0.020604
GO_bp:go_biomineral_tissue_development	SET	148	0.17329	0.015342	0.084905	0.020633
Curated_gene_sets:han_satb1_targets_dn	SET	364	0.10678	0.014739	0.052327	0.020655
Curated_gene_sets:reactome_g_protein_beta:gamma_signalling	SET	30	0.33929	0.013567	0.16629	0.020662
GO_bp:go_regulation_of_fatty_acid_biosynthetic_process	SET	39	0.30721	0.014003	0.15068	0.020741
GO_mf:go_platelet_derived_growth_factor_binding	SET	11	0.67765	0.016417	0.33258	0.020806
Curated_gene_sets:scian_inversed_targets_of_tp53_and_tp73_up	SET	11	0.67312	0.016307	0.33066	0.020899
GO_bp:go_protein_insertion_into_mitochondrial_membrane	SET	46	0.28502	0.014107	0.14002	0.020904
GO_mf:go_camp_dependent_protein_kinase_regulator_activity	SET	7	0.79074	0.015283	0.38885	0.021007
GO_bp:go_nuclear_membrane_organization	SET	6	0.63689	0.011397	0.3134	0.021074
Curated_gene_sets:yao_temporal_response_to_progesterone_cluster_14	SET	131	0.16578	0.013815	0.081578	0.021076
GO_bp:go_positive_regulation_of_fertilization	SET	14	0.56721	0.015501	0.27914	0.021083
GO_mf:go_camp_binding	SET	22	0.43673	0.014958	0.21495	0.021095
Curated_gene_sets:lastowska_neuroblastoma_copy_number_up	SET	180	0.15013	0.014646	0.073957	0.021189
Curated_gene_sets:pedersen_metastasis_by_erbb2_isoform_1	SET	47	0.28552	0.014284	0.14073	0.021243
GO_bp:go_coronary_vasculature_morphogenesis	SET	16	0.55845	0.016314	0.27531	0.021266
Curated_gene_sets:liu_sox4_targets_dn	SET	294	0.11101	0.013798	0.054733	0.021273
GO_bp:go_positive_regulation_of_pri_mirna_transcription_by_rna_polymerase_ii	SET	29	0.40523	0.015932	0.20035	0.021564
GO_bp:go_vitamin_biosynthetic_process	SET	21	0.44314	0.014829	0.21917	0.021602
GO_mf:go_sphingosine_1_phosphate_receptor_activity	SET	7	0.82643	0.015973	0.40875	0.021604
GO_bp:go_negative_regulation_of_cellular_response_to_transforming_growth_factor_beta_stimulus	SET	72	0.24052	0.014883	0.11906	0.021692
GO_bp:go_renal_filtration	SET	18	0.54604	0.016919	0.27037	0.021719
Curated_gene_sets:reactome_signaling_by_the_b_cell_receptor_bcr	SET	107	0.18648	0.014054	0.09239	0.021781
Curated_gene_sets:williams_esr2_targets_dn	SET	11	0.60985	0.014774	0.30254	0.021921
GO_bp:go_labyrinthine_layer_morphogenesis	SET	20	0.49221	0.016075	0.24429	0.021966
Curated_gene_sets:charafe_breast_cancer_basal_vs_mesenchymal_dn	SET	50	0.32637	0.016839	0.16199	0.021971
Curated_gene_sets:kyng_dna_damage_dn	SET	175	0.14483	0.013933	0.071921	0.022025
GO_bp:go_negative_regulation_of_rna_biosynthetic_process	SET	1136	0.059301	0.014154	0.029453	0.022045
GO_bp:go_regulation_of_bile_acid_metabolic_process	SET	12	0.66322	0.016781	0.32943	0.022053
Curated_gene_sets:reactome_insulin_receptor_recycling	SET	24	0.39705	0.014203	0.19727	0.022077
GO_bp:go_monovalent_inorganic_cation_homeostasis	SET	146	0.16304	0.014338	0.081011	0.022087
GO_bp:go_bone_maturation	SET	20	0.47373	0.015471	0.23551	0.022143
GO_bp:go_regulation_of_androgen_receptor_signaling_pathway	SET	24	0.40454	0.014471	0.2012	0.022193
Curated_gene_sets:reactome_creb1_phosphorylation_through_the_activation_of_adenylate_cyclase	SET	11	0.65784	0.015937	0.32731	0.022233
Curated_gene_sets:verhaak_aml_with_npm1_mutated_up	SET	176	0.15358	0.014817	0.07642	0.022238
GO_mf:go_sumo_ligase_activity	SET	6	0.76616	0.01371	0.38129	0.022257
Curated_gene_sets:reactome_fgfr3b_ligand_binding_and_activation	SET	7	0.88037	0.017015	0.43858	0.022366
Curated_gene_sets:reactome_g_protein_activation	SET	28	0.35237	0.013613	0.17583	0.022542
GO_bp:go_potassium_ion_import_across_plasma_membrane	SET	44	0.32098	0.015538	0.16019	0.022555
Curated_gene_sets:dacosta_uv_response_via_ercc3_dn	SET	836	0.0738	0.015239	0.036859	0.022638
GO_bp:go_negative_regulation_of_vasculature_development	SET	111	0.19373	0.014869	0.09676	0.022643
Curated_gene_sets:sig_insulin_receptor_pathway_in_cardiac_myocytes	SET	48	0.26657	0.013477	0.13321	0.022701
GO_bp:go_vitamin_d_biosynthetic_process	SET	11	0.60606	0.014682	0.30289	0.022709
Curated_gene_sets:osada_ascl1_targets_dn	SET	22	0.45688	0.015648	0.22866	0.022861
Curated_gene_sets:dacosta_uv_response_via_ercc3_xpcs_dn	SET	84	0.22389	0.014959	0.11208	0.022893
Curated_gene_sets:browne_hcmv_infection_6hr_dn	SET	155	0.16136	0.014617	0.080799	0.022921
GO_bp:go_regulation_of_cellular_ketone_metabolic_process	SET	129	0.16411	0.013572	0.082193	0.022942
Curated_gene_sets:douglas_bmi1_targets_up	SET	540	0.08549	0.014304	0.042819	0.022946
Curated_gene_sets:browne_hcmv_infection_14hr_dn	SET	271	0.1164	0.013898	0.05831	0.022967
GO_bp:go_cellular_response_to_osmotic_stress	SET	35	0.3366	0.014536	0.16872	0.023028
GO_bp:go_urinary_tract_smooth_muscle_contraction	SET	6	0.81556	0.014594	0.40883	0.023038
GO_bp:go_ncrna_catabolic_process	SET	31	0.36496	0.014834	0.18309	0.023123
GO_mf:go_catalytic_activity_acting_on_rna	SET	332	0.10035	0.013241	0.050367	0.02317
Curated_gene_sets:gross_hypoxia_via_hif1a_dn	SET	104	0.1996	0.014831	0.10018	0.023174
GO_cc:go_proton_transporting_atp_synthase_complex	SET	21	0.35019	0.011719	0.17578	0.023181
GO_mf:go_voltage_gated_anion_channel_activity	SET	15	0.52581	0.014873	0.26404	0.023226
Curated_gene_sets:reactome_nucleosome_assembly	SET	57	0.25601	0.014101	0.12858	0.023247
Curated_gene_sets:biocarta_plce_pathway	SET	11	0.62108	0.015046	0.31217	0.023329
GO_bp:go_gtp_metabolic_process	SET	14	0.46183	0.012621	0.23216	0.023344
Curated_gene_sets:amit_egf_response_120_hela	SET	67	0.22078	0.01318	0.11102	0.023383
Curated_gene_sets:elvidge_hif1a_and_hif2a_targets_dn	SET	101	0.19989	0.014638	0.10054	0.023408
GO_mf:go_laminin_binding	SET	29	0.33452	0.013152	0.16828	0.02342
GO_bp:go_steroid_metabolic_process	SET	294	0.11472	0.014259	0.057712	0.023426
GO_bp:go_glial_cell_development	SET	102	0.19726	0.014516	0.099259	0.023453
GO_bp:go_negative_regulation_of_camp_dependent_protein_kinase_activity	SET	8	0.63248	0.013068	0.31837	0.023488
Curated_gene_sets:murakami_uv_response_6hr_dn	SET	19	0.39307	0.012512	0.19788	0.023505
Curated_gene_sets:reactome_g_beta:gamma_signalling_through_pi3kgamma	SET	25	0.37851	0.013819	0.19061	0.023535
GO_mf:go_structural_constituent_of_presynapse	SET	5	0.91	0.014865	0.45832	0.023551
GO_bp:go_male_genitalia_development	SET	20	0.48746	0.01592	0.24551	0.023553
GO_bp:go_pathway_restricted_smad_protein_phosphorylation	SET	61	0.26141	0.014893	0.13167	0.023562
GO_bp:go_nuclear_export	SET	185	0.13412	0.013262	0.067582	0.023609
GO_bp:go_cell_cell_adhesion_mediated_by_integrin	SET	16	0.52802	0.015425	0.26608	0.023611
Curated_gene_sets:wu_cell_migration	SET	173	0.15095	0.014439	0.076081	0.023634
GO_bp:go_sex_differentiation	SET	245	0.12881	0.014635	0.064931	0.023646
Curated_gene_sets:lein_oligodendrocyte_markers	SET	73	0.23358	0.014553	0.11781	0.023713
GO_bp:go_glucocorticoid_metabolic_process	SET	22	0.41329	0.014155	0.20855	0.02376
GO_mf:go_adrenergic_receptor_activity	SET	15	0.53365	0.015095	0.26932	0.023778
GO_bp:go_head_morphogenesis	SET	35	0.33835	0.014612	0.17077	0.023782
GO_mf:go_protein_domain_specific_binding	SET	649	0.076372	0.013967	0.038579	0.023882
Curated_gene_sets:chin_breast_cancer_copy_number_dn	SET	12	0.57114	0.014451	0.28856	0.0239
Curated_gene_sets:bilban_b_cll_lpl_up	SET	56	0.28154	0.015371	0.14226	0.023916
GO_mf:go_corticotropin_releasing_hormone_receptor_binding	SET	5	0.84481	0.0138	0.42711	0.023974
Curated_gene_sets:reactome_mapk_family_signaling_cascades	SET	285	0.11414	0.013971	0.057735	0.024035
GO_bp:go_atp_hydrolysis_coupled_cation_transmembrane_transport	SET	55	0.24989	0.013521	0.12641	0.024043
GO_bp:go_myofibril_assembly	SET	68	0.23534	0.014154	0.11916	0.024138
GO_bp:go_regulation_of_attachment_of_spindle_microtubules_to_kinetochore	SET	12	0.52959	0.0134	0.26816	0.024147
GO_bp:go_negative_regulation_of_photoreceptor_cell_differentiation	SET	8	0.79316	0.016388	0.40169	0.024166
Curated_gene_sets:turjanski_mapk7_targets	SET	8	0.72195	0.014917	0.36598	0.024275
GO_bp:go_positive_regulation_of_cell_adhesion_mediated_by_integrin	SET	19	0.44359	0.01412	0.22488	0.02428
GO_bp:go_regulation_of_somatic_stem_cell_population_maintenance	SET	6	0.94026	0.016825	0.47697	0.02435
Curated_gene_sets:marks_hdac_targets_dn	SET	13	0.53707	0.014144	0.27257	0.024405
Curated_gene_sets:reactome_nuclear_envelope_reassembly	SET	12	0.55595	0.014067	0.28237	0.024491
GO_bp:go_cellular_response_to_salt_stress	SET	9	0.73773	0.016167	0.37487	0.024546
GO_bp:go_myotube_cell_development	SET	34	0.32781	0.013953	0.16658	0.024551
GO_bp:go_tissue_morphogenesis	SET	626	0.0804	0.01445	0.040925	0.02474
GO_bp:go_activation_of_janus_kinase_activity	SET	15	0.52328	0.014802	0.26652	0.02481
Curated_gene_sets:matthews_ap1_targets	SET	16	0.51856	0.015149	0.26412	0.024811
Curated_gene_sets:zirn_tretinoin_response_up	SET	18	0.47914	0.014846	0.24423	0.024896
Curated_gene_sets:reactome_serine_biosynthesis	SET	9	0.71874	0.015751	0.36635	0.024897
GO_bp:go_negative_regulation_of_epidermal_growth_factor_activated_receptor_activity	SET	14	0.55161	0.015075	0.28133	0.024962
GO_bp:go_presynaptic_endocytosis	SET	50	0.28226	0.014563	0.14405	0.02504
Curated_gene_sets:reactome_rho_gtpases_activate_wasps_and_waves	SET	34	0.32312	0.013754	0.16492	0.025052
Curated_gene_sets:torchia_targets_of_ewsr1_fli1_fusion_dn	SET	293	0.11489	0.014256	0.058642	0.025058
GO_bp:go_regulation_of_kinase_activity	SET	814	0.067546	0.013771	0.034493	0.02511
Curated_gene_sets:reactome_hats_acetylate_histones	SET	111	0.17863	0.01371	0.09123	0.025122
GO_bp:go_regulation_of_axon_diameter	SET	3	0.99079	0.012538	0.50605	0.02513
GO_bp:go_histone_deacetylation	SET	63	0.24361	0.014104	0.12443	0.025134
Curated_gene_sets:rodrigues_thyroid_carcinoma_poorly_differentiated_dn	SET	730	0.072331	0.013998	0.036993	0.025285
Curated_gene_sets:biocarta_racc_pathway	SET	13	0.62211	0.016383	0.31819	0.025291
GO_bp:go_subpallium_development	SET	24	0.46682	0.016699	0.23886	0.025337
Curated_gene_sets:pid_integrin1_pathway	SET	63	0.26012	0.01506	0.13313	0.025365
GO_mf:go_sequence_specific_double_stranded_dna_binding	SET	817	0.071148	0.014531	0.036419	0.025384
GO_bp:go_cranial_skeletal_system_development	SET	66	0.26318	0.015594	0.13477	0.025435
Curated_gene_sets:kyng_dna_damage_by_4nqo	SET	33	0.35427	0.014857	0.18144	0.025444
GO_bp:go_morphogenesis_of_an_epithelium	SET	500	0.089348	0.014401	0.0458	0.025548
GO_bp:go_exogenous_drug_catabolic_process	SET	22	0.40373	0.013828	0.20695	0.025549
Curated_gene_sets:hellebrekers_silenced_during_tumor_angiogenesis	SET	73	0.23128	0.01441	0.11856	0.025556
GO_mf:go_rrna_adenine_methyltransferase_activity	SET	8	0.63025	0.013022	0.3231	0.025559
GO_cc:go_glial_cell_projection	SET	23	0.40743	0.014268	0.20888	0.025566
GO_bp:go_actomyosin_contractile_ring_organization	SET	7	0.66144	0.012784	0.33927	0.02562
Curated_gene_sets:sig_bcr_signaling_pathway	SET	44	0.26864	0.013005	0.13785	0.025668
GO_bp:go_metanephric_glomerulus_development	SET	15	0.54289	0.015357	0.27869	0.025716
GO_bp:go_regulation_of_tissue_remodeling	SET	67	0.2422	0.014459	0.12434	0.025721
GO_bp:go_alditol_biosynthetic_process	SET	6	0.74733	0.013373	0.38379	0.025762
GO_bp:go_metanephric_collecting_duct_development	SET	9	0.55065	0.012067	0.28282	0.025777
Curated_gene_sets:riz_erythroid_differentiation_6hr	SET	37	0.31857	0.014144	0.16364	0.025792
GO_bp:go_negative_regulation_of_rho_protein_signal_transduction	SET	22	0.38298	0.013117	0.19699	0.025948
GO_mf:go_protein_heterodimerization_activity	SET	453	0.091324	0.014029	0.046984	0.025973
Curated_gene_sets:browne_hcmv_infection_12hr_dn	SET	95	0.21394	0.015197	0.11011	0.026023
GO_bp:go_histone_h2a_acetylation	SET	13	0.52471	0.013818	0.27023	0.026096
GO_mf:go_phosphatidylinositol_4_5_bisphosphate_5_phosphatase_activity	SET	7	0.63971	0.012364	0.32967	0.02617
GO_bp:go_regulation_of_adenylate_cyclase_activity	SET	29	0.37797	0.01486	0.19491	0.026246
GO_bp:go_cellular_magnesium_ion_homeostasis	SET	4	0.90651	0.013245	0.46827	0.02645
GO_bp:go_regulation_of_cell_cell_adhesion_mediated_by_integrin	SET	11	0.64731	0.015681	0.33452	0.0265
GO_bp:go_monocyte_extravasation	SET	6	0.81028	0.014499	0.41882	0.026523
Curated_gene_sets:reactome_pregnenolone_biosynthesis	SET	12	0.57649	0.014586	0.29809	0.026568
GO_bp:go_steroid_biosynthetic_process	SET	179	0.14102	0.013719	0.072952	0.026621
GO_bp:go_regulation_of_pseudopodium_assembly	SET	13	0.4493	0.011832	0.23243	0.026621
GO_mf:go_beta_tubulin_binding	SET	33	0.33495	0.014046	0.17328	0.026628
GO_mf:go_nitric_oxide_synthase_regulator_activity	SET	9	0.5877	0.012879	0.3041	0.026651
GO_mf:go_potassium_chloride_symporter_activity	SET	9	0.60734	0.013309	0.3144	0.026704
Curated_gene_sets:stambolsky_bound_by_mutated_tp53	SET	16	0.47474	0.013869	0.24582	0.026733
GO_bp:go_import_into_cell	SET	653	0.075868	0.013916	0.039291	0.026756
Curated_gene_sets:elvidge_hypoxia_up	SET	163	0.15202	0.014119	0.07874	0.026774
GO_bp:go_brush_border_assembly	SET	5	0.87385	0.014275	0.45282	0.026826
GO_bp:go_positive_regulation_of_amyloid_beta_clearance	SET	6	0.67059	0.012	0.34755	0.026845
GO_bp:go_regulation_of_smooth_muscle_cell_differentiation	SET	30	0.34324	0.013725	0.1779	0.026849
GO_bp:go_very_low_density_lipoprotein_particle_assembly	SET	11	0.50823	0.012312	0.26346	0.026871
Curated_gene_sets:spielman_lymphoblast_european_vs_asian_up	SET	451	0.084943	0.013021	0.044042	0.026894
Curated_gene_sets:meissner_brain_hcp_with_h3k4me3_and_h3k27me3	SET	1037	0.064822	0.014824	0.033616	0.026918
GO_bp:go_rna_localization	SET	213	0.1189	0.012607	0.061686	0.026967
Curated_gene_sets:rutella_response_to_hgf_vs_csf2rb_and_il4_dn	SET	230	0.12531	0.0138	0.065034	0.027004
GO_bp:go_cell_cycle	SET	1700	0.046288	0.013297	0.024027	0.027031
GO_mf:go_dna_binding_transcription_repressor_activity_rna_polymerase_ii_specific	SET	223	0.12771	0.013851	0.066299	0.027044
Curated_gene_sets:reactome_runx1_regulates_genes_involved_in_megakaryocyte_differentiation_and_platelet_function	SET	75	0.2274	0.01436	0.11818	0.02718
Curated_gene_sets:pid_pi3kci_pathway	SET	48	0.25324	0.012803	0.13162	0.027191
GO_bp:go_smooth_muscle_tissue_development	SET	19	0.48007	0.015282	0.24955	0.027202
Curated_gene_sets:chang_pou5f1_targets_up	SET	14	0.52848	0.014442	0.27477	0.027225
GO_bp:go_cardiac_septum_morphogenesis	SET	72	0.24978	0.015456	0.12996	0.02731
Curated_gene_sets:nikolsky_breast_cancer_1q21_amplicon	SET	37	0.47871	0.021254	0.24915	0.02735
GO_bp:go_regulation_of_synaptic_vesicle_endocytosis	SET	18	0.43744	0.013554	0.22777	0.027405
GO_mf:go_proton_exporting_atpase_activity	SET	29	0.35818	0.014082	0.1865	0.027406
GO_bp:go_spliceosomal_complex_assembly	SET	52	0.24224	0.012745	0.12626	0.027529
GO_bp:go_positive_regulation_of_ossification	SET	76	0.22384	0.014229	0.11676	0.027627
Curated_gene_sets:bakker_foxo3_targets_dn	SET	162	0.15398	0.014258	0.080343	0.027654
GO_bp:go_positive_regulation_of_response_to_external_stimulus	SET	283	0.11148	0.013599	0.05817	0.027663
GO_bp:go_supramolecular_fiber_organization	SET	609	0.076476	0.013563	0.039925	0.027724
GO_bp:go_regulation_of_activation_of_janus_kinase_activity	SET	9	0.66786	0.014636	0.34869	0.027732
GO_bp:go_glycerol_biosynthetic_process	SET	5	0.78371	0.012802	0.40934	0.027781
GO_bp:go_regulation_of_artery_morphogenesis	SET	3	1.3021	0.016477	0.68018	0.027799
GO_bp:go_muscle_cell_differentiation	SET	326	0.10766	0.014079	0.056298	0.027925
GO_mf:go_tat_protein_binding	SET	10	0.73967	0.017086	0.38727	0.028078
GO_bp:go_mammary_gland_epithelial_cell_differentiation	SET	17	0.48895	0.014723	0.256	0.028081
Curated_gene_sets:gerhold_adipogenesis_dn	SET	59	0.24261	0.013594	0.12705	0.0281
Curated_gene_sets:kyng_environmental_stress_response_not_by_4nqo_in_old	SET	11	0.53553	0.012974	0.28044	0.028101
Curated_gene_sets:reactome_lysosphingolipid_and_lpa_receptors	SET	14	0.46486	0.012704	0.2435	0.028133
GO_bp:go_transforming_growth_factor_beta_production	SET	34	0.32949	0.014025	0.1726	0.028141
GO_bp:go_negative_regulation_of_viral_transcription	SET	22	0.41978	0.014378	0.22005	0.028228
GO_bp:go_positive_regulation_of_oxidative_phosphorylation	SET	7	0.80301	0.01552	0.42132	0.028339
Curated_gene_sets:schraets_mll_targets_dn	SET	32	0.36262	0.014975	0.19029	0.028355
GO_bp:go_nuclear_transport	SET	315	0.099055	0.012737	0.05198	0.028357
GO_bp:go_positive_regulation_of_protein_localization_to_centrosome	SET	7	0.72738	0.014058	0.38175	0.028373
GO_bp:go_response_to_laminar_fluid_shear_stress	SET	14	0.52326	0.0143	0.27464	0.028385
Curated_gene_sets:weigel_oxidative_stress_by_hne_and_tbh	SET	58	0.26338	0.014633	0.13825	0.028389
Curated_gene_sets:reactome_activation_of_bh3_only_proteins	SET	30	0.34816	0.013922	0.18283	0.028448
GO_bp:go_regulation_of_keratinocyte_differentiation	SET	38	0.30714	0.01382	0.16133	0.028475
GO_bp:go_regulation_of_alkaline_phosphatase_activity	SET	8	0.75894	0.015681	0.39885	0.028542
Curated_gene_sets:matzuk_cumulus_expansion	SET	9	0.70093	0.01536	0.36854	0.028598
Curated_gene_sets:ly_aging_old_up	SET	6	0.79599	0.014244	0.41853	0.028602
Curated_gene_sets:ikeda_mir133_targets_up	SET	41	0.32216	0.015056	0.1694	0.028609
GO_bp:go_cardiac_atrium_development	SET	33	0.34516	0.014475	0.18156	0.028657
Curated_gene_sets:schmahl_pdgf_signaling	SET	9	0.5597	0.012265	0.29463	0.028745
Curated_gene_sets:pid_s1p_s1p4_pathway	SET	14	0.47423	0.01296	0.24974	0.028799
GO_bp:go_negative_regulation_of_epidermal_cell_differentiation	SET	12	0.59767	0.015122	0.31478	0.028812
GO_bp:go_metanephric_nephron_epithelium_development	SET	23	0.39173	0.013718	0.20644	0.028887
GO_mf:go_protein_containing_complex_binding	SET	1033	0.058402	0.013331	0.030784	0.028911
Curated_gene_sets:reactome_clec7a_dectin_1_signaling	SET	96	0.18829	0.013445	0.099296	0.028973
GO_bp:go_embryonic_viscerocranium_morphogenesis	SET	11	0.57627	0.013961	0.30413	0.02907
Curated_gene_sets:dang_regulated_by_myc_dn	SET	235	0.1238	0.01378	0.065389	0.029164
GO_cc:go_extracellular_matrix_component	SET	46	0.29869	0.014783	0.15777	0.029178
Curated_gene_sets:gaussmann_mll_af4_fusion_targets_g_up	SET	225	0.12861	0.01401	0.067945	0.029196
Curated_gene_sets:biocarta_agpcr_pathway	SET	11	0.54464	0.013194	0.28788	0.029263
GO_bp:go_chondrocyte_development	SET	47	0.28031	0.014023	0.1482	0.029291
Curated_gene_sets:kegg_b_cell_receptor_signaling_pathway	SET	73	0.20423	0.012724	0.108	0.029324
GO_mf:go_amp_activated_protein_kinase_activity	SET	7	0.59497	0.011499	0.31472	0.029355
GO_bp:go_morphogenesis_of_a_branching_structure	SET	185	0.14646	0.014483	0.077506	0.029406
Curated_gene_sets:kegg_small_cell_lung_cancer	SET	82	0.19789	0.013064	0.10478	0.029481
GO_bp:go_cell_fate_specification_involved_in_pattern_specification	SET	11	0.56343	0.01365	0.29847	0.029539
Curated_gene_sets:kegg_epithelial_cell_signaling_in_helicobacter_pylori_infection	SET	64	0.22139	0.012918	0.11731	0.029578
GO_bp:go_epidermal_growth_factor_receptor_signaling_pathway	SET	116	0.17179	0.013477	0.091097	0.029672
GO_bp:go_synaptic_vesicle_budding_from_presynaptic_endocytic_zone_membrane	SET	6	0.71762	0.012841	0.38056	0.029678
GO_bp:go_tube_formation	SET	141	0.16309	0.014096	0.086539	0.029752
GO_mf:go_opioid_receptor_binding	SET	8	0.72718	0.015025	0.3859	0.029765
Curated_gene_sets:theodorou_mammary_tumorigenesis	SET	26	0.38929	0.014493	0.20673	0.029853
GO_bp:go_response_to_platelet_derived_growth_factor	SET	19	0.4152	0.013217	0.22066	0.029951
GO_cc:go_smad_protein_complex	SET	7	0.94495	0.018263	0.5022	0.029952
Curated_gene_sets:tsuda_alveolar_soft_part_sarcoma	SET	10	0.53527	0.012364	0.28465	0.030033
Curated_gene_sets:pid_angiopoietin_receptor_pathway	SET	46	0.26927	0.013328	0.14321	0.030047
GO_cc:go_hfe_transferrin_receptor_complex	SET	8	0.57658	0.011913	0.30666	0.03005
GO_bp:go_tube_closure	SET	87	0.20163	0.013709	0.10726	0.030083
GO_bp:go_positive_regulation_of_glomerulus_development	SET	9	0.64389	0.01411	0.34289	0.03021
GO_bp:go_positive_regulation_of_glutamate_receptor_signaling_pathway	SET	12	0.58773	0.014871	0.31299	0.030212
GO_bp:go_protein_insertion_into_membrane	SET	60	0.22267	0.012582	0.11864	0.030277
Curated_gene_sets:reactome_dag_and_ip3_signaling	SET	39	0.29157	0.01329	0.15538	0.030301
Curated_gene_sets:gross_hif1a_targets_dn	SET	25	0.35467	0.012948	0.18901	0.030302
GO_bp:go_chromatin_organization	SET	689	0.070288	0.01323	0.037465	0.03033
GO_cc:go_extracellular_matrix	SET	492	0.086534	0.013839	0.046131	0.030349
GO_bp:go_positive_regulation_of_endothelial_cell_differentiation	SET	16	0.49963	0.014596	0.26645	0.030399
GO_mf:go_double_stranded_dna_binding	SET	901	0.063691	0.013628	0.033977	0.030439
GO_bp:go_corpus_callosum_development	SET	16	0.45196	0.013203	0.24127	0.030524
GO_bp:go_regulation_of_lyase_activity	SET	44	0.29384	0.014224	0.15692	0.030571
Curated_gene_sets:gargalovic_response_to_oxidized_phospholipids_black_dn	SET	11	0.61187	0.014823	0.32686	0.030616
GO_cc:go_proton_transporting_two_sector_atpase_complex_catalytic_domain	SET	16	0.44841	0.0131	0.23967	0.030685
GO_bp:go_regulation_of_peptidyl_threonine_phosphorylation	SET	41	0.30217	0.014121	0.16155	0.030717
GO_bp:go_non_canonical_wnt_signaling_pathway_via_mapk_cascade	SET	7	0.71502	0.01382	0.38229	0.030724
GO_mf:go_dna_methyltransferase_activity	SET	6	0.824	0.014745	0.44078	0.030791
Curated_gene_sets:kim_wt1_targets_8hr_up	SET	163	0.14298	0.013279	0.076508	0.030836
GO_bp:go_negative_regulation_of_vascular_endothelial_cell_proliferation	SET	4	0.87583	0.012797	0.46875	0.030858
GO_bp:go_negative_regulation_of_cd4_positive_alpha_beta_t_cell_differentiation	SET	19	0.43029	0.013697	0.2303	0.030864
GO_bp:go_cellular_response_to_oxygen_containing_compound	SET	1050	0.059338	0.013649	0.031788	0.030983
GO_bp:go_regulation_of_myoblast_fusion	SET	20	0.45003	0.014697	0.24114	0.031011
GO_bp:go_fc_receptor_signaling_pathway	SET	174	0.13669	0.013113	0.073305	0.031123
GO_bp:go_transepithelial_transport	SET	18	0.47122	0.0146	0.25281	0.031176
GO_bp:go_muscle_tissue_development	SET	368	0.09664	0.013412	0.051858	0.031202
Curated_gene_sets:hoegerkorp_cd44_targets_temporal_dn	SET	26	0.37336	0.0139	0.20042	0.03125
GO_bp:go_endothelial_cell_proliferation	SET	132	0.16065	0.013438	0.086243	0.031255
GO_mf:go_arachidonic_acid_monooxygenase_activity	SET	15	0.49791	0.014084	0.26755	0.031383
GO_bp:go_regeneration	SET	176	0.13545	0.013067	0.072806	0.031422
GO_bp:go_apoptotic_process_involved_in_heart_morphogenesis	SET	5	0.96668	0.015791	0.51969	0.031445
Curated_gene_sets:reactome_nuclear_signaling_by_erbb4	SET	32	0.29	0.011976	0.15591	0.03145
GO_bp:go_b_cell_receptor_signaling_pathway	SET	54	0.25105	0.01346	0.13498	0.031458
Curated_gene_sets:biocarta_inflam_pathway	SET	23	0.36019	0.012614	0.19369	0.031474
Curated_gene_sets:kobayashi_egfr_signaling_6hr_dn	SET	17	0.43388	0.013065	0.23346	0.031555
Curated_gene_sets:reactome_signaling_by_nodal	SET	18	0.44865	0.013901	0.24143	0.031569
GO_bp:go_molybdopterin_cofactor_biosynthetic_process	SET	7	0.7536	0.014565	0.40581	0.031662
GO_bp:go_negative_regulation_of_muscle_cell_differentiation	SET	48	0.26154	0.013222	0.14085	0.031678
GO_bp:go_regulation_of_gluconeogenesis_by_regulation_of_transcription_from_rna_polymerase_ii_promoter	SET	7	0.70609	0.013647	0.38033	0.031698
GO_bp:go_transforming_growth_factor_beta1_production	SET	10	0.60489	0.013972	0.32605	0.031793
Curated_gene_sets:kinsey_targets_of_ewsr1_flii_fusion_up	SET	1220	0.052736	0.013013	0.028427	0.031797
GO_bp:go_regulation_of_photoreceptor_cell_differentiation	SET	9	0.73266	0.016056	0.39514	0.031864
Curated_gene_sets:bidus_metastasis_dn	SET	142	0.14734	0.012779	0.079482	0.031899
GO_bp:go_fc_epsilon_receptor_signaling_pathway	SET	108	0.16752	0.012683	0.09038	0.031917
GO_cc:go_transcription_factor_complex	SET	338	0.10193	0.013568	0.055033	0.032012
GO_bp:go_regulation_of_nitric_oxide_mediated_signal_transduction	SET	10	0.65793	0.015197	0.35539	0.032075
GO_bp:go_embryonic_organ_development	SET	407	0.099474	0.014503	0.053751	0.032118
GO_mf:go_3_5_rna_helicase_activity	SET	18	0.40554	0.012565	0.21922	0.032173
GO_bp:go_response_to_hydrostatic_pressure	SET	5	0.88095	0.014391	0.47633	0.032205
GO_bp:go_b_cell_differentiation	SET	121	0.1728	0.013843	0.093606	0.032455
GO_bp:go_cellular_response_to_laminar_fluid_shear_stress	SET	7	0.74093	0.01432	0.4014	0.032466
GO_cc:go_ell_eaf_complex	SET	5	0.68235	0.011147	0.36998	0.03258
GO_bp:go_establishment_of_lymphocyte_polarity	SET	11	0.52052	0.01261	0.28262	0.032762
Curated_gene_sets:reactome_vegf_ligand_receptor_interactions	SET	7	0.75499	0.014592	0.41006	0.032806
GO_mf:go_chromatin_binding	SET	489	0.0816	0.013011	0.044336	0.032857
GO_bp:go_cellular_response_to_organic_cyclic_compound	SET	514	0.083096	0.013575	0.04515	0.032862
Curated_gene_sets:biocarta_vitcb_pathway	SET	9	0.73725	0.016156	0.40064	0.032879
GO_bp:go_regulation_of_muscle_adaptation	SET	80	0.20985	0.013685	0.11405	0.032889
Curated_gene_sets:lee_bmp2_targets_up	SET	725	0.067109	0.012945	0.0365	0.032996
Curated_gene_sets:biocarta_lis1_pathway	SET	18	0.39657	0.012287	0.21573	0.03302
Curated_gene_sets:ross_aml_with_cbfb_myh11_fusion	SET	48	0.2824	0.014277	0.15363	0.033029
Curated_gene_sets:yanagihara_esx1_targets	SET	26	0.37706	0.014038	0.20516	0.033044
GO_bp:go_cellular_monovalent_inorganic_cation_homeostasis	SET	103	0.17764	0.013136	0.096714	0.033134
Curated_gene_sets:mcbryan_pubertal_breast_4_5wk_dn	SET	181	0.12983	0.012701	0.070698	0.033155
Curated_gene_sets:reactome_chylomicron_clearance	SET	5	0.85614	0.013986	0.46621	0.033159
GO_bp:go_dentate_gyrus_development	SET	15	0.52522	0.014857	0.28604	0.033177
GO_bp:go_phagosome_maturation	SET	41	0.27295	0.012756	0.14875	0.03326
GO_bp:go_purine_nucleoside_diphosphate_metabolic_process	SET	9	0.71264	0.015617	0.38859	0.033345
GO_bp:go_regulation_of_cell_substrate_adhesion	SET	195	0.135	0.013702	0.073633	0.033379
GO_bp:go_cellular_potassium_ion_homeostasis	SET	13	0.56143	0.014785	0.30647	0.033491
GO_bp:go_metanephros_development	SET	87	0.20717	0.014086	0.1131	0.033508
GO_bp:go_endothelial_cell_apoptotic_process	SET	52	0.25267	0.013294	0.13796	0.033526
Curated_gene_sets:reactome_incretin_synthesis_secretion_and_inactivation	SET	22	0.37999	0.013015	0.20757	0.033584
GO_bp:go_androgen_receptor_signaling_pathway	SET	55	0.23139	0.01252	0.1264	0.033588
GO_bp:go_regulation_of_transferase_activity	SET	908	0.059745	0.012831	0.03264	0.033604
GO_bp:go_positive_regulation_of_hormone_secretion	SET	124	0.16484	0.013368	0.09007	0.033621
Curated_gene_sets:reactome_elastic_fibre_formation	SET	46	0.26925	0.013326	0.14716	0.033664
Curated_gene_sets:reactome_egfr_interacts_with_phospholipase_c_gamma	SET	10	0.57577	0.0133	0.31495	0.033775
Curated_gene_sets:reactome_intracellular_signaling_by_second_messengers	SET	295	0.1049	0.01306	0.057389	0.033796
Curated_gene_sets:tseng_adipogenic_potential_dn	SET	39	0.27928	0.01273	0.15281	0.03381
Curated_gene_sets:west_adrenocortical_tumor_dn	SET	494	0.079773	0.012783	0.043653	0.033824
GO_bp:go_vasculogenesis	SET	72	0.2302	0.014244	0.12601	0.033872
Curated_gene_sets:reactome_crosslinking_of_collagen_fibrils	SET	16	0.44987	0.013142	0.24628	0.03388
Curated_gene_sets:gryder_pax3foxo1_enhancers_in_tads	SET	985	0.062138	0.013869	0.034025	0.033917
GO_bp:go_regulation_of_antigen_processing_and_presentation_of_peptide_or_polysaccharide_antigen_via_mhc_class_ii	SET	2	1.5044	0.015544	0.82387	0.033929
Curated_gene_sets:sesto_response_to_uv_c3	SET	18	0.41131	0.012744	0.22526	0.03394
GO_bp:go_retina_vasculature_development_in_camera_type_eye	SET	17	0.46053	0.013867	0.25223	0.03395
Curated_gene_sets:kyng_normal_aging_up	SET	14	0.44558	0.012177	0.24406	0.033958
Curated_gene_sets:reactome_peptide_hormone_biosynthesis	SET	14	0.42452	0.011601	0.23255	0.033971
GO_bp:go_cellular_response_to_virus	SET	45	0.25268	0.01237	0.13844	0.033991
GO_bp:go_regulation_of_positive_chemotaxis	SET	24	0.3843	0.013747	0.21075	0.034127
Curated_gene_sets:biocarta_ps1_pathway	SET	13	0.48361	0.012736	0.26532	0.034182
Curated_gene_sets:chyla_cbfa2t3_targets_dn	SET	225	0.11797	0.012851	0.064724	0.034186
Curated_gene_sets:yagi_aml_with_t_8_21_translocation	SET	331	0.095797	0.012621	0.052563	0.034197
GO_bp:go_glial_cell_proliferation	SET	43	0.28882	0.013822	0.15857	0.034277
GO_bp:go_negative_regulation_of_multicellular_organismal_process	SET	1107	0.055389	0.013061	0.030428	0.034361
Curated_gene_sets:martinez_response_to_trabectedin	SET	48	0.29317	0.014822	0.16111	0.034416
Curated_gene_sets:reactome_calcitonin_like_ligand_receptors	SET	10	0.64735	0.014953	0.35585	0.034453
GO_bp:go_covalent_chromatin_modification	SET	420	0.084954	0.012577	0.046726	0.034531
GO_mf:go_modified_amino_acid_transmembrane_transporter_activity	SET	14	0.51752	0.014143	0.28473	0.034574
GO_bp:go_nucleus_organization	SET	125	0.14331	0.011668	0.078863	0.034602
GO_bp:go_positive_regulation_of_alcohol_biosynthetic_process	SET	24	0.36858	0.013184	0.20288	0.034642
GO_bp:go_atp_biosynthetic_process	SET	40	0.26682	0.012317	0.14687	0.034643
GO_bp:go_positive_regulation_of_cell_cycle_checkpoint	SET	9	0.50381	0.01104	0.27737	0.034665
Curated_gene_sets:kegg_graft_versus_host_disease	SET	17	0.41557	0.012514	0.22931	0.034979
Curated_gene_sets:wang_barretts_esophagus_and_esophagus_cancer_up	SET	23	0.38132	0.013353	0.21049	0.035034
GO_bp:go_positive_regulation_of_protein_export_from_nucleus	SET	20	0.41302	0.013489	0.22822	0.035176
GO_cc:go_outer_dynein_arm	SET	9	0.5946	0.01303	0.32862	0.035204
GO_mf:go_gtp_rho_binding	SET	18	0.35303	0.010938	0.19513	0.035222
Curated_gene_sets:howlin_cited1_targets_1_up	SET	31	0.30661	0.012463	0.16962	0.035337
GO_mf:go_ciliary_neurotrophic_factor_receptor_activity	SET	5	0.83168	0.013586	0.46011	0.035345
Curated_gene_sets:reactome_cation_coupled_chloride_cotransporters	SET	7	0.6701	0.012951	0.37085	0.035398
Curated_gene_sets:mullighan_npm1_signature_3_up	SET	307	0.096535	0.012257	0.053504	0.035606
GO_bp:go_alcohol_biosynthetic_process	SET	162	0.13102	0.012132	0.072635	0.035637
GO_mf:go_kinase_binding	SET	702	0.065048	0.012354	0.036065	0.035655
Curated_gene_sets:durchdewald_skin_carcinogenesis_dn	SET	249	0.11268	0.012905	0.062484	0.035678
GO_bp:go_negative_regulation_of_calcineurin_mediated_signaling	SET	14	0.43542	0.011899	0.24149	0.035696
Curated_gene_sets:kyng_environmental_stress_response_not_by_uv_in_old	SET	22	0.37613	0.012882	0.20861	0.035701
GO_mf:go_primary_mirna_binding	SET	8	0.55364	0.011439	0.30717	0.035749
Curated_gene_sets:plasari_tgfb1_targets_10hr_dn	SET	240	0.12004	0.0135	0.066608	0.035767
GO_bp:go_regulation_of_glucocorticoid_metabolic_process	SET	9	0.59994	0.013147	0.33297	0.035799
Curated_gene_sets:dazard_uv_response_cluster_g6	SET	141	0.15625	0.013505	0.086776	0.035895
Curated_gene_sets:mcbryan_pubertal_tgfb1_targets_up	SET	150	0.14549	0.012967	0.080892	0.036055
GO_bp:go_regulation_of_acyl_coa_biosynthetic_process	SET	8	0.58397	0.012066	0.32473	0.036071
Curated_gene_sets:wang_tumor_invasiveness_up	SET	353	0.089158	0.012123	0.049583	0.036085
Curated_gene_sets:sartipy_blunted_by_insulin_resistance_dn	SET	18	0.46784	0.014496	0.26021	0.036103
Curated_gene_sets:piccaluga_angioimmunoblastic_lymphoma_up	SET	204	0.12923	0.013412	0.071901	0.036152
Curated_gene_sets:amit_serum_response_60_mcf10a	SET	56	0.26174	0.01429	0.14564	0.036161
Curated_gene_sets:reactome_fibronectin_matrix_formation	SET	6	0.78963	0.01413	0.43966	0.036258
Curated_gene_sets:reactome_darpp_32_events	SET	24	0.35122	0.012564	0.19561	0.036292
Curated_gene_sets:reactome_adp_signalling_through_p2y_purinoceptor_1	SET	25	0.35034	0.01279	0.19512	0.036296
GO_mf:go_vascular_endothelial_growth_factor_receptor_binding	SET	13	0.56018	0.014752	0.31202	0.036308
GO_bp:go_negative_regulation_of_androgen_receptor_signaling_pathway	SET	15	0.51224	0.014489	0.28553	0.036419
GO_bp:go_contractile_actin_filament_bundle_assembly	SET	89	0.18698	0.012858	0.10429	0.036501
Curated_gene_sets:biocarta_bcr_pathway	SET	31	0.28854	0.011728	0.16096	0.036531
GO_bp:go_negative_regulation_of_keratinocyte_differentiation	SET	7	0.7323	0.014154	0.40856	0.036543
GO_bp:go_embryonic_organ_morphogenesis	SET	278	0.11596	0.014021	0.06474	0.036648
GO_bp:go_synaptic_transmission_glutamatergic	SET	88	0.20175	0.013795	0.11265	0.036661
GO_mf:go_interleukin_2_receptor_binding	SET	5	0.69699	0.011386	0.38922	0.036677
Curated_gene_sets:calvet_irinotecan_sensitive_vs_reverted_dn	SET	5	0.90765	0.014827	0.50739	0.036828
GO_bp:go_programmed_cell_death_in_response_to_reactive_oxygen_species	SET	10	0.54744	0.012645	0.30629	0.036953
GO_bp:go_negative_regulation_of_interleukin_6_production	SET	39	0.26599	0.012124	0.14885	0.036982
GO_bp:go_negative_regulation_of_immune_system_process	SET	419	0.085641	0.012664	0.047926	0.036982
GO_bp:go_positive_regulation_of_transferase_activity	SET	615	0.070638	0.012587	0.039534	0.036997
Curated_gene_sets:pid_cdc42_reg_pathway	SET	26	0.31693	0.011799	0.17753	0.037121
Curated_gene_sets:biocarta_slrp_pathway	SET	5	1.0301	0.016827	0.57706	0.037133
GO_bp:go_positive_regulation_of_protein_kinase_c_signaling	SET	9	0.63507	0.013917	0.35586	0.037173
Curated_gene_sets:pid_s1p_meta_pathway	SET	21	0.41216	0.013793	0.23098	0.037184
Curated_gene_sets:pid_integrin2_pathway	SET	27	0.35286	0.013387	0.1978	0.037228
Curated_gene_sets:wang_smarce1_targets_up	SET	273	0.11525	0.013812	0.064636	0.037296
GO_bp:go_regulation_of_protein_serine_threonine_kinase_activity	SET	476	0.079759	0.012552	0.044748	0.037349
GO_bp:go_cellular_response_to_corticosteroid_stimulus	SET	62	0.23508	0.013502	0.13191	0.037369
GO_bp:go_macrophage_colony_stimulating_factor_production	SET	5	0.9774	0.015966	0.54845	0.037373
Curated_gene_sets:reactome_ret_signaling	SET	42	0.25654	0.012134	0.14395	0.037374
Curated_gene_sets:kegg_pathways_in_cancer	SET	316	0.099297	0.012788	0.055744	0.03744
GO_bp:go_embryo_development_ending_in_birth_or_egg_hatching	SET	598	0.07684	0.013508	0.043158	0.037511
GO_bp:go_maintenance_of_presynaptic_active_zone_structure	SET	5	0.7213	0.011783	0.40516	0.037524
GO_bp:go_substrate_adhesion_dependent_cell_spreading	SET	87	0.18619	0.01266	0.10462	0.037563
Curated_gene_sets:kegg_regulation_of_autophagy	SET	32	0.3313	0.013682	0.18623	0.03763
GO_bp:go_lung_epithelium_development	SET	36	0.31683	0.013876	0.17814	0.037665
Curated_gene_sets:ruan_response_to_tnf_dn	SET	77	0.19505	0.01248	0.10971	0.037717
Curated_gene_sets:ross_aml_with_mll_fusions	SET	71	0.19961	0.012266	0.11228	0.037721
GO_bp:go_positive_regulation_of_gluconeogenesis_by_positive_regulation_of_transcription_from_rna_polymerase_ii_promoter	SET	5	0.8246	0.01347	0.46393	0.037758
Curated_gene_sets:ito_pttg1_targets_dn	SET	9	0.47423	0.010392	0.26695	0.037837
Curated_gene_sets:kegg_vasopressin_regulated_water_reabsorption	SET	41	0.2699	0.012613	0.15202	0.037925
Curated_gene_sets:matzuk_steroidogenesis	SET	8	0.67709	0.01399	0.38139	0.037934
GO_bp:go_positive_regulation_of_phenotypic_switching	SET	2	1.0446	0.010793	0.58893	0.038068
GO_bp:go_positive_regulation_of_methylation_dependent_chromatin_silencing	SET	10	0.61602	0.014229	0.34738	0.038098
GO_cc:go_cortical_actin_cytoskeleton	SET	79	0.19217	0.012453	0.10839	0.038125
Curated_gene_sets:kasler_hdac7_targets_1_up	SET	186	0.12641	0.012534	0.071316	0.038158
GO_bp:go_cellular_metabolic_compound_salvage	SET	33	0.2921	0.01225	0.1649	0.038255
GO_bp:go_regulation_of_epithelial_cell_apoptotic_process	SET	71	0.21216	0.013037	0.11979	0.038281
GO_bp:go_primary_alcohol_metabolic_process	SET	62	0.23278	0.01337	0.13144	0.038286
Curated_gene_sets:reactome_synthesis_of_pips_at_the_plasma_membrane	SET	50	0.23435	0.012091	0.13233	0.038298
GO_bp:go_outer_mitochondrial_membrane_organization	SET	7	0.63448	0.012263	0.3583	0.038306
GO_cc:go_cytoskeleton_of_presynaptic_active_zone	SET	6	0.7493	0.013408	0.42328	0.038352
GO_cc:go_extrinsic_component_of_cytoplasmic_side_of_plasma_membrane	SET	86	0.19536	0.013207	0.11042	0.038435
GO_bp:go_alkaloid_metabolic_process	SET	5	0.67711	0.011061	0.38344	0.038718
Curated_gene_sets:reactome_runx3_regulates_bcl2l11_bim_transcription	SET	5	1.0027	0.01638	0.56793	0.038744
GO_bp:go_cellular_response_to_acid_chemical	SET	198	0.12743	0.013032	0.07219	0.038768
GO_bp:go_negative_regulation_of_cellular_response_to_vascular_endothelial_growth_factor_stimulus	SET	9	0.66195	0.014506	0.37499	0.03877
GO_mf:go_hydrolase_activity_acting_on_acid_anhydrides	SET	862	0.059497	0.012466	0.033716	0.038823
Curated_gene_sets:streicher_lsm1_targets_up	SET	41	0.29602	0.013834	0.16799	0.039032
GO_bp:go_positive_regulation_of_protein_metabolic_process	SET	1506	0.045733	0.012435	0.025958	0.039062
Curated_gene_sets:sasson_response_to_forskolin_up	SET	81	0.19032	0.012488	0.10807	0.039114
GO_cc:go_semaphorin_receptor_complex	SET	9	0.6869	0.015053	0.3901	0.039143
GO_mf:go_semaphorin_receptor_activity	SET	9	0.6869	0.015053	0.3901	0.039143
GO_bp:go_muscle_system_process	SET	420	0.087487	0.012952	0.049692	0.039162
GO_bp:go_dopamine_receptor_signaling_pathway	SET	41	0.27174	0.012699	0.15438	0.039198
Curated_gene_sets:charafe_breast_cancer_luminal_vs_basal_dn	SET	429	0.088112	0.013181	0.050072	0.039238
Curated_gene_sets:pid_rhoa_reg_pathway	SET	42	0.28509	0.013484	0.16216	0.039375
Curated_gene_sets:turjanski_mapk14_targets	SET	9	0.63681	0.013955	0.36222	0.039375
GO_bp:go_regulation_of_hemopoiesis	SET	439	0.08256	0.01249	0.047013	0.039545
GO_bp:go_response_to_wounding	SET	620	0.070862	0.012677	0.040357	0.039565
GO_cc:go_fibrillar_collagen_trimer	SET	10	0.61368	0.014175	0.34958	0.039595
GO_bp:go_negative_regulation_of_small_gtpase_mediated_signal_transduction	SET	54	0.2374	0.012728	0.1353	0.039675
GO_bp:go_tight_junction_organization	SET	53	0.23649	0.012562	0.13482	0.039714
GO_bp:go_microtubule_nucleation	SET	23	0.3295	0.011539	0.18795	0.039799
Curated_gene_sets:reactome_pkmts_methylate_histone_lysines	SET	58	0.21725	0.01207	0.12394	0.039822
GO_bp:go_regulation_of_extracellular_matrix_assembly	SET	9	0.61471	0.013471	0.35075	0.039847
GO_mf:go_proton_transporting_atp_synthase_activity_rotational_mechanism	SET	16	0.36784	0.010746	0.20989	0.039851
GO_bp:go_hyperosmotic_response	SET	23	0.38024	0.013316	0.21702	0.039888
Curated_gene_sets:gazda_diamond_blackfan_anemia_erythroid_dn	SET	422	0.079405	0.011783	0.045336	0.03994
GO_bp:go_positive_regulation_of_t_helper_1_type_immune_response	SET	20	0.39663	0.012953	0.22667	0.040085
Curated_gene_sets:reactome_programmed_cell_death	SET	172	0.12623	0.01204	0.072185	0.040181
GO_bp:go_extrinsic_apoptotic_signaling_pathway	SET	211	0.11903	0.012561	0.068078	0.040207
Curated_gene_sets:gargalovic_response_to_oxidized_phospholipids_lightgreen_dn	SET	8	0.60339	0.012467	0.34514	0.040222
GO_bp:go_blood_vessel_endothelial_cell_migration	SET	105	0.16659	0.012437	0.095335	0.040294
GO_bp:go_kidney_epithelium_development	SET	132	0.15726	0.013154	0.090011	0.040321
GO_bp:go_endocytosis	SET	520	0.076004	0.012486	0.043509	0.04034
GO_bp:go_dopamine_biosynthetic_process	SET	11	0.58883	0.014265	0.33716	0.040376
GO_mf:go_atpase_activity	SET	409	0.081968	0.011979	0.046944	0.040408
GO_bp:go_glandular_epithelial_cell_development	SET	25	0.36806	0.013437	0.21087	0.040466
GO_bp:go_zymogen_inhibition	SET	10	0.54986	0.012701	0.31508	0.040491
Curated_gene_sets:tien_intestine_probiotics_6hr_dn	SET	162	0.13244	0.012263	0.075916	0.040546
GO_bp:go_ribose_phosphate_biosynthetic_process	SET	168	0.12679	0.011954	0.072702	0.040586
Curated_gene_sets:mori_mature_b_lymphocyte_up	SET	80	0.19925	0.012994	0.1143	0.040654
GO_bp:go_negative_regulation_of_keratinocyte_proliferation	SET	12	0.54996	0.013915	0.31554	0.040682
Curated_gene_sets:reactome_trna_modification_in_the_nucleus_and_cytosol	SET	41	0.25853	0.012082	0.14835	0.040702
GO_bp:go_positive_regulation_of_tissue_remodeling	SET	29	0.3191	0.012546	0.18317	0.040758
GO_bp:go_cell_adhesion_mediated_by_integrin	SET	67	0.20962	0.012514	0.12045	0.040916
GO_bp:go_regulation_of_stem_cell_division	SET	8	0.73198	0.015124	0.42064	0.040926
GO_bp:go_transforming_growth_factor_beta_receptor_signaling_pathway	SET	178	0.13605	0.013199	0.078218	0.040991
Curated_gene_sets:reactome_tie2_signaling	SET	19	0.36407	0.011589	0.20933	0.04101
GO_bp:go_second_messenger_mediated_signaling	SET	415	0.088269	0.012992	0.050771	0.041066
GO_bp:go_negative_regulation_of_developmental_process	SET	877	0.059404	0.012549	0.034203	0.041219
GO_bp:go_regulation_of_muscle_cell_differentiation	SET	142	0.14788	0.012826	0.085155	0.041244
GO_bp:go_response_to_magnesium_ion	SET	19	0.39165	0.012467	0.22561	0.041295
GO_bp:go_regulation_of_peptidyl_serine_phosphorylation	SET	127	0.15622	0.01282	0.090006	0.04132
Curated_gene_sets:greshock_cancer_copy_number_up	SET	323	0.097434	0.012684	0.056189	0.041466
Curated_gene_sets:mcclung_delta_fosb_targets_2wk	SET	45	0.26507	0.012977	0.15299	0.041589
GO_bp:go_negative_regulation_of_alpha_beta_t_cell_differentiation	SET	23	0.3748	0.013125	0.21635	0.04161
GO_mf:go_purine_ntp_dependent_helicase_activity	SET	70	0.18422	0.011241	0.10642	0.041722
GO_bp:go_regulation_of_superoxide_dismutase_activity	SET	2	0.94486	0.0097626	0.54601	0.041781
Curated_gene_sets:reactome_downstream_signaling_events_of_b_cell_receptor_bcr	SET	80	0.18443	0.012027	0.10661	0.041835
GO_bp:go_chromatin_remodeling_at_centromere	SET	41	0.24682	0.011535	0.14268	0.041837
GO_bp:go_protein_insertion_into_mitochondrial_membrane_involved_in_apoptotic_signaling_pathway	SET	30	0.31017	0.012403	0.17931	0.041839
Curated_gene_sets:yih_response_to_arsenite_c4	SET	16	0.45162	0.013193	0.26116	0.041887
GO_bp:go_muscle_organ_morphogenesis	SET	84	0.19816	0.01324	0.1146	0.041899
Curated_gene_sets:bandres_response_to_carmustin_mgmt_48hr_dn	SET	149	0.13328	0.011839	0.077177	0.042103
GO_bp:go_cell_volume_homeostasis	SET	29	0.31173	0.012256	0.18064	0.042208
Curated_gene_sets:reactome_ros_and_rns_production_in_phagocytes	SET	34	0.29018	0.012351	0.16815	0.042209
GO_bp:go_endothelial_cell_chemotaxis	SET	26	0.3259	0.012133	0.18907	0.042386
GO_cc:go_nuclear_transcription_factor_complex	SET	187	0.12604	0.01253	0.073211	0.042578
GO_bp:go_positive_regulation_of_bone_mineralization	SET	36	0.30109	0.013187	0.17503	0.042706
GO_bp:go_regulation_of_glial_cell_proliferation	SET	29	0.32273	0.012688	0.18765	0.042743
GO_bp:go_positive_regulation_of_kidney_development	SET	37	0.30845	0.013695	0.17936	0.04275
Curated_gene_sets:ly_aging_middle_dn	SET	16	0.37725	0.011021	0.2197	0.04299
GO_bp:go_behavioral_response_to_cocaine	SET	19	0.40258	0.012815	0.23446	0.042994
GO_cc:go_nuclear_chromatin	SET	340	0.090536	0.012086	0.052735	0.043016
GO_mf:go_telomerase_rna_binding	SET	21	0.3666	0.012268	0.21369	0.043131
Curated_gene_sets:reactome_platelet_homeostasis	SET	84	0.19263	0.012871	0.1123	0.04315
GO_mf:go_proton_transporting_atpase_activity_rotational_mechanism	SET	22	0.35674	0.012218	0.20799	0.043164
Curated_gene_sets:pid_vegfr1_2_pathway	SET	70	0.20364	0.012425	0.11874	0.043185
GO_bp:go_regulation_of_kidney_development	SET	50	0.26601	0.013725	0.15512	0.043198
GO_bp:go_regulation_of_neurotrophin_trk_receptor_signaling_pathway	SET	11	0.51073	0.012373	0.29804	0.04331
GO_bp:go_nucleobase_biosynthetic_process	SET	16	0.4154	0.012135	0.24266	0.043471
GO_bp:go_guanosine_containing_compound_metabolic_process	SET	23	0.33659	0.011787	0.19665	0.043492
Curated_gene_sets:reactome_cytochrome_c_mediated_apoptotic_response	SET	12	0.4414	0.011168	0.25796	0.043535
GO_cc:go_clathrin_coated_endocytic_vesicle_membrane	SET	31	0.3149	0.0128	0.18405	0.043551
Curated_gene_sets:kumamoto_response_to_nutlin_3a_up	SET	8	0.55868	0.011543	0.32653	0.043554
GO_bp:go_regulation_of_bone_remodeling	SET	44	0.27495	0.01331	0.16071	0.043565
GO_bp:go_tissue_remodeling	SET	152	0.13444	0.012061	0.078667	0.043733
GO_bp:go_phosphatidylinositol_dephosphorylation	SET	21	0.31422	0.010515	0.18391	0.04377
Curated_gene_sets:shepard_crush_and_burn_mutant_up	SET	194	0.11644	0.011789	0.068172	0.043819
GO_bp:go_nucleoside_triphosphate_biosynthetic_process	SET	67	0.19845	0.011848	0.11619	0.043822
GO_bp:go_skeletal_myofibril_assembly	SET	16	0.3951	0.011542	0.23146	0.043925
Curated_gene_sets:sesto_response_to_uv_c1	SET	70	0.20494	0.012505	0.12011	0.043986
Curated_gene_sets:scian_inversed_targets_of_tp53_and_tp73_dn	SET	28	0.30775	0.011889	0.18048	0.04409
GO_bp:go_positive_regulation_of_cardioblast_differentiation	SET	6	0.73747	0.013196	0.43257	0.044121
GO_cc:go_chromosome	SET	976	0.053164	0.011815	0.031184	0.044122
GO_bp:go_otic_vesicle_morphogenesis	SET	9	0.64145	0.014057	0.37629	0.044136
GO_mf:go_endodeoxyribonuclease_activity_producing_3_phosphomonoesters	SET	10	0.46361	0.010709	0.27199	0.044152
GO_bp:go_cellular_response_to_ketone	SET	87	0.18543	0.012608	0.1088	0.044165
Curated_gene_sets:reactome_abacavir_transport_and_metabolism	SET	10	0.58634	0.013544	0.3441	0.044203
Curated_gene_sets:phong_tnf_response_not_via_p38	SET	328	0.098014	0.012856	0.057537	0.044249
GO_bp:go_macrophage_activation	SET	79	0.19708	0.012771	0.11572	0.044292
Curated_gene_sets:pos_response_to_histamine_up	SET	12	0.42325	0.010709	0.24875	0.044434
Curated_gene_sets:halmos_cebpa_targets_dn	SET	43	0.27691	0.013252	0.16279	0.04448
GO_mf:go_small_gtpase_binding	SET	404	0.081662	0.011863	0.048012	0.044494
GO_bp:go_face_development	SET	47	0.26001	0.013008	0.15294	0.044561
GO_bp:go_myeloid_cell_differentiation	SET	379	0.088079	0.012401	0.051853	0.044703
GO_bp:go_glomerular_mesangium_development	SET	14	0.45365	0.012398	0.26713	0.044737
GO_bp:go_hormone_mediated_apoptotic_signaling_pathway	SET	5	0.71971	0.011757	0.424	0.044814
GO_bp:go_regulation_of_chemotaxis	SET	196	0.11845	0.012053	0.069786	0.044827
GO_bp:go_dna_replication_independent_nucleosome_organization	SET	49	0.22816	0.011654	0.13448	0.044902
GO_bp:go_negative_regulation_of_transforming_growth_factor_beta1_production	SET	5	0.75048	0.01226	0.4425	0.044951
GO_bp:go_positive_regulation_of_osteoblast_differentiation	SET	54	0.23099	0.012385	0.13628	0.045048
GO_bp:go_embryonic_neurocranium_morphogenesis	SET	6	0.72033	0.01289	0.42506	0.045078
Curated_gene_sets:basso_cd40_signaling_dn	SET	68	0.21115	0.012699	0.1246	0.045088
GO_bp:go_luteinizing_hormone_secretion	SET	10	0.5827	0.01346	0.34404	0.045171
Curated_gene_sets:pid_il23_pathway	SET	35	0.28355	0.012245	0.16744	0.045193
Curated_gene_sets:chen_metabolic_syndrom_network	SET	1153	0.050286	0.012086	0.029696	0.045202
GO_bp:go_negative_regulation_of_macrophage_differentiation	SET	7	0.67255	0.012999	0.39722	0.045224
GO_bp:go_animal_organ_maturation	SET	24	0.3684	0.013178	0.21761	0.045244
GO_bp:go_spinal_cord_motor_neuron_cell_fate_specification	SET	12	0.47541	0.012029	0.28084	0.045257
GO_bp:go_regulation_of_muscle_hypertrophy	SET	56	0.22928	0.012518	0.13545	0.045261
GO_bp:go_head_development	SET	721	0.065136	0.012531	0.038482	0.045271
GO_bp:go_regulation_of_vitamin_d_biosynthetic_process	SET	8	0.6622	0.013682	0.39129	0.045298
GO_bp:go_negative_regulation_of_guanyl_nucleotide_exchange_factor_activity	SET	5	0.69607	0.011371	0.4113	0.045298
Curated_gene_sets:kyng_environmental_stress_response_not_by_gamma_in_old	SET	28	0.30674	0.01185	0.18127	0.045318
GO_bp:go_2_oxoglutarate_metabolic_process	SET	16	0.3845	0.011233	0.22724	0.045326
GO_bp:go_negative_regulation_of_erbb_signaling_pathway	SET	51	0.25269	0.013167	0.14936	0.04535
GO_bp:go_regulation_of_cell_migration_involved_in_sprouting_angiogenesis	SET	36	0.27054	0.011849	0.16007	0.045509
GO_bp:go_commitment_of_neuronal_cell_to_specific_neuron_type_in_forebrain	SET	7	0.74443	0.014388	0.44057	0.045551
GO_bp:go_intra_s_dna_damage_checkpoint	SET	14	0.40129	0.010967	0.23752	0.045572
GO_bp:go_cellular_response_to_epinephrine_stimulus	SET	13	0.5413	0.014255	0.32056	0.045657
Curated_gene_sets:nikolsky_breast_cancer_20q11_amplicon	SET	31	0.5581	0.022685	0.33055	0.045673
Curated_gene_sets:reactome_pervasive_developmental_disorders	SET	11	0.53772	0.013027	0.3186	0.045738
Curated_gene_sets:park_hsc_markers	SET	42	0.27136	0.012835	0.1608	0.04576
GO_bp:go_glial_cell_activation	SET	40	0.26854	0.012396	0.1592	0.045836
GO_bp:go_venous_blood_vessel_development	SET	15	0.48856	0.01382	0.28971	0.045873
GO_cc:go_catalytic_complex	SET	1275	0.046186	0.011632	0.027391	0.045888
GO_bp:go_regulation_of_methylation_dependent_chromatin_silencing	SET	13	0.52083	0.013716	0.30891	0.045905
Curated_gene_sets:le_ski_targets_dn	SET	7	0.75851	0.01466	0.44992	0.045919
GO_bp:go_mesonephric_duct_development	SET	8	0.53834	0.011123	0.31934	0.045927
Curated_gene_sets:xu_hgf_targets_induced_by_akt1_48hr_up	SET	13	0.45812	0.012064	0.27195	0.046049
GO_bp:go_endoderm_formation	SET	49	0.2603	0.013296	0.15456	0.046089
GO_bp:go_positive_regulation_of_response_to_reactive_oxygen_species	SET	5	1.0144	0.016572	0.60315	0.046302
GO_bp:go_mononuclear_cell_differentiation	SET	34	0.29971	0.012757	0.17825	0.04635
GO_bp:go_response_to_corticosteroid	SET	157	0.13704	0.012493	0.081527	0.046406
Curated_gene_sets:kegg_chemokine_signaling_pathway	SET	181	0.11978	0.011718	0.071272	0.046423
GO_bp:go_regulation_of_leukocyte_migration	SET	172	0.12286	0.011718	0.073109	0.046446
Curated_gene_sets:sengupta_ebna1_anticorrelated	SET	136	0.13503	0.011464	0.080356	0.04645
Curated_gene_sets:shin_b_cell_lymphoma_cluster_7	SET	26	0.31713	0.011807	0.18882	0.046535
Curated_gene_sets:shaffer_irf4_targets_in_activated_dendritic_cell	SET	60	0.22026	0.012446	0.13115	0.046541
GO_bp:go_regulation_of_carbohydrate_metabolic_process_by_regulation_of_transcription_from_rna_polymerase_ii_promoter	SET	10	0.55606	0.012844	0.3312	0.046593
Curated_gene_sets:reactome_met_promotes_cell_motility	SET	40	0.28398	0.013109	0.16929	0.046734
Curated_gene_sets:burton_adipogenesis_4	SET	42	0.243	0.011493	0.14487	0.046749
Curated_gene_sets:ohm_methylated_in_adult_cancers	SET	27	0.33696	0.012784	0.20092	0.046777
GO_bp:go_skeletal_muscle_fiber_differentiation	SET	6	0.73104	0.013081	0.43596	0.046794
GO_bp:go_positive_regulation_of_dephosphorylation	SET	53	0.22971	0.012201	0.13701	0.046818
Curated_gene_sets:kegg_glycosphingolipid_biosynthesis_lacto_and_neolacto_series	SET	25	0.32456	0.011849	0.19362	0.046858
GO_bp:go_response_to_hydrogen_peroxide	SET	129	0.13954	0.01154	0.08326	0.046883
GO_cc:go_alpha_beta_t_cell_receptor_complex	SET	5	0.79721	0.013023	0.47587	0.046952
Curated_gene_sets:biocarta_akt_pathway	SET	20	0.35087	0.011459	0.20956	0.047042
GO_bp:go_developmental_process_involved_in_reproduction	SET	620	0.067376	0.012053	0.040246	0.047065
GO_bp:go_regulation_of_protein_dephosphorylation	SET	124	0.14003	0.011355	0.083651	0.047083
GO_mf:go_calcitonin_family_receptor_activity	SET	6	0.76111	0.013619	0.45488	0.047152
Curated_gene_sets:choi_atl_chronic_vs_acute_dn	SET	18	0.3477	0.010773	0.2079	0.047227
Curated_gene_sets:reactome_pi_metabolism	SET	80	0.17652	0.011511	0.10557	0.047261
GO_bp:go_multicellular_organism_growth	SET	142	0.1443	0.012516	0.086397	0.04745
Curated_gene_sets:reactome_pre_notch_processing_in_golgi	SET	17	0.42789	0.012884	0.25625	0.047487
GO_bp:go_regulation_of_calcineurin_mediated_signaling	SET	33	0.26805	0.011241	0.16055	0.047509
Curated_gene_sets:nikolsky_breast_cancer_21q22_amplicon	SET	15	0.57991	0.016403	0.34736	0.047521
Curated_gene_sets:chassot_skin_wound	SET	11	0.56853	0.013773	0.34059	0.047542
GO_bp:go_renal_system_process	SET	110	0.15991	0.012218	0.095814	0.047569
GO_bp:go_morphogenesis_of_an_endothelium	SET	14	0.4704	0.012855	0.28187	0.047583
GO_cc:go_mutlalpha_complex	SET	4	0.93533	0.013666	0.56064	0.047636
GO_bp:go_regulation_of_t_helper_2_cell_differentiation	SET	11	0.55232	0.01338	0.33108	0.047641
Curated_gene_sets:reactome_tight_junction_interactions	SET	29	0.31749	0.012483	0.19042	0.047733
Curated_gene_sets:biocarta_nfat_pathway	SET	51	0.22211	0.011574	0.13323	0.047756
Curated_gene_sets:senese_hdac1_and_hdac2_targets_dn	SET	215	0.11244	0.011977	0.067461	0.047786
GO_mf:go_histone_arginine_n_methyltransferase_activity	SET	9	0.56336	0.012346	0.33811	0.047848
Curated_gene_sets:biocarta_nthi_pathway	SET	21	0.3834	0.01283	0.2302	0.047911
Curated_gene_sets:chiang_liver_cancer_subclass_polysomy7_up	SET	70	0.19895	0.012139	0.11952	0.048015
Curated_gene_sets:chen_pdgf_targets	SET	18	0.40374	0.012509	0.24264	0.048069
GO_bp:go_negative_regulation_of_mononuclear_cell_migration	SET	8	0.62685	0.012952	0.37687	0.048136
GO_bp:go_negative_regulation_of_dna_damage_checkpoint	SET	3	1.3376	0.016926	0.8044	0.048178
Curated_gene_sets:climent_breast_cancer_copy_number_dn	SET	9	0.65553	0.014365	0.39446	0.048282
Curated_gene_sets:reactome_apoptotic_factor_mediated_response	SET	15	0.37907	0.010723	0.22816	0.048324
GO_mf:go_transforming_growth_factor_beta_receptor_pathway_specific_cytoplasmic_mediator_activity	SET	5	0.86078	0.014061	0.51815	0.048341
GO_bp:go_microtubule_organizing_center_localization	SET	28	0.27445	0.010603	0.1653	0.048436
Curated_gene_sets:chiaretti_t_all_relapse_prognosis	SET	19	0.41853	0.013323	0.25211	0.048458
GO_bp:go_establishment_of_mitotic_spindle_localization	SET	27	0.27674	0.010499	0.16676	0.048514
GO_cc:go_calcitonin_family_receptor_complex	SET	5	0.76339	0.01247	0.46001	0.048517
GO_bp:go_positive_regulation_of_epithelial_cell_proliferation	SET	175	0.12842	0.012354	0.077415	0.048581
Curated_gene_sets:reactome_c_type_lectin_receptors_clrs	SET	135	0.14153	0.011972	0.085374	0.048691
GO_mf:go_transcription_factor_binding	SET	611	0.066657	0.011841	0.040215	0.048718
GO_mf:go_beta_catenin_binding	SET	75	0.19342	0.012215	0.11674	0.048775
Curated_gene_sets:mattioli_multiple_myeloma_with_14q32_translocations	SET	34	0.30403	0.012941	0.18358	0.048853
Curated_gene_sets:han_jnk_singaling_up	SET	34	0.29438	0.01253	0.17782	0.048922
GO_bp:go_epithelial_cell_differentiation	SET	712	0.069718	0.013331	0.042119	0.048945
GO_bp:go_positive_regulation_of_chemotaxis	SET	124	0.14606	0.011845	0.088286	0.04903
Curated_gene_sets:pid_p38_alpha_beta_pathway	SET	29	0.28573	0.011234	0.17273	0.049053
GO_bp:go_collagen_activated_signaling_pathway	SET	10	0.57307	0.013237	0.34647	0.04907
Curated_gene_sets:lastowska_neuroblastoma_copy_number_dn	SET	784	0.065892	0.013195	0.039856	0.049149
GO_bp:go_regulation_of_cellular_response_to_macrophage_colony_stimulating_factor_stimulus	SET	5	0.83202	0.013592	0.50342	0.049202
Curated_gene_sets:eppert_ce_hsc_lsc	SET	38	0.28828	0.012971	0.17451	0.049282
Curated_gene_sets:naba_secreted_factors	SET	322	0.10046	0.013058	0.060896	0.049506
GO_bp:go_lobar_bronchus_development	SET	6	0.73016	0.013066	0.4428	0.049585
GO_bp:go_regulation_of_cell_population_proliferation	SET	1478	0.043865	0.011825	0.026603	0.049598
Curated_gene_sets:delpuech_foxo3_targets_up	SET	60	0.21474	0.012134	0.13024	0.049611
GO_bp:go_regulation_of_flagellated_sperm_motility	SET	15	0.4497	0.01272	0.27299	0.049758
Curated_gene_sets:wiederschain_targets_of_bmi1_and_pcgf2	SET	55	0.2298	0.012434	0.13951	0.049765
GO_bp:go_development_of_primary_sexual_characteristics	SET	200	0.11811	0.012139	0.071726	0.049825
Curated_gene_sets:reactome_lipophagy	SET	9	0.54705	0.011988	0.33232	0.049873
GO_bp:go_response_to_peptide_hormone	SET	397	0.081033	0.011671	0.049229	0.049886
GO_bp:go_positive_regulation_of_mast_cell_activation_involved_in_immune_response	SET	13	0.47323	0.012462	0.28765	0.049981
GO_bp:go_cranial_nerve_structural_organization	SET	10	0.54032	0.012481	0.32853	0.050034
GO_bp:go_positive_regulation_of_endothelial_cell_apoptotic_process	SET	17	0.35582	0.010714	0.21636	0.050037
GO_bp:go_regulation_of_protein_deacetylation	SET	36	0.2551	0.011172	0.15522	0.05015
Curated_gene_sets:lenaour_dendritic_cell_maturation_dn	SET	116	0.14086	0.011051	0.085757	0.050243
GO_bp:go_activation_of_mapk_activity	SET	145	0.12942	0.011343	0.078797	0.050255
GO_bp:go_positive_regulation_of_wnt_signaling_pathway	SET	161	0.12762	0.011781	0.077709	0.050272
GO_bp:go_triglyceride_rich_lipoprotein_particle_clearance	SET	9	0.58628	0.012848	0.3571	0.050326
Curated_gene_sets:lein_cerebellum_markers	SET	79	0.18852	0.012217	0.11488	0.05041
Curated_gene_sets:reactome_signaling_by_hedgehog	SET	150	0.12845	0.011448	0.078408	0.050702
GO_bp:go_peptide_secretion	SET	561	0.069507	0.011847	0.042433	0.050716
GO_bp:go_translational_readthrough	SET	9	0.47803	0.010476	0.29193	0.050773
GO_bp:go_response_to_epinephrine	SET	16	0.4754	0.013888	0.29036	0.050798
Curated_gene_sets:mili_pseudopodia_chemotaxis_dn	SET	395	0.076086	0.010932	0.046537	0.051039
GO_bp:go_connective_tissue_development	SET	260	0.10409	0.012178	0.063679	0.051071
GO_bp:go_ventricular_septum_morphogenesis	SET	41	0.28669	0.013398	0.17543	0.051116
GO_mf:go_enzyme_activator_activity	SET	481	0.072614	0.011486	0.04445	0.051182
Curated_gene_sets:khetchoumian_trim24_targets_up	SET	44	0.24711	0.011962	0.15135	0.051272
GO_bp:go_positive_regulation_of_leukocyte_migration	SET	115	0.14834	0.011587	0.090914	0.051385
GO_bp:go_interleukin_12_biosynthetic_process	SET	6	0.62358	0.011159	0.38225	0.05142
GO_bp:go_regulation_of_interleukin_2_secretion	SET	7	0.59789	0.011556	0.36655	0.05144
GO_bp:go_magnesium_ion_homeostasis	SET	12	0.53204	0.013462	0.32631	0.051509
GO_bp:go_collagen_activated_tyrosine_kinase_receptor_signaling_pathway	SET	7	0.71048	0.013732	0.43597	0.051598
Curated_gene_sets:pece_mammary_stem_cell_dn	SET	126	0.14261	0.011657	0.087529	0.051633
Curated_gene_sets:hollmann_apoptosis_via_cd40_up	SET	190	0.11554	0.011577	0.070944	0.051704
GO_mf:go_structural_constituent_of_synapse	SET	14	0.43015	0.011755	0.26413	0.051711
Curated_gene_sets:reactome_fructose_metabolism	SET	7	0.63512	0.012275	0.39018	0.051799
GO_bp:go_positive_regulation_of_apoptotic_cell_clearance	SET	4	0.7647	0.011173	0.46991	0.051843
Curated_gene_sets:chen_lvad_support_of_failing_heart_up	SET	100	0.16988	0.012379	0.10439	0.051846
Curated_gene_sets:mellman_tut1_targets_dn	SET	47	0.20905	0.010458	0.12849	0.051884
Curated_gene_sets:reactome_fcgamma_receptor_fcgr_dependent_phagocytosis	SET	85	0.17326	0.011645	0.1065	0.051888
GO_bp:go_gonadotropin_secretion	SET	15	0.45412	0.012845	0.27916	0.051905
GO_bp:go_response_to_chemokine	SET	90	0.18734	0.012954	0.11518	0.051935
GO_bp:go_exocrine_system_development	SET	46	0.25448	0.012595	0.15648	0.05195
GO_bp:go_ribonucleoside_monophosphate_biosynthetic_process	SET	29	0.28505	0.011207	0.17537	0.052047
Curated_gene_sets:chiaradonna_neoplastic_transformation_kras_up	SET	117	0.1513	0.01192	0.093134	0.052139
Curated_gene_sets:reactome_ampk_inhibits_chrebp_transcriptional_activation_activity	SET	8	0.47437	0.0098012	0.29201	0.052144
GO_bp:go_anion_homeostasis	SET	54	0.21095	0.01131	0.12987	0.052157
GO_bp:go_response_to_follicle_stimulating_hormone	SET	16	0.45381	0.013257	0.27938	0.052159
Curated_gene_sets:lein_pons_markers	SET	83	0.15728	0.010446	0.096835	0.052173
Curated_gene_sets:yang_bcl3_targets_up	SET	305	0.089079	0.011274	0.054849	0.05219
Curated_gene_sets:lindstedt_dendritic_cell_maturation_b	SET	44	0.2475	0.011981	0.15246	0.052262
GO_bp:go_regulation_of_cholesterol_metabolic_process	SET	14	0.41338	0.011297	0.25481	0.052374
GO_bp:go_g0_to_g1_transition	SET	39	0.24918	0.011358	0.15368	0.052479
GO_bp:go_modulation_of_transcription_in_other_organism_involved_in_symbiotic_interaction	SET	28	0.34136	0.013188	0.21054	0.052482
Curated_gene_sets:pid_alpha_synuclein_pathway	SET	31	0.30648	0.012458	0.18906	0.052507
Curated_gene_sets:mullighan_npm1_mutated_signature_1_up	SET	245	0.096699	0.010986	0.059653	0.052516
Curated_gene_sets:schaeffer_sox9_targets_in_prostate_development_dn	SET	43	0.25768	0.012332	0.15897	0.052522
Curated_gene_sets:welcsh_brca1_targets_dn	SET	129	0.12436	0.010284	0.076754	0.052602
Curated_gene_sets:haslinger_b_cll_with_11q23_deletion	SET	22	0.30461	0.010433	0.18805	0.052647
GO_bp:go_regulation_of_synaptic_transmission_glutamatergic	SET	65	0.2116	0.012443	0.13064	0.052647
Curated_gene_sets:gutierrez_multiple_myeloma_up	SET	34	0.25261	0.010753	0.15599	0.052684
Curated_gene_sets:pid_ras_pathway	SET	29	0.26413	0.010385	0.16312	0.052711
Curated_gene_sets:pid_integrin5_pathway	SET	17	0.40666	0.012245	0.25117	0.052728
Curated_gene_sets:pomeroy_medulloblastoma_desmoplasic_vs_classic_up	SET	56	0.19499	0.010645	0.12047	0.052777
Curated_gene_sets:thum_mir21_targets_heart_disease_up	SET	17	0.37491	0.011289	0.23168	0.052816
Curated_gene_sets:servitja_islet_hnf1a_targets_up	SET	158	0.13222	0.012092	0.081734	0.052876
Curated_gene_sets:reactome_free_fatty_acid_receptors	SET	5	0.74956	0.012244	0.46339	0.052889
GO_bp:go_learned_vocalization_behavior_or_vocal_learning	SET	10	0.54587	0.012609	0.33762	0.052967
GO_bp:go_cellular_response_to_oxidative_stress	SET	268	0.095962	0.011396	0.059371	0.053023
GO_bp:go_protein_acetylation	SET	176	0.11874	0.011456	0.073516	0.053141
Curated_gene_sets:cui_glucose_deprivation	SET	60	0.18374	0.010382	0.11376	0.053154
GO_bp:go_amino_acid_salvage	SET	7	0.55707	0.010767	0.34509	0.053247
Curated_gene_sets:mayburd_response_to_l663536_dn	SET	55	0.20221	0.010941	0.12528	0.053272
Curated_gene_sets:he_pten_targets_dn	SET	7	0.68725	0.013283	0.42598	0.053345
GO_bp:go_response_to_mercury_ion	SET	11	0.56642	0.013722	0.35123	0.053418
Curated_gene_sets:browne_hcmv_infection_12hr_up	SET	103	0.15176	0.011223	0.094142	0.053483
Curated_gene_sets:reactome_signaling_by_wnt	SET	302	0.090827	0.011439	0.05635	0.053507
Curated_gene_sets:reactome_defective_st3gal3_causes_mct12_and_eiee15	SET	8	0.57284	0.011836	0.35542	0.053517
GO_cc:go_golgi_transport_complex	SET	12	0.45603	0.011539	0.28298	0.053542
Curated_gene_sets:liu_cmyb_targets_dn	SET	6	0.8395	0.015022	0.52109	0.053595
GO_bp:go_chemokine_secretion	SET	15	0.43378	0.01227	0.26944	0.053717
GO_bp:go_hormone_transport	SET	302	0.093792	0.011813	0.058316	0.053891
GO_bp:go_cell_junction_organization	SET	275	0.098661	0.011866	0.061371	0.053968
GO_bp:go_positive_regulation_of_neuron_differentiation	SET	340	0.088068	0.011757	0.054792	0.054001
GO_bp:go_actin_filament_bundle_organization	SET	143	0.12938	0.011261	0.080498	0.054017
GO_mf:go_nucleoside_transmembrane_transporter_activity	SET	7	0.59307	0.011463	0.36909	0.054051
GO_bp:go_regulation_of_b_cell_differentiation	SET	26	0.31394	0.011688	0.19544	0.054113
Curated_gene_sets:ozanne_ap1_targets_up	SET	17	0.3831	0.011536	0.23857	0.054167
GO_mf:go_inositol_1_3_4_5_tetrakisphosphate_binding	SET	5	0.7016	0.011461	0.43698	0.054195
Curated_gene_sets:baelde_diabetic_nephropathy_up	SET	84	0.17079	0.011411	0.10638	0.054201
GO_bp:go_response_to_acid_chemical	SET	322	0.091135	0.011846	0.056764	0.054201
GO_bp:go_b_cell_activation	SET	228	0.10919	0.011972	0.068025	0.054247
Curated_gene_sets:biocarta_npp1_pathway	SET	8	0.65815	0.013598	0.4103	0.054359
GO_bp:go_methylation_dependent_chromatin_silencing	SET	21	0.34019	0.011384	0.21211	0.054388
Curated_gene_sets:amit_egf_response_60_mcf10a	SET	36	0.27462	0.012027	0.17126	0.054421
GO_bp:go_regulation_of_endocytosis	SET	187	0.11283	0.011217	0.07037	0.054434
Curated_gene_sets:reactome_regulation_of_actin_dynamics_for_phagocytic_cup_formation	SET	59	0.20564	0.011523	0.12827	0.054459
GO_bp:go_positive_regulation_of_mapk_cascade	SET	499	0.071373	0.011493	0.044531	0.054503
GO_bp:go_protein_homotetramerization	SET	81	0.16157	0.010601	0.10081	0.054508
GO_mf:go_cyclin_dependent_protein_kinase_activity	SET	28	0.25077	0.0096882	0.15649	0.054528
GO_mf:go_translation_elongation_factor_activity	SET	19	0.31579	0.010052	0.19707	0.054535
GO_bp:go_skeletal_muscle_organ_development	SET	161	0.1226	0.011317	0.076515	0.05456
Curated_gene_sets:mullighan_mll_signature_1_up	SET	366	0.077994	0.010795	0.04869	0.054604
Curated_gene_sets:ginestier_breast_cancer_20q13_amplification_up	SET	101	0.16204	0.011867	0.10123	0.054732
GO_bp:go_positive_regulation_of_protein_serine_threonine_kinase_activity	SET	313	0.087807	0.011255	0.054868	0.054772
GO_bp:go_blood_vessel_endothelial_cell_differentiation	SET	9	0.5852	0.012824	0.36571	0.054789
GO_cc:go_dna_recombinase_mediator_complex	SET	7	0.54439	0.010522	0.34027	0.054822
GO_mf:go_deoxyribonucleotide_binding	SET	4	0.65664	0.0095944	0.41055	0.054871
Curated_gene_sets:caffarel_response_to_thc_8hr_5_up	SET	14	0.40062	0.010948	0.25057	0.05494
GO_bp:go_regulation_of_hormone_secretion	SET	251	0.10253	0.011788	0.064135	0.054964
Curated_gene_sets:reactome_adrenoceptors	SET	9	0.53811	0.011792	0.33669	0.055004
GO_bp:go_skeletal_muscle_adaptation	SET	27	0.31121	0.011807	0.19474	0.055027
Curated_gene_sets:pid_erbb1_downstream_pathway	SET	104	0.15084	0.011208	0.094442	0.055129
Curated_gene_sets:biocarta_carm1_pathway	SET	12	0.52437	0.013268	0.32877	0.055374
GO_bp:go_cellular_response_to_lipoprotein_particle_stimulus	SET	30	0.30413	0.012161	0.19073	0.055413
GO_bp:go_muscle_organ_development	SET	369	0.082989	0.011532	0.052066	0.055486
GO_bp:go_telomere_maintenance_via_telomere_lengthening	SET	76	0.16175	0.010282	0.10152	0.055548
GO_bp:go_presynaptic_active_zone_organization	SET	8	0.55524	0.011472	0.34851	0.055568
Curated_gene_sets:kegg_oocyte_meiosis	SET	107	0.15154	0.011421	0.095122	0.055576
GO_bp:go_regulation_of_lipid_metabolic_process	SET	360	0.080617	0.011068	0.050621	0.055639
GO_bp:go_metanephric_nephron_development	SET	39	0.27161	0.01238	0.17056	0.055652
Curated_gene_sets:biocarta_stathmin_pathway	SET	20	0.36326	0.011864	0.22813	0.055659
Curated_gene_sets:bertucci_medullary_vs_ductal_breast_cancer_up	SET	188	0.11156	0.01112	0.070084	0.055717
GO_bp:go_nucleoside_salvage	SET	14	0.39976	0.010925	0.25116	0.055744
Curated_gene_sets:iglesias_e2f_targets_up	SET	139	0.13934	0.011958	0.087577	0.055812
GO_bp:go_negative_regulation_of_small_molecule_metabolic_process	SET	68	0.18475	0.011111	0.11614	0.055844
Curated_gene_sets:pid_beta_catenin_nuc_pathway	SET	73	0.19571	0.012194	0.12305	0.055868
GO_mf:go_voltage_gated_calcium_channel_activity	SET	45	0.24636	0.012061	0.15494	0.055915
GO_bp:go_negative_regulation_of_sprouting_angiogenesis	SET	24	0.32332	0.011565	0.2034	0.055972
Curated_gene_sets:kayo_calorie_restriction_muscle_dn	SET	77	0.16073	0.010284	0.10113	0.055997
Curated_gene_sets:biocarta_alk_pathway	SET	35	0.28221	0.012188	0.17765	0.056081
GO_bp:go_sarcomere_organization	SET	47	0.22753	0.011383	0.14326	0.056118
GO_bp:go_putrescine_biosynthetic_process	SET	5	0.52658	0.008602	0.33174	0.056231
GO_bp:go_nuclear_envelope_organization	SET	51	0.19292	0.010053	0.12161	0.056337
GO_mf:go_cell_adhesion_molecule_binding	SET	469	0.072005	0.01125	0.045394	0.056356
GO_bp:go_pri_mirna_transcription_by_rna_polymerase_ii	SET	44	0.24025	0.01163	0.15156	0.056473
GO_bp:go_positive_regulation_of_cell_development	SET	501	0.071047	0.011463	0.044829	0.056508
Curated_gene_sets:pyeon_hpv_positive_tumors_up	SET	84	0.16903	0.011294	0.10667	0.05654
GO_cc:go_invadopodium	SET	13	0.45039	0.011861	0.28435	0.056618
Curated_gene_sets:reactome_yap1_and_wwtr1_taz_stimulated_gene_expression	SET	15	0.44991	0.012726	0.2841	0.056651
Curated_gene_sets:keshelava_multiple_drug_resistance	SET	73	0.17697	0.011026	0.11176	0.056674
GO_bp:go_morphogenesis_of_a_polarized_epithelium	SET	131	0.13415	0.011179	0.084728	0.056684
Curated_gene_sets:ferrando_t_all_with_mll_enl_fusion_up	SET	78	0.18273	0.011767	0.11543	0.056711
Curated_gene_sets:dacosta_uv_response_via_ercc3_ttd_up	SET	53	0.20641	0.010964	0.13045	0.056806
Curated_gene_sets:colin_pilocytic_astrocytoma_vs_glioblastoma_up	SET	32	0.28096	0.011602	0.17758	0.056822
GO_cc:go_invadopodium_membrane	SET	5	0.7148	0.011677	0.45197	0.056889
GO_bp:go_positive_regulation_of_insulin_secretion_involved_in_cellular_response_to_glucose_stimulus	SET	32	0.27917	0.011529	0.17656	0.056934
Curated_gene_sets:reactome_fceri_mediated_caplus2_mobilization	SET	30	0.26987	0.010791	0.1708	0.057056
Curated_gene_sets:reactome_regulation_of_pten_gene_transcription	SET	58	0.19653	0.010919	0.1244	0.057075
GO_bp:go_positive_regulation_of_chromatin_silencing	SET	14	0.48457	0.013242	0.30679	0.057123
Curated_gene_sets:lockwood_amplified_in_lung_cancer	SET	214	0.11387	0.012101	0.072162	0.057298
GO_bp:go_positive_regulation_of_cell_proliferation_involved_in_kidney_development	SET	8	0.55273	0.01142	0.35062	0.057475
Curated_gene_sets:yao_hoxa10_targets_via_progesterone_dn	SET	18	0.40385	0.012513	0.25644	0.057657
Curated_gene_sets:buckanovich_t_lymphocyte_homing_on_tumor_dn	SET	20	0.4064	0.013272	0.25809	0.057677
GO_bp:go_regulation_of_phosphatase_activity	SET	158	0.11696	0.010696	0.074305	0.057746
GO_bp:go_adenylate_cyclase_activating_g_protein_coupled_receptor_signaling_pathway	SET	129	0.14501	0.011992	0.092155	0.057804
GO_bp:go_negative_regulation_of_chemokine_mediated_signaling_pathway	SET	5	0.81461	0.013307	0.51782	0.057853
Curated_gene_sets:card_mir302a_targets	SET	75	0.19535	0.012336	0.12419	0.057867
GO_bp:go_regulation_of_apoptotic_process_involved_in_morphogenesis	SET	11	0.54123	0.013112	0.34417	0.057918
GO_bp:go_regulation_of_apoptotic_process_involved_in_development	SET	11	0.54123	0.013112	0.34417	0.057918
GO_bp:go_positive_regulation_of_acute_inflammatory_response	SET	26	0.3359	0.012505	0.21383	0.058118
Curated_gene_sets:iwanaga_carcinogenesis_by_kras_dn	SET	107	0.15179	0.011439	0.096662	0.058181
GO_bp:go_metanephric_nephron_tubule_morphogenesis	SET	8	0.51371	0.010614	0.32715	0.05819
GO_bp:go_atrioventricular_valve_development	SET	24	0.34684	0.012407	0.2211	0.058373
GO_mf:go_protein_hormone_receptor_activity	SET	17	0.41948	0.012631	0.26742	0.058379
GO_bp:go_cell_division	SET	571	0.061143	0.010511	0.03898	0.058384
Curated_gene_sets:kegg_chronic_myeloid_leukemia	SET	72	0.17865	0.011055	0.11391	0.05841
GO_bp:go_regulation_of_systemic_arterial_blood_pressure	SET	85	0.17612	0.011837	0.11232	0.058444
Curated_gene_sets:mohankumar_hoxa1_targets_dn	SET	155	0.12649	0.011459	0.080684	0.058479
Curated_gene_sets:reactome_gli_proteins_bind_promoters_of_hh_responsive_genes_to_promote_transcription	SET	7	0.61049	0.011799	0.38943	0.05849
Curated_gene_sets:reactome_formation_of_atp_by_chemiosmotic_coupling	SET	16	0.31745	0.0092737	0.20259	0.058573
Curated_gene_sets:gobert_oligodendrocyte_differentiation_dn	SET	1015	0.049144	0.011125	0.031364	0.058578
Curated_gene_sets:reactome_signaling_by_bmp	SET	26	0.34321	0.012778	0.21913	0.058654
GO_bp:go_positive_regulation_of_astrocyte_activation	SET	4	0.88274	0.012898	0.5637	0.058685
Curated_gene_sets:gabriely_mir21_targets	SET	275	0.092132	0.011081	0.05889	0.058863
GO_bp:go_cellular_response_to_retinoic_acid	SET	71	0.18519	0.01138	0.11847	0.05902
Curated_gene_sets:zhou_pancreatic_endocrine_progenitor	SET	12	0.43724	0.011063	0.27977	0.059051
GO_bp:go_modified_amino_acid_transport	SET	22	0.35058	0.012007	0.22436	0.059086
GO_cc:go_chromatin	SET	501	0.068416	0.011038	0.043786	0.059094
GO_bp:go_cellular_extravasation	SET	52	0.20667	0.010874	0.13232	0.059159
Curated_gene_sets:kim_wt1_targets_8hr_dn	SET	117	0.12682	0.0099916	0.081224	0.059226
GO_bp:go_positive_regulation_of_dendritic_spine_development	SET	36	0.26166	0.01146	0.16759	0.059233
GO_bp:go_negative_regulation_of_cell_cycle	SET	580	0.062775	0.010874	0.040206	0.059233
Curated_gene_sets:reactome_rho_gtpases_activate_ktn1	SET	11	0.454	0.010999	0.29087	0.05929
GO_bp:go_cell_differentiation_involved_in_kidney_development	SET	50	0.22811	0.01177	0.14632	0.059502
GO_bp:go_positive_regulation_of_smooth_muscle_cell_migration	SET	33	0.28869	0.012106	0.18517	0.059503
GO_cc:go_fibrinogen_complex	SET	8	0.57113	0.0118	0.36642	0.059545
GO_bp:go_negative_regulation_of_t_helper_cell_differentiation	SET	15	0.39077	0.011054	0.25083	0.059633
GO_bp:go_epithelial_to_mesenchymal_transition	SET	129	0.13558	0.011213	0.087038	0.059656
Curated_gene_sets:biocarta_fmlp_pathway	SET	33	0.25087	0.010521	0.16126	0.0599
GO_bp:go_negative_regulation_of_cell_volume	SET	5	0.8151	0.013315	0.52397	0.059906
GO_bp:go_natural_killer_cell_differentiation	SET	22	0.33147	0.011353	0.21312	0.059945
GO_mf:go_regulatory_region_nucleic_acid_binding	SET	885	0.05399	0.011455	0.034714	0.059946
Curated_gene_sets:manalo_hypoxia_up	SET	190	0.11722	0.011746	0.075371	0.059948
Curated_gene_sets:okumura_inflammatory_response_lps	SET	166	0.11754	0.011015	0.075581	0.059969
GO_mf:go_telethonin_binding	SET	7	0.57578	0.011128	0.37027	0.05998
GO_mf:go_protein_tyrosine_kinase_activity	SET	128	0.14274	0.011759	0.091834	0.060061
Curated_gene_sets:reactome_pi5p_regulates_tp53_acetylation	SET	9	0.51139	0.011207	0.32911	0.060121
GO_bp:go_sugar_mediated_signaling_pathway	SET	5	0.65833	0.010754	0.42401	0.060265
GO_mf:go_receptor_tyrosine_kinase_binding	SET	68	0.18408	0.011071	0.1186	0.060324
Curated_gene_sets:pid_circadian_pathway	SET	15	0.41479	0.011733	0.26732	0.060381
GO_mf:go_protease_binding	SET	118	0.14276	0.011295	0.092038	0.060448
GO_bp:go_calcium_ion_export	SET	8	0.61668	0.012742	0.3976	0.06046
GO_bp:go_positive_regulation_of_canonical_wnt_signaling_pathway	SET	131	0.13156	0.010963	0.084833	0.060481
GO_cc:go_smn_complex	SET	8	0.54082	0.011174	0.34883	0.060533
GO_mf:go_vascular_endothelial_growth_factor_activated_receptor_activity	SET	7	0.69553	0.013443	0.44897	0.06068
GO_bp:go_positive_regulation_of_corticosteroid_hormone_secretion	SET	7	0.50851	0.0098282	0.32852	0.060833
GO_mf:go_g_protein_coupled_glutamate_receptor_binding	SET	10	0.45013	0.010397	0.29084	0.06086
Curated_gene_sets:ivanova_hematopoiesis_stem_cell_and_progenitor	SET	527	0.064802	0.010715	0.041906	0.061018
GO_bp:go_rrna_catabolic_process	SET	19	0.35176	0.011197	0.22761	0.061129
GO_mf:go_glutamate_receptor_binding	SET	45	0.21437	0.010494	0.13872	0.061138
Curated_gene_sets:biocarta_rho_pathway	SET	18	0.33954	0.01052	0.21978	0.061195
Curated_gene_sets:ceballos_targets_of_tp53_and_myc_dn	SET	31	0.2627	0.010678	0.17033	0.061512
Curated_gene_sets:peart_hdac_proliferation_cluster_dn	SET	69	0.17434	0.010562	0.11305	0.061521
GO_bp:go_negative_regulation_of_epithelial_cell_differentiation	SET	36	0.26974	0.011814	0.17491	0.061529
GO_bp:go_regulation_of_cellular_response_to_growth_factor_stimulus	SET	249	0.099386	0.011382	0.064456	0.061556
Curated_gene_sets:biocarta_myosin_pathway	SET	11	0.55847	0.013529	0.36221	0.061568
GO_bp:go_cellular_response_to_dexamethasone_stimulus	SET	32	0.28212	0.011651	0.18305	0.061639
GO_mf:go_dynactin_binding	SET	12	0.53868	0.01363	0.34988	0.061838
GO_bp:go_cellular_response_to_reactive_nitrogen_species	SET	19	0.31619	0.010065	0.20541	0.061875
Curated_gene_sets:gargalovic_response_to_oxidized_phospholipids_turquoise_up	SET	78	0.17926	0.011543	0.11647	0.061894
Curated_gene_sets:pasqualucci_lymphoma_by_gc_stage_dn	SET	160	0.11939	0.010987	0.077571	0.061895
GO_cc:go_arp2_3_protein_complex	SET	11	0.44956	0.010891	0.29227	0.062012
GO_bp:go_response_to_insulin	SET	252	0.092897	0.010702	0.060397	0.062022
GO_mf:go_sulfurtransferase_activity	SET	11	0.45042	0.010912	0.29286	0.062033
GO_mf:go_structural_molecule_activity	SET	756	0.057075	0.011232	0.037134	0.062154
GO_bp:go_histone_serine_phosphorylation	SET	11	0.40855	0.0098975	0.26586	0.062192
GO_bp:go_positive_regulation_of_cell_population_proliferation	SET	850	0.053548	0.011145	0.034862	0.062279
GO_bp:go_regulation_of_hematopoietic_progenitor_cell_differentiation	SET	80	0.16084	0.010489	0.10472	0.062286
GO_bp:go_negative_regulation_of_phosphorylation	SET	406	0.074402	0.010834	0.048479	0.062435
GO_bp:go_establishment_of_spindle_orientation	SET	29	0.25417	0.0099929	0.16569	0.062528
GO_cc:go_spectrin_associated_cytoskeleton	SET	9	0.50684	0.011107	0.33067	0.062673
Curated_gene_sets:reactome_foxo_mediated_transcription	SET	65	0.19178	0.011277	0.1252	0.06279
Curated_gene_sets:wu_hbx_targets_2_up	SET	21	0.34895	0.011677	0.22782	0.062806
GO_bp:go_wound_healing	SET	512	0.069157	0.011276	0.045154	0.06282
Curated_gene_sets:myllykangas_amplification_hot_spot_16	SET	9	0.5045	0.011056	0.3294	0.062824
Curated_gene_sets:amundson_response_to_arsenite	SET	202	0.10143	0.010476	0.066229	0.062832
GO_bp:go_transcription_initiation_from_rna_polymerase_iii_promoter	SET	13	0.35034	0.009226	0.22876	0.062838
Curated_gene_sets:le_neuronal_differentiation_up	SET	17	0.34804	0.01048	0.22744	0.062985
Curated_gene_sets:murakami_uv_response_24hr	SET	18	0.31523	0.009767	0.20601	0.062997
Curated_gene_sets:reactome_gastrin_creb_signalling_pathway_via_pkc_and_mapk	SET	17	0.3398	0.010232	0.22215	0.063069
Curated_gene_sets:reactome_loss_of_function_of_tgfbr1_in_cancer	SET	7	0.70907	0.013705	0.46361	0.063083
GO_bp:go_positive_regulation_of_calcium_ion_import	SET	15	0.38573	0.010911	0.25227	0.063139
GO_bp:go_regulation_of_cysteine_type_endopeptidase_activity_involved_in_apoptotic_signaling_pathway	SET	17	0.39179	0.011798	0.25629	0.063178
GO_bp:go_endothelial_cell_morphogenesis	SET	11	0.47326	0.011465	0.30958	0.063179
GO_bp:go_body_morphogenesis	SET	47	0.2238	0.011196	0.1464	0.063183
Curated_gene_sets:zhang_response_to_ikk_inhibitor_and_tnf_dn	SET	101	0.15698	0.011496	0.10277	0.063328
GO_bp:go_atrioventricular_valve_formation	SET	7	0.69794	0.013489	0.45714	0.06342
Curated_gene_sets:reactome_activation_of_bad_and_translocation_to_mitochondria	SET	15	0.39363	0.011134	0.25795	0.063514
Curated_gene_sets:martin_nfkb_targets_up	SET	40	0.26112	0.012054	0.17112	0.063518
GO_bp:go_organ_growth	SET	167	0.11959	0.011241	0.078415	0.063629
Curated_gene_sets:reactome_regulation_of_localization_of_foxo_transcription_factors	SET	11	0.44642	0.010815	0.29291	0.063754
GO_bp:go_mesenchyme_development	SET	255	0.096783	0.011215	0.063525	0.063822
GO_bp:go_regulation_of_t_helper_1_type_immune_response	SET	27	0.29786	0.0113	0.19551	0.063829
GO_bp:go_regulation_of_protein_polyubiquitination	SET	20	0.31743	0.010367	0.20836	0.063836
GO_bp:go_organic_hydroxy_compound_biosynthetic_process	SET	247	0.094245	0.010751	0.061876	0.063871
Curated_gene_sets:hoque_methylated_in_cancer	SET	54	0.20487	0.010984	0.13453	0.063916
GO_bp:go_trachea_cartilage_development	SET	8	0.556	0.011488	0.36517	0.063941
GO_bp:go_negative_regulation_of_hematopoietic_progenitor_cell_differentiation	SET	7	0.56461	0.010913	0.37126	0.064165
GO_bp:go_heart_valve_development	SET	55	0.2194	0.011871	0.14428	0.064192
Curated_gene_sets:slebos_head_and_neck_cancer_with_hpv_up	SET	70	0.17087	0.010426	0.11242	0.064271
GO_bp:go_glomerular_mesangial_cell_proliferation	SET	10	0.50596	0.011687	0.33305	0.06437
GO_bp:go_regulation_of_cellular_response_to_transforming_growth_factor_beta_stimulus	SET	109	0.14903	0.011335	0.098112	0.064391
GO_bp:go_cellular_hormone_metabolic_process	SET	96	0.15726	0.011229	0.10354	0.064415
GO_mf:go_ccr2_chemokine_receptor_binding	SET	3	0.76679	0.009703	0.50505	0.064486
GO_cc:go_earp_complex	SET	5	0.74758	0.012212	0.49272	0.064613
Curated_gene_sets:reactome_netrin_mediated_repulsion_signals	SET	8	0.65712	0.013577	0.43384	0.06494
GO_bp:go_regulation_of_protein_localization_to_synapse	SET	22	0.32894	0.011266	0.21717	0.064941
GO_bp:go_intermediate_filament_organization	SET	20	0.32332	0.010559	0.21349	0.064961
GO_bp:go_positive_regulation_of_skeletal_muscle_cell_differentiation	SET	6	0.61368	0.010981	0.40538	0.065042
GO_bp:go_inactivation_of_mapk_activity	SET	25	0.30756	0.011228	0.20317	0.065051
Curated_gene_sets:bystrykh_hematopoiesis_stem_cell_scp2_qtl_trans	SET	26	0.27412	0.010205	0.18116	0.065129
Curated_gene_sets:pedrioli_mir31_targets_dn	SET	378	0.078296	0.01101	0.051744	0.065129
GO_bp:go_mrna_export_from_nucleus	SET	103	0.13544	0.010015	0.089592	0.065315
GO_bp:go_regulation_of_endothelial_tube_morphogenesis	SET	5	0.74454	0.012163	0.49252	0.065315
GO_bp:go_regulation_of_guanyl_nucleotide_exchange_factor_activity	SET	7	0.56521	0.010924	0.3739	0.065319
Curated_gene_sets:rashi_response_to_ionizing_radiation_4	SET	46	0.23839	0.011799	0.15772	0.065337
GO_bp:go_post_embryonic_eye_morphogenesis	SET	6	0.58331	0.010438	0.38611	0.065436
GO_mf:go_map_kinase_phosphatase_activity	SET	13	0.41094	0.010822	0.27232	0.065658
GO_bp:go_positive_regulation_of_lipid_localization	SET	78	0.16879	0.010869	0.11187	0.065682
GO_cc:go_spectrin	SET	8	0.51594	0.01066	0.34208	0.065757
GO_bp:go_regulation_of_smoothened_signaling_pathway	SET	76	0.16957	0.010779	0.11251	0.0659
Curated_gene_sets:pid_cdc42_pathway	SET	69	0.17648	0.010691	0.11712	0.065933
Curated_gene_sets:rickman_tumor_differentiated_well_vs_poorly_up	SET	230	0.092138	0.010147	0.061207	0.066126
GO_bp:go_mesenchymal_cell_differentiation	SET	203	0.10608	0.010983	0.070466	0.066128
Curated_gene_sets:reactome_chrebp_activates_metabolic_gene_expression	SET	7	0.44242	0.0085508	0.29391	0.066133
GO_bp:go_development_of_primary_female_sexual_characteristics	SET	98	0.15655	0.011293	0.104	0.066142
GO_bp:go_regulation_of_ribosome_biogenesis	SET	14	0.32334	0.0088363	0.21483	0.066159
GO_bp:go_regulation_of_striated_muscle_cell_differentiation	SET	93	0.15824	0.011122	0.10519	0.066249
GO_cc:go_mitochondrial_proton_transporting_atp_synthase_complex_coupling_factor_f_o_	SET	10	0.34293	0.0079214	0.22797	0.06626
Curated_gene_sets:nuytten_ezh2_targets_up	SET	979	0.048797	0.01086	0.03246	0.066393
GO_bp:go_regulation_of_peptidyl_serine_dephosphorylation	SET	5	0.65996	0.010781	0.43904	0.066403
GO_bp:go_positive_regulation_of_cell_division	SET	81	0.17611	0.011556	0.11718	0.066447
GO_bp:go_response_to_drug	SET	957	0.049446	0.010887	0.032902	0.06645
GO_bp:go_positive_regulation_of_molecular_function	SET	1638	0.037806	0.01068	0.025176	0.0666
GO_bp:go_ph_reduction	SET	51	0.20343	0.0106	0.13552	0.066668
GO_bp:go_positive_regulation_of_alkaline_phosphatase_activity	SET	6	0.69353	0.01241	0.46203	0.066681
GO_bp:go_neural_tube_formation	SET	101	0.14794	0.010834	0.098577	0.066719
Curated_gene_sets:biocarta_ace2_pathway	SET	10	0.58588	0.013533	0.39041	0.066732
GO_bp:go_oxidative_rna_demethylation	SET	5	0.56388	0.0092113	0.3759	0.066806
GO_mf:go_oxidative_rna_demethylase_activity	SET	5	0.56388	0.0092113	0.3759	0.066806
GO_bp:go_positive_chemotaxis	SET	59	0.19569	0.010965	0.13047	0.066833
GO_bp:go_response_to_reactive_oxygen_species	SET	210	0.097422	0.010257	0.064979	0.066909
Curated_gene_sets:reactome_sulfur_amino_acid_metabolism	SET	28	0.28647	0.011067	0.19108	0.06692
Curated_gene_sets:reactome_plasma_lipoprotein_assembly	SET	19	0.35011	0.011145	0.23363	0.066999
Curated_gene_sets:mori_pre_bi_lymphocyte_dn	SET	74	0.16611	0.01042	0.11085	0.067018
GO_bp:go_rna_dependent_dna_biosynthetic_process	SET	68	0.15818	0.0095132	0.10557	0.067038
GO_bp:go_positive_regulation_of_b_cell_activation	SET	73	0.17387	0.010833	0.11608	0.067096
GO_cc:go_proton_transporting_two_sector_atpase_complex_proton_transporting_domain	SET	21	0.26432	0.0088451	0.17647	0.067101
GO_cc:go_astrocyte_projection	SET	12	0.38123	0.0096459	0.25468	0.06722
GO_bp:go_regulation_of_astrocyte_differentiation	SET	29	0.3029	0.011909	0.2024	0.067269
Curated_gene_sets:turashvili_breast_ductal_carcinoma_vs_lobular_normal_up	SET	73	0.17312	0.010786	0.1157	0.067292
Curated_gene_sets:gavin_il2_responsive_foxp3_targets_up	SET	17	0.36765	0.011071	0.24587	0.067423
GO_bp:go_protein_localization_to_cell_cortex	SET	10	0.3902	0.0090133	0.26099	0.067457
Curated_gene_sets:biocarta_akap95_pathway	SET	11	0.4542	0.011003	0.30381	0.067465
Curated_gene_sets:farmer_breast_cancer_apocrine_vs_basal	SET	309	0.082479	0.010506	0.055201	0.067579
Curated_gene_sets:vanharanta_uterine_fibroid_dn	SET	63	0.19872	0.011505	0.13302	0.067603
GO_bp:go_regulation_of_cell_projection_size	SET	11	0.43282	0.010485	0.28973	0.067613
GO_bp:go_regulation_of_protein_localization_to_centrosome	SET	10	0.46831	0.010817	0.31362	0.067697
GO_bp:go_inner_mitochondrial_membrane_organization	SET	41	0.19646	0.0091811	0.13157	0.067698
GO_cc:go_pwp2p_containing_subcomplex_of_90s_preribosome	SET	7	0.57959	0.011202	0.38833	0.067792
Curated_gene_sets:kasler_hdac7_targets_2_dn	SET	29	0.27628	0.010862	0.18517	0.067855
GO_bp:go_neurological_system_process_involved_in_regulation_of_systemic_arterial_blood_pressure	SET	9	0.45838	0.010045	0.30729	0.0679
Curated_gene_sets:tomlins_prostate_cancer_dn	SET	39	0.23977	0.010929	0.16078	0.067952
GO_bp:go_defense_response_to_gram_negative_bacterium	SET	72	0.17865	0.011055	0.11984	0.068024
GO_bp:go_negative_regulation_of_cell_differentiation	SET	657	0.058854	0.010827	0.039498	0.068116
Curated_gene_sets:dormoy_elavl1_targets	SET	18	0.32943	0.010207	0.22118	0.068196
Curated_gene_sets:kegg_allograft_rejection	SET	15	0.35552	0.010056	0.23875	0.068244
GO_bp:go_regulation_of_cellular_response_to_hypoxia	SET	13	0.33497	0.0088212	0.22495	0.068248
Curated_gene_sets:lastowska_coamplified_with_mycn	SET	38	0.27467	0.012359	0.18446	0.068249
GO_bp:go_cell_morphogenesis_involved_in_differentiation	SET	686	0.058773	0.011039	0.039487	0.068332
Curated_gene_sets:urs_adipocyte_differentiation_dn	SET	31	0.25435	0.010339	0.17092	0.068365
GO_mf:go_rna_binding	SET	1522	0.036698	0.010027	0.024662	0.068383
GO_mf:go_estrogen_receptor_activity	SET	5	0.66954	0.010937	0.44996	0.068383
GO_bp:go_insulin_receptor_signaling_pathway	SET	129	0.12322	0.01019	0.082843	0.068469
GO_bp:go_nucleoside_transport	SET	8	0.51747	0.010692	0.34797	0.068498
GO_bp:go_regulation_of_telomere_maintenance_via_telomere_lengthening	SET	57	0.17758	0.0097807	0.11943	0.06854
GO_bp:go_opsonization	SET	11	0.45085	0.010922	0.30323	0.06854
Curated_gene_sets:camps_colon_cancer_copy_number_up	SET	87	0.18556	0.012616	0.12482	0.068574
GO_bp:go_negative_regulation_of_vasoconstriction	SET	7	0.64471	0.012461	0.4337	0.068577
GO_mf:go_protein_tyrosine_kinase_binding	SET	87	0.15695	0.010671	0.10559	0.068592
Curated_gene_sets:krige_response_to_tosedostat_6hr_dn	SET	882	0.047405	0.010041	0.031894	0.068604
Curated_gene_sets:reactome_molecules_associated_with_elastic_fibres	SET	39	0.24529	0.011181	0.16507	0.06865
Curated_gene_sets:watanabe_colon_cancer_msi_vs_mss_dn	SET	56	0.19325	0.01055	0.13013	0.068773
GO_bp:go_regulation_of_natural_killer_cell_activation	SET	30	0.2589	0.010353	0.1744	0.06884
GO_bp:go_positive_regulation_of_smad_protein_signal_transduction	SET	12	0.48326	0.012227	0.32571	0.068955
Curated_gene_sets:biocarta_cbl_pathway	SET	11	0.4901	0.011873	0.33035	0.068967
GO_bp:go_negative_regulation_of_cellular_response_to_growth_factor_stimulus	SET	135	0.12906	0.010917	0.086998	0.068979
Curated_gene_sets:tavazoie_metastasis	SET	90	0.15463	0.010692	0.10426	0.069023
Curated_gene_sets:tenedini_megakaryocyte_markers	SET	59	0.19563	0.010962	0.1319	0.069031
Curated_gene_sets:greenbaum_e2a_targets_up	SET	30	0.27203	0.010878	0.18345	0.069065
Curated_gene_sets:tonks_targets_of_runx1_runx1t1_fusion_hsc_up	SET	175	0.11262	0.010834	0.075963	0.069107
Curated_gene_sets:sasai_resistance_to_neoplastic_transfromation	SET	48	0.22195	0.011221	0.14974	0.069153
Curated_gene_sets:roeth_tert_targets_dn	SET	9	0.42089	0.0092235	0.28404	0.069205
Curated_gene_sets:reactome_acyl_chain_remodeling_of_cl	SET	5	0.66747	0.010904	0.45062	0.069281
GO_bp:go_negative_regulation_of_adenylate_cyclase_activating_adrenergic_receptor_signaling_pathway	SET	3	0.7875	0.0099652	0.53178	0.06933
GO_mf:go_protein_kinase_a_catalytic_subunit_binding	SET	13	0.37989	0.010004	0.25659	0.069372
GO_bp:go_leukocyte_migration	SET	406	0.074714	0.01088	0.050464	0.069377
GO_bp:go_protein_acylation	SET	218	0.098345	0.010547	0.066429	0.069387
GO_bp:go_mesendoderm_development	SET	4	0.88871	0.012985	0.60052	0.06946
Curated_gene_sets:reactome_interleukin_6_family_signaling	SET	23	0.30878	0.010813	0.20867	0.069484
GO_bp:go_iron_ion_transport	SET	67	0.16899	0.010089	0.11421	0.069493
GO_bp:go_positive_regulation_of_response_to_wounding	SET	58	0.18073	0.010041	0.12224	0.069638
GO_bp:go_b_cell_proliferation_involved_in_immune_response	SET	6	0.59693	0.010682	0.40373	0.069642
Curated_gene_sets:reactome_signal_amplification	SET	32	0.24786	0.010236	0.16767	0.069669
Curated_gene_sets:bild_hras_oncogenic_signature	SET	234	0.096195	0.010684	0.065126	0.06984
GO_mf:go_disordered_domain_specific_binding	SET	29	0.27022	0.010624	0.18299	0.069887
Curated_gene_sets:shepard_bmyb_targets	SET	72	0.16343	0.010113	0.11069	0.069909
GO_bp:go_regulation_of_t_cell_migration	SET	39	0.22482	0.010248	0.15226	0.069909
Curated_gene_sets:acevedo_liver_cancer_with_h3k9me3_dn	SET	105	0.14343	0.010708	0.097283	0.070207
Curated_gene_sets:foster_tolerant_macrophage_dn	SET	395	0.077703	0.011164	0.052709	0.070227
Curated_gene_sets:zhou_inflammatory_response_live_up	SET	396	0.074982	0.010786	0.050879	0.070288
Curated_gene_sets:pid_ajdiss_2pathway	SET	47	0.21607	0.010809	0.14668	0.070385
GO_bp:go_regulation_of_systemic_arterial_blood_pressure_by_norepinephrine_epinephrine	SET	8	0.61025	0.012609	0.41458	0.070525
GO_bp:go_positive_regulation_of_map_kinase_activity	SET	244	0.09004	0.010209	0.061178	0.070551
GO_bp:go_negative_regulation_of_neuroblast_proliferation	SET	5	0.65644	0.010723	0.44603	0.070556
GO_bp:go_double_strand_break_repair_via_break_induced_replication	SET	5	0.6134	0.01002	0.41691	0.070613
GO_bp:go_response_to_activity	SET	63	0.18557	0.010744	0.12623	0.070778
Curated_gene_sets:marshall_viral_infection_response_dn	SET	28	0.2642	0.010207	0.17972	0.070782
GO_bp:go_positive_regulation_of_small_molecule_metabolic_process	SET	91	0.1546	0.010749	0.10517	0.070782
GO_bp:go_positive_regulation_of_neurotrophin_trk_receptor_signaling_pathway	SET	7	0.51145	0.0098851	0.34801	0.070841
GO_bp:go_autophagy_of_nucleus	SET	5	0.84332	0.013776	0.57409	0.070928
GO_bp:go_embryonic_skeletal_system_morphogenesis	SET	93	0.17314	0.012169	0.11791	0.071
Curated_gene_sets:reactome_sema4d_mediated_inhibition_of_cell_attachment_and_migration	SET	8	0.55543	0.011476	0.37862	0.071196
GO_bp:go_amino_acid_betaine_metabolic_process	SET	10	0.48967	0.011311	0.33388	0.071253
GO_bp:go_neural_tube_development	SET	155	0.12022	0.010891	0.082006	0.071328
GO_bp:go_regulation_of_response_to_cytokine_stimulus	SET	153	0.11104	0.009994	0.075748	0.071353
GO_bp:go_sphingosine_1_phosphate_receptor_signaling_pathway	SET	9	0.53399	0.011702	0.36441	0.071423
GO_mf:go_co_receptor_binding	SET	13	0.36459	0.0096014	0.24885	0.071454
GO_bp:go_cerebellar_granular_layer_formation	SET	6	0.69376	0.012414	0.47354	0.071462
Curated_gene_sets:takeda_targets_of_nup98_hoxa9_fusion_3d_up	SET	175	0.11912	0.01146	0.081371	0.071622
GO_bp:go_cellular_response_to_nitric_oxide	SET	16	0.31888	0.0093156	0.21785	0.071637
GO_bp:go_genitalia_development	SET	44	0.22981	0.011125	0.15703	0.071673
GO_bp:go_spliceosomal_snrnp_assembly	SET	35	0.23057	0.0099573	0.15757	0.071699
Curated_gene_sets:buytaert_photodynamic_therapy_stress_dn	SET	615	0.056924	0.010144	0.038912	0.071759
Curated_gene_sets:mikkelsen_mef_lcp_with_h3k4me3	SET	118	0.1322	0.010459	0.090403	0.071839
GO_bp:go_rna_modification	SET	156	0.10735	0.0097557	0.07342	0.071859
Curated_gene_sets:mikkelsen_es_icp_with_h3k4me3	SET	651	0.055287	0.010126	0.037829	0.071951
GO_bp:go_microtubule_anchoring_at_microtubule_organizing_center	SET	11	0.40038	0.0096995	0.27396	0.071959
Curated_gene_sets:berenjeno_transformed_by_rhoa_forever_dn	SET	27	0.30313	0.0115	0.2075	0.072034
GO_bp:go_regulation_of_protein_kinase_c_activity	SET	5	0.77407	0.012645	0.52988	0.072039
GO_mf:go_dynein_complex_binding	SET	20	0.29293	0.0095666	0.20053	0.07205
GO_bp:go_regulation_of_intracellular_estrogen_receptor_signaling_pathway	SET	39	0.22717	0.010355	0.15569	0.072273
GO_bp:go_regulation_of_vascular_permeability	SET	31	0.27813	0.011305	0.19075	0.072419
Curated_gene_sets:kegg_oxidative_phosphorylation	SET	115	0.1268	0.0099044	0.087018	0.072547
GO_cc:go_cytoplasmic_stress_granule	SET	55	0.18903	0.010228	0.12973	0.072553
GO_bp:go_tertiary_alcohol_metabolic_process	SET	12	0.49375	0.012493	0.33893	0.0726
GO_bp:go_benzene_containing_compound_metabolic_process	SET	13	0.48124	0.012673	0.33064	0.07278
GO_mf:go_activating_transcription_factor_binding	SET	71	0.17911	0.011006	0.12311	0.072851
Curated_gene_sets:pid_insulin_glucose_pathway	SET	26	0.2703	0.010063	0.18579	0.072862
GO_cc:go_varicosity	SET	6	0.62374	0.011161	0.42887	0.072931
Curated_gene_sets:chicas_rb1_targets_confluent	SET	532	0.064033	0.010637	0.044045	0.073009
Curated_gene_sets:reactome_collagen_formation	SET	85	0.16111	0.010828	0.11082	0.073021
GO_bp:go_regulation_of_platelet_activation	SET	30	0.26698	0.010676	0.18377	0.073154
Curated_gene_sets:naba_basement_membranes	SET	37	0.26004	0.011545	0.179	0.073162
GO_bp:go_negative_regulation_of_tumor_necrosis_factor_secretion	SET	8	0.41628	0.008601	0.28673	0.073286
GO_bp:go_regulation_of_phospholipase_activity	SET	68	0.17428	0.010482	0.12007	0.073322
GO_bp:go_lacrimal_gland_development	SET	7	0.64165	0.012401	0.4422	0.073396
GO_bp:go_apoptotic_cell_clearance	SET	42	0.22554	0.010668	0.15549	0.073458
Curated_gene_sets:mccabe_bound_by_hoxc6	SET	394	0.071792	0.010302	0.049507	0.073522
GO_cc:go_axolemma	SET	15	0.41993	0.011878	0.28966	0.073574
Curated_gene_sets:chiaradonna_neoplastic_transformation_cdc25_dn	SET	143	0.12072	0.010507	0.083323	0.073708
GO_bp:go_nuclear_retention_of_pre_mrna_at_the_site_of_transcription	SET	5	0.51495	0.0084121	0.35553	0.073758
Curated_gene_sets:krige_response_to_tosedostat_6hr_up	SET	840	0.048127	0.0099604	0.033236	0.07381
GO_bp:go_regulation_of_iron_ion_transport	SET	4	0.5798	0.0084717	0.40041	0.073815
GO_bp:go_positive_regulation_of_inflammatory_response	SET	127	0.12985	0.010656	0.08968	0.073828
GO_mf:go_bile_acid_binding	SET	9	0.42198	0.0092474	0.29144	0.073832
GO_bp:go_tumor_necrosis_factor_biosynthetic_process	SET	21	0.31602	0.010575	0.21851	0.074062
GO_bp:go_skeletal_muscle_contraction	SET	39	0.21758	0.0099178	0.15045	0.074071
Curated_gene_sets:ohm_embryonic_carcinoma_dn	SET	9	0.52012	0.011398	0.35973	0.074114
Curated_gene_sets:reactome_rho_gtpase_effectors	SET	292	0.082974	0.010279	0.057387	0.074117
Curated_gene_sets:wang_barretts_esophagus_dn	SET	24	0.30519	0.010917	0.21113	0.07417
Curated_gene_sets:schlosser_myc_and_serum_response_synergy	SET	32	0.22181	0.00916	0.15367	0.074462
GO_bp:go_osteoblast_differentiation	SET	193	0.10493	0.010596	0.072697	0.074469
GO_mf:go_cysteine_type_endopeptidase_inhibitor_activity_involved_in_apoptotic_process	SET	21	0.31248	0.010457	0.21653	0.074501
GO_mf:go_carbohydrate_transmembrane_transporter_activity	SET	36	0.26266	0.011504	0.1821	0.074607
GO_mf:go_nf_kappab_binding	SET	28	0.2531	0.0097783	0.17552	0.074653
GO_bp:go_dna_modification	SET	105	0.14527	0.010846	0.10077	0.074717
Curated_gene_sets:reactome_eph_ephrin_signaling	SET	91	0.14927	0.010379	0.10356	0.074745
GO_bp:go_cell_migration_involved_in_sprouting_angiogenesis	SET	52	0.19527	0.010274	0.13548	0.074757
GO_bp:go_regulation_of_adenylate_cyclase_activating_adrenergic_receptor_signaling_pathway_involved_in_heart_process	SET	3	0.76618	0.0096954	0.53164	0.074779
GO_bp:go_regulation_of_prostaglandin_biosynthetic_process	SET	6	0.72406	0.012957	0.50276	0.074919
GO_mf:go_dna_polymerase_binding	SET	17	0.37283	0.011227	0.2589	0.074935
GO_bp:go_purine_nucleobase_biosynthetic_process	SET	9	0.40107	0.0087891	0.27858	0.074988
Curated_gene_sets:benporath_es_core_nine_correlated	SET	95	0.14164	0.010061	0.098393	0.075016
GO_bp:go_regulation_of_sprouting_angiogenesis	SET	64	0.17882	0.010434	0.12423	0.075023
GO_mf:go_neurexin_family_protein_binding	SET	8	0.52473	0.010842	0.36455	0.075028
GO_bp:go_regulation_of_anoikis	SET	24	0.30399	0.010874	0.21125	0.075084
Curated_gene_sets:berenjeno_transformed_by_rhoa_up	SET	513	0.059765	0.0097541	0.041557	0.075204
Curated_gene_sets:reactome_thromboxane_signalling_through_tp_receptor	SET	23	0.28626	0.010025	0.19911	0.075271
GO_bp:go_negative_regulation_of_transforming_growth_factor_beta_production	SET	8	0.47973	0.0099119	0.33374	0.075306
GO_bp:go_nonribosomal_peptide_biosynthetic_process	SET	18	0.29806	0.0092351	0.20743	0.075376
Curated_gene_sets:kyng_werner_syndrom_and_normal_aging_dn	SET	176	0.10226	0.0098657	0.071169	0.075383
Curated_gene_sets:onder_cdh1_targets_2_up	SET	234	0.099878	0.011093	0.069515	0.0754
Curated_gene_sets:onder_cdh1_targets_1_up	SET	129	0.12475	0.010317	0.086834	0.075416
GO_bp:go_adenylate_cyclase_activating_dopamine_receptor_signaling_pathway	SET	10	0.50648	0.011699	0.3527	0.075509
Curated_gene_sets:hasina_nol7_targets_up	SET	11	0.37281	0.0090315	0.25971	0.075587
GO_bp:go_cell_differentiation_in_hindbrain	SET	16	0.37655	0.011	0.26244	0.075683
GO_bp:go_regulation_of_cd4_positive_alpha_beta_t_cell_differentiation	SET	44	0.22266	0.010779	0.15519	0.07569
GO_bp:go_regulation_of_wnt_signaling_pathway	SET	333	0.079682	0.010529	0.055541	0.075705
GO_cc:go_nucleolar_part	SET	169	0.10377	0.0098123	0.072355	0.075763
GO_bp:go_rna_export_from_nucleus	SET	129	0.11421	0.0094449	0.07963	0.075765
GO_bp:go_cellular_response_to_peptide_hormone_stimulus	SET	297	0.080468	0.010052	0.056117	0.075806
GO_bp:go_regulation_of_receptor_localization_to_synapse	SET	14	0.35314	0.0096506	0.24636	0.075876
GO_bp:go_insulin_secretion_involved_in_cellular_response_to_glucose_stimulus	SET	62	0.17549	0.010079	0.12248	0.075975
GO_bp:go_glandular_epithelial_cell_differentiation	SET	47	0.21857	0.010934	0.15256	0.075987
Curated_gene_sets:reactome_uptake_and_function_of_diphtheria_toxin	SET	6	0.51049	0.0091348	0.35637	0.076013
GO_bp:go_activation_of_phospholipase_c_activity	SET	30	0.26453	0.010578	0.18469	0.076036
Curated_gene_sets:reactome_signaling_by_tgf_beta_receptor_complex_in_cancer	SET	8	0.65622	0.013558	0.45816	0.076039
GO_bp:go_artery_morphogenesis	SET	60	0.19713	0.011139	0.13783	0.076333
Curated_gene_sets:graham_cml_quiescent_vs_normal_quiescent_dn	SET	35	0.25761	0.011125	0.18029	0.076538
GO_bp:go_negative_regulation_of_epithelial_cell_apoptotic_process	SET	39	0.2461	0.011218	0.17226	0.076561
GO_bp:go_histone_h3_deacetylation	SET	17	0.34821	0.010485	0.24385	0.076663
Curated_gene_sets:reactome_mapk3_erk1_activation	SET	10	0.52178	0.012053	0.3655	0.076718
GO_bp:go_positive_regulation_of_telomerase_rna_localization_to_cajal_body	SET	14	0.29395	0.0080331	0.20591	0.07672
Curated_gene_sets:zhou_inflammatory_response_fima_up	SET	446	0.069818	0.010644	0.048925	0.076792
GO_mf:go_smad_binding	SET	76	0.16501	0.010489	0.11572	0.076948
GO_bp:go_negative_regulation_of_cysteine_type_endopeptidase_activity_involved_in_apoptotic_signaling_pathway	SET	6	0.57169	0.01023	0.40106	0.077022
GO_bp:go_semaphorin_plexin_signaling_pathway_involved_in_neuron_projection_guidance	SET	11	0.44989	0.010899	0.31565	0.077047
GO_bp:go_chylomicron_assembly	SET	10	0.48286	0.011154	0.33892	0.077132
GO_bp:go_transition_metal_ion_transport	SET	112	0.12425	0.0095786	0.087212	0.077138
GO_bp:go_positive_regulation_of_t_helper_cell_differentiation	SET	21	0.32341	0.010823	0.22703	0.077159
GO_cc:go_wash_complex	SET	11	0.41793	0.010125	0.29338	0.077159
GO_bp:go_regulation_of_voltage_gated_potassium_channel_activity_involved_in_ventricular_cardiac_muscle_cell_action_potential_repolarization	SET	3	0.8675	0.010978	0.60905	0.077181
Curated_gene_sets:reactome_transcriptional_regulation_by_e2f6	SET	31	0.24904	0.010123	0.17491	0.077267
GO_bp:go_chemokine_c_c_motif_ligand_2_secretion	SET	6	0.59575	0.010661	0.41853	0.077314
GO_bp:go_lymphocyte_differentiation	SET	331	0.080293	0.010579	0.056433	0.077406
GO_mf:go_transcription_corepressor_activity	SET	227	0.092836	0.010158	0.065254	0.077424
Curated_gene_sets:mahadevan_gist_morphological_switch	SET	15	0.39505	0.011175	0.27769	0.077431
Curated_gene_sets:kegg_antigen_processing_and_presentation	SET	55	0.21624	0.0117	0.15202	0.077452
GO_bp:go_cell_chemotaxis	SET	273	0.088627	0.010621	0.062439	0.077897
GO_bp:go_positive_regulation_of_cell_substrate_adhesion	SET	115	0.13319	0.010403	0.093855	0.077951
Curated_gene_sets:reactome_foxo_mediated_transcription_of_cell_cycle_genes	SET	16	0.39668	0.011589	0.27984	0.078169
GO_mf:go_protein_kinase_activity	SET	559	0.058747	0.0099959	0.041451	0.07821
GO_cc:go_stereocilium_tip	SET	17	0.33586	0.010113	0.23699	0.078226
Curated_gene_sets:ren_mif_targets_dn	SET	5	0.81573	0.013325	0.57562	0.078232
Curated_gene_sets:gaussmann_mll_af4_fusion_targets_a_dn	SET	88	0.15193	0.010389	0.10722	0.078254
GO_bp:go_response_to_gonadotropin	SET	28	0.29228	0.011292	0.20639	0.078371
Curated_gene_sets:kegg_regulation_of_actin_cytoskeleton	SET	201	0.096225	0.009914	0.067953	0.078391
GO_cc:go_clathrin_coat_of_endocytic_vesicle	SET	15	0.35747	0.010112	0.25246	0.078402
GO_bp:go_protein_kinase_c_signaling	SET	25	0.31083	0.011348	0.21956	0.078439
Curated_gene_sets:biocarta_igf1r_pathway	SET	23	0.26767	0.0093736	0.18911	0.07848
Curated_gene_sets:reactome_regulation_of_foxo_transcriptional_activity_by_acetylation	SET	9	0.46797	0.010255	0.33067	0.078508
GO_mf:go_ribonuclease_activity	SET	105	0.13662	0.0102	0.096554	0.078549
Curated_gene_sets:kang_fluorouracil_resistance_dn	SET	16	0.30969	0.0090471	0.21893	0.078611
GO_bp:go_negative_regulation_of_vitamin_d_biosynthetic_process	SET	5	0.69257	0.011313	0.48962	0.078619
Curated_gene_sets:petrova_endothelium_lymphatic_vs_blood_dn	SET	155	0.11416	0.010341	0.08073	0.078681
Curated_gene_sets:zhan_multiple_myeloma_mf_up	SET	42	0.21067	0.0099644	0.14904	0.078759
Curated_gene_sets:lindgren_bladder_cancer_cluster_1_dn	SET	367	0.070668	0.0097941	0.049997	0.078772
GO_bp:go_trna_transcription	SET	7	0.42603	0.0082342	0.30158	0.078886
Curated_gene_sets:chiba_response_to_tsa_dn	SET	20	0.27897	0.0091107	0.19753	0.078935
GO_bp:go_negative_regulation_of_multicellular_organism_growth	SET	11	0.52639	0.012752	0.37271	0.078936
GO_bp:go_regulation_of_cholesterol_biosynthetic_process	SET	42	0.19749	0.0093411	0.13992	0.079067
Curated_gene_sets:reactome_semaphorin_interactions	SET	61	0.17234	0.0098185	0.12214	0.079131
GO_bp:go_cell_differentiation_involved_in_metanephros_development	SET	25	0.30796	0.011243	0.2183	0.079171
GO_bp:go_female_sex_differentiation	SET	112	0.13722	0.010579	0.097276	0.079188
GO_bp:go_regulation_of_protein_monoubiquitination	SET	6	0.53225	0.0095242	0.37734	0.079201
Curated_gene_sets:biocarta_salmonella_pathway	SET	5	0.53307	0.008708	0.37796	0.079226
Curated_gene_sets:ivanova_hematopoiesis_stem_cell	SET	179	0.10514	0.010229	0.074559	0.079246
GO_bp:go_biological_adhesion	SET	1311	0.041338	0.010546	0.029326	0.079337
GO_bp:go_positive_regulation_of_stem_cell_differentiation	SET	20	0.33723	0.011013	0.23927	0.07937
GO_mf:go_double_stranded_telomeric_dna_binding	SET	9	0.42827	0.0093852	0.30387	0.079371
Curated_gene_sets:sasson_response_to_gonadotrophins_up	SET	79	0.15688	0.010167	0.11135	0.079434
GO_bp:go_facial_nerve_structural_organization	SET	8	0.50195	0.010371	0.35688	0.079795
GO_bp:go_macrophage_migration	SET	46	0.19499	0.009651	0.13864	0.0798
Curated_gene_sets:ouellet_ovarian_cancer_invasive_vs_lmp_dn	SET	12	0.35425	0.0089634	0.25188	0.079804
GO_bp:go_cellular_component_assembly_involved_in_morphogenesis	SET	108	0.13216	0.010006	0.093981	0.079836
GO_mf:go_protein_containing_complex_scaffold_activity	SET	89	0.13863	0.0095328	0.098617	0.079912
GO_bp:go_negative_regulation_of_lamellipodium_organization	SET	4	0.62908	0.0091917	0.44759	0.07995
GO_mf:go_inward_rectifier_potassium_channel_activity	SET	19	0.3491	0.011112	0.24838	0.07995
Curated_gene_sets:reactome_biosynthesis_of_maresins	SET	8	0.43842	0.0090583	0.31194	0.079951
Curated_gene_sets:benporath_es_core_nine	SET	8	0.44503	0.0091949	0.31668	0.079975
GO_bp:go_cell_part_morphogenesis	SET	637	0.057495	0.010421	0.040915	0.079981
Curated_gene_sets:howlin_cited1_targets_1_dn	SET	35	0.2578	0.011133	0.18347	0.080005
Curated_gene_sets:gu_pdef_targets_dn	SET	39	0.22458	0.010237	0.15983	0.080007
Curated_gene_sets:kegg_adherens_junction	SET	70	0.17749	0.01083	0.12633	0.08002
GO_bp:go_dna_dealkylation_involved_in_dna_repair	SET	10	0.41537	0.0095947	0.29578	0.080122
Curated_gene_sets:hoebeke_lymphoid_stem_cell_up	SET	91	0.14625	0.010168	0.10414	0.08013
GO_cc:go_plasma_membrane_protein_complex	SET	532	0.062914	0.010451	0.044803	0.080133
Curated_gene_sets:graessmann_apoptosis_by_serum_deprivation_dn	SET	224	0.090516	0.0098388	0.064466	0.080156
Curated_gene_sets:winnepenninckx_melanoma_metastasis_dn	SET	40	0.21618	0.009979	0.15403	0.080249
GO_bp:go_ribonucleoside_triphosphate_biosynthetic_process	SET	55	0.17589	0.0095167	0.12537	0.080317
Curated_gene_sets:reactome_neurotransmitter_receptors_and_postsynaptic_signal_transmission	SET	189	0.10257	0.010251	0.073121	0.080351
Curated_gene_sets:caffarel_response_to_thc_24hr_3_dn	SET	13	0.39628	0.010436	0.28258	0.080412
GO_bp:go_negative_regulation_of_signaling_receptor_activity	SET	53	0.1936	0.010283	0.13805	0.080415
GO_bp:go_regulation_of_calcidiol_1_monooxygenase_activity	SET	6	0.62395	0.011165	0.44511	0.080499
GO_bp:go_mitotic_cell_cycle	SET	934	0.044536	0.0096937	0.031774	0.080516
GO_bp:go_positive_regulation_of_cell_cell_adhesion_mediated_by_integrin	SET	6	0.65904	0.011793	0.4703	0.08057
Curated_gene_sets:petrova_prox1_targets_dn	SET	56	0.18841	0.010286	0.13454	0.080709
GO_bp:go_aldosterone_secretion	SET	5	0.56002	0.0091482	0.39996	0.080739
GO_cc:go_extrinsic_component_of_plasma_membrane	SET	157	0.11467	0.010454	0.081942	0.08085
Curated_gene_sets:ting_silenced_by_dicer	SET	31	0.2317	0.0094178	0.16558	0.080866
GO_bp:go_regulation_of_leukocyte_chemotaxis	SET	104	0.13118	0.0097476	0.09383	0.08105
GO_bp:go_positive_regulation_of_platelet_derived_growth_factor_receptor_signaling_pathway	SET	5	0.51795	0.0084611	0.37059	0.081121
GO_mf:go_helicase_activity	SET	138	0.1054	0.009013	0.075417	0.081137
GO_bp:go_negative_regulation_of_telomere_maintenance_via_telomerase	SET	18	0.30893	0.009572	0.22111	0.081185
GO_bp:go_regulation_of_exit_from_mitosis	SET	18	0.27511	0.008524	0.19692	0.081202
Curated_gene_sets:davicioni_targets_of_pax_foxo1_fusions_up	SET	244	0.094283	0.01069	0.067504	0.081262
GO_cc:go_nucleolus	SET	863	0.045682	0.0095767	0.03271	0.08128
GO_bp:go_regulation_of_t_helper_cell_differentiation	SET	33	0.24013	0.01007	0.17195	0.081287
GO_bp:go_neuroinflammatory_response	SET	51	0.1965	0.010239	0.14074	0.081339
Curated_gene_sets:bruins_uvc_response_via_tp53_group_b	SET	503	0.0595	0.0096182	0.042616	0.081341
GO_bp:go_trna_metabolic_process	SET	167	0.10092	0.0094866	0.072325	0.081456
Curated_gene_sets:kegg_glioma	SET	65	0.16365	0.0096232	0.11731	0.081514
GO_cc:go_cell_cortex_part	SET	168	0.10296	0.0097064	0.073813	0.081545
GO_bp:go_central_nervous_system_projection_neuron_axonogenesis	SET	25	0.28756	0.010498	0.20621	0.081594
GO_bp:go_regulation_of_myosin_light_chain_phosphatase_activity	SET	6	0.52214	0.0093434	0.37448	0.081617
GO_bp:go_response_to_progesterone	SET	45	0.1921	0.0094041	0.1378	0.081662
GO_bp:go_positive_regulation_of_chemokine_secretion	SET	12	0.41895	0.0106	0.30055	0.081679
GO_bp:go_positive_regulation_of_nlrp3_inflammasome_complex_assembly	SET	6	0.78109	0.013977	0.56046	0.081721
Curated_gene_sets:smirnov_circulating_endotheliocytes_in_cancer_dn	SET	5	0.61746	0.010087	0.44306	0.081726
GO_bp:go_regulation_of_endothelial_cell_differentiation	SET	29	0.25367	0.0099733	0.18211	0.081822
GO_bp:go_fatty_acid_derivative_metabolic_process	SET	9	0.46417	0.010172	0.33329	0.081863
GO_bp:go_positive_regulation_of_circadian_rhythm	SET	17	0.35204	0.0106	0.25284	0.081922
GO_bp:go_regulation_of_inflammatory_response	SET	308	0.079188	0.01007	0.056889	0.081975
Curated_gene_sets:wang_barretts_esophagus_and_esophagus_cancer_dn	SET	34	0.21206	0.0090263	0.15237	0.082009
GO_bp:go_positive_regulation_of_smoothened_signaling_pathway	SET	31	0.25013	0.010167	0.17978	0.082073
Curated_gene_sets:riggi_ewing_sarcoma_progenitor_dn	SET	179	0.10871	0.010576	0.078142	0.082087
Curated_gene_sets:bhat_esr1_targets_via_akt1_up	SET	274	0.083513	0.010026	0.060035	0.082112
GO_bp:go_negative_regulation_of_hippo_signaling	SET	7	0.43063	0.008323	0.30961	0.082136
GO_cc:go_ino80_type_complex	SET	24	0.25356	0.0090702	0.18238	0.082227
GO_bp:go_regulation_of_cytoskeleton_organization	SET	488	0.06125	0.0097565	0.044072	0.082309
GO_mf:go_voltage_gated_ion_channel_activity	SET	181	0.11186	0.010942	0.080505	0.082356
Curated_gene_sets:reactome_synthesis_of_wybutosine_at_g37_of_trna_phe	SET	6	0.50189	0.0089809	0.36124	0.082373
Curated_gene_sets:hernandez_aberrant_mitosis_by_docetacel_2nm_dn	SET	19	0.3352	0.01067	0.24139	0.082479
GO_bp:go_retrograde_trans_synaptic_signaling_by_lipid	SET	5	0.59637	0.0097421	0.42949	0.082492
GO_bp:go_cytokine_production	SET	686	0.053275	0.010007	0.038371	0.082516
GO_bp:go_atrial_septum_morphogenesis	SET	16	0.36807	0.010753	0.26512	0.08253
GO_bp:go_endocardial_cushion_formation	SET	22	0.3449	0.011813	0.24843	0.082531
Curated_gene_sets:kegg_wnt_signaling_pathway	SET	144	0.10989	0.009598	0.079198	0.082645
Curated_gene_sets:mattioli_multiple_myeloma_subgroups	SET	11	0.42772	0.010362	0.30826	0.082649
GO_cc:go_checkpoint_clamp_complex	SET	5	0.48287	0.0078879	0.34805	0.082677
GO_bp:go_positive_regulation_of_b_cell_differentiation	SET	10	0.42071	0.0097178	0.30326	0.082688
Curated_gene_sets:whitfield_cell_cycle_s	SET	147	0.1095	0.0096621	0.078933	0.08269
Curated_gene_sets:altemeier_response_to_lps_with_mechanical_ventilation	SET	116	0.12985	0.010187	0.093644	0.082779
Curated_gene_sets:reactome_rho_gtpases_activate_pkns	SET	72	0.16683	0.010323	0.12033	0.082817
GO_bp:go_negative_regulation_of_vitamin_metabolic_process	SET	6	0.59931	0.010724	0.43229	0.082827
GO_bp:go_cardiac_muscle_tissue_morphogenesis	SET	67	0.17585	0.010498	0.12686	0.082855
GO_bp:go_cardiac_chamber_morphogenesis	SET	125	0.12991	0.010577	0.093727	0.08287
Curated_gene_sets:pomeroy_medulloblastoma_prognosis_up	SET	44	0.18901	0.0091499	0.1364	0.082917
GO_bp:go_positive_regulation_of_phospholipase_activity	SET	58	0.17791	0.0098842	0.12843	0.082997
GO_bp:go_regulation_of_peptide_secretion	SET	444	0.066557	0.010125	0.048067	0.083084
GO_bp:go_cell_migration_involved_in_heart_development	SET	17	0.35239	0.010611	0.25461	0.083184
GO_bp:go_t_helper_1_type_immune_response	SET	41	0.21567	0.010079	0.15588	0.083264
Curated_gene_sets:takeda_targets_of_nup98_hoxa9_fusion_16d_up	SET	167	0.11225	0.010551	0.081164	0.083349
Curated_gene_sets:pid_il27_pathway	SET	25	0.28483	0.010399	0.20597	0.083362
Curated_gene_sets:fernandez_bound_by_myc	SET	173	0.098948	0.0094651	0.071556	0.083371
GO_bp:go_maintenance_of_synapse_structure	SET	13	0.33473	0.0088151	0.24211	0.083405
GO_cc:go_axonemal_dynein_complex	SET	18	0.34733	0.010762	0.25143	0.083583
GO_mf:go_scaffold_protein_binding	SET	53	0.18619	0.0098899	0.13482	0.083636
GO_mf:go_proton_exporting_atpase_activity_phosphorylative_mechanism	SET	12	0.41649	0.010538	0.30158	0.083643
GO_bp:go_regulation_of_viral_induced_cytoplasmic_pattern_recognition_receptor_signaling_pathway	SET	18	0.30628	0.0094896	0.22178	0.083651
GO_bp:go_negative_regulation_of_protein_modification_process	SET	539	0.05902	0.0098664	0.042741	0.083668
GO_bp:go_peptidyl_lysine_acetylation	SET	148	0.10774	0.0095389	0.078048	0.083736
GO_bp:go_bergmann_glial_cell_differentiation	SET	8	0.42869	0.0088574	0.31061	0.083777
Curated_gene_sets:elvidge_hypoxia_by_dmog_up	SET	128	0.12249	0.010091	0.088759	0.08379
Curated_gene_sets:hummerich_skin_cancer_progression_dn	SET	97	0.12712	0.0091242	0.092126	0.083818
GO_bp:go_interleukin_2_secretion	SET	10	0.44588	0.010299	0.32321	0.083871
GO_bp:go_carbohydrate_derivative_biosynthetic_process	SET	614	0.053518	0.0095292	0.038804	0.083926
Curated_gene_sets:benporath_cycling_genes	SET	619	0.052908	0.0094575	0.038363	0.083933
GO_bp:go_negative_regulation_of_cell_death	SET	906	0.045829	0.0098322	0.033235	0.083965
Curated_gene_sets:yague_pretumor_drug_resistance_dn	SET	13	0.41032	0.010806	0.29758	0.083983
GO_bp:go_negative_regulation_of_t_cell_migration	SET	5	0.71776	0.011725	0.52064	0.084019
GO_bp:go_negative_regulation_of_natural_killer_cell_activation	SET	7	0.59024	0.011408	0.42819	0.084044
Curated_gene_sets:sheth_liver_cancer_vs_txnip_loss_pam1	SET	238	0.084882	0.0095068	0.061622	0.084196
Curated_gene_sets:yemelyanov_gr_targets_dn	SET	11	0.40838	0.0098932	0.29651	0.084222
GO_bp:go_animal_organ_regeneration	SET	71	0.15672	0.0096302	0.11381	0.08426
GO_cc:go_presynaptic_endocytic_zone	SET	8	0.45055	0.009309	0.32736	0.08437
GO_bp:go_ventral_spinal_cord_interneuron_differentiation	SET	17	0.3488	0.010503	0.25359	0.084502
Curated_gene_sets:reactome_xenobiotics	SET	24	0.28775	0.010293	0.2094	0.084703
GO_cc:go_protein_dna_complex	SET	165	0.11059	0.010334	0.0805	0.084761
Curated_gene_sets:biocarta_mcalpain_pathway	SET	18	0.29188	0.0090434	0.21248	0.084785
GO_bp:go_non_canonical_wnt_signaling_pathway	SET	144	0.11206	0.0097869	0.081584	0.08481
GO_bp:go_trna_wobble_uridine_modification	SET	17	0.34112	0.010272	0.24838	0.084828
GO_cc:go_apical_junction_complex	SET	132	0.11629	0.0097274	0.084687	0.084861
Curated_gene_sets:purbey_targets_of_ctbp1_not_satb1_up	SET	275	0.078826	0.0094805	0.057421	0.084923
Curated_gene_sets:klein_primary_effusion_lymphoma_dn	SET	51	0.19236	0.010024	0.1402	0.085036
GO_bp:go_stem_cell_differentiation	SET	244	0.086314	0.0097867	0.062928	0.085097
GO_mf:go_u6_snrna_binding	SET	9	0.49119	0.010764	0.35827	0.085195
GO_bp:go_hyaluronan_biosynthetic_process	SET	14	0.3549	0.0096989	0.25889	0.085221
Curated_gene_sets:pasini_suz12_targets_dn	SET	289	0.081235	0.010012	0.059262	0.085231
GO_bp:go_mitotic_cytokinesis	SET	68	0.16054	0.0096551	0.11717	0.085324
GO_bp:go_regulation_of_map_kinase_activity	SET	318	0.073856	0.0095409	0.053918	0.085386
GO_bp:go_response_to_muscle_activity	SET	24	0.27117	0.0097	0.19796	0.085388
Curated_gene_sets:kegg_melanogenesis	SET	99	0.13395	0.0097122	0.097861	0.085543
Curated_gene_sets:schlesinger_h3k27me3_in_normal_and_methylated_in_cancer	SET	25	0.31018	0.011324	0.2267	0.085627
Curated_gene_sets:hahtola_mycosis_fungoides_up	SET	17	0.32437	0.0097673	0.23732	0.085856
Curated_gene_sets:reactome_hedgehog_off_state	SET	113	0.12488	0.0096703	0.091394	0.085912
Curated_gene_sets:creighton_endocrine_therapy_resistance_4	SET	275	0.083027	0.0099858	0.060788	0.086002
GO_bp:go_regulation_of_resting_membrane_potential	SET	8	0.45923	0.0094884	0.33625	0.086019
GO_cc:go_apical_part_of_cell	SET	363	0.070548	0.0097252	0.051659	0.086035
Curated_gene_sets:honma_docetaxel_resistance	SET	34	0.2251	0.0095813	0.16486	0.086078
GO_cc:go_gemini_of_coiled_bodies	SET	9	0.44084	0.0096607	0.32289	0.086092
GO_bp:go_negative_regulation_of_protein_dephosphorylation	SET	55	0.17045	0.0092224	0.12489	0.086176
GO_bp:go_axon_development	SET	476	0.06362	0.010012	0.046618	0.086181
GO_bp:go_actin_filament_based_process	SET	695	0.052263	0.0098783	0.038297	0.086187
GO_bp:go_positive_regulation_of_protein_homodimerization_activity	SET	8	0.36533	0.0075482	0.26771	0.086189
GO_bp:go_acute_phase_response	SET	45	0.19862	0.0097232	0.14562	0.086307
GO_bp:go_t_cell_extravasation	SET	7	0.4715	0.009113	0.34579	0.086364
Curated_gene_sets:mcdowell_acute_lung_injury_up	SET	44	0.20217	0.0097868	0.1483	0.086413
[truncated: 13,482 more rows]
